# Supplementary material for: Understanding the microbial biogeography of ancient human dentitions to guide study design and interpretation
Source: FEMS Microbes. 2022 Mar 3;3:xtac006. doi: 10.1093/femsmc/xtac006 (PMC10117714; doi:10.1093/femsmc/xtac006)
Supplement: xtac006_Supplemental_Files [file xtac006_supplemental_files.zip]

Archive with 7 entries (7 files):
- S2_sourcetracker_shotgun_genus_20210617-5.tiff
- S3_simpson_weight_20210408-5.tiff
- S4_damage_fig_20210609-5.tiff
- supplemetary_figure_legends.docx
- Dataset_S1.xlsx
- S1_dentition_photos-5.tiff
- FEMSMC-2021-045.R1_R2R.docx
