# Supplementary material for: Understanding the microbial biogeography of ancient human dentitions to guide study design and interpretation
Source: FEMS Microbes. 2022 Mar 3;3:xtac006. doi: 10.1093/femsmc/xtac006 (PMC10117714; doi:10.1093/femsmc/xtac006)
Supplement: xtac006_Supplemental_Files [file xtac006_supplemental_files.zip › Dataset_S1.xlsx]

## Sheet: Dataset S1A - metadata
LibraryID	Individual	Type	ToothNr_FDI	ToothSide	ToothClass	ToothPosition	Jawbone	DepositMass_mg
CDM041.G0101	CM55	Calculus	14	B	Premolar	Posterior	Maxilla	2.4
CDM041.K0101	CM55	Calculus	15	B	Premolar	Posterior	Maxilla	3.7
CDM041.U0101	CM55	Calculus	23	L	Canine	Anterior	Maxilla	1.5
CDM041.V0101	CM55	Calculus	24	B	Premolar	Posterior	Maxilla	10.4
CDM041.Y0101	CM55	Calculus	24	L	Premolar	Posterior	Maxilla	10
CDM042.C0101	CM59	Calculus	18	L	Molar	Posterior	Maxilla	1.2
CDM042.E0101	CM59	Calculus	17	B	Molar	Posterior	Maxilla	3.1
CDM042.G0101	CM59	Calculus	16	B	Molar	Posterior	Maxilla	2.9
CDM042.H0101	CM59	Calculus	16	I	Molar	Posterior	Maxilla	2
CDM042.M0101	CM59	Calculus	14	B	Premolar	Posterior	Maxilla	2.9
CDM042.P0101	CM59	Calculus	13	B	Canine	Anterior	Maxilla	2.7
CDM042.Q0101	CM59	Calculus	13	L	Canine	Anterior	Maxilla	10
CDM042.U0101	CM59	Calculus	11	I	Incisor	Anterior	Maxilla	0.9
CDM042.W0101	CM59	Calculus	11	L	Incisor	Anterior	Maxilla	3.1
CDM043.L0101	CM82	Calculus	33	B	Canine	Anterior	Mandibula	1.8
CDM043.P0101	CM82	Calculus	32	L	Incisor	Anterior	Mandibula	5
CDM043.T0101	CM82	Calculus	31	B	Incisor	Anterior	Mandibula	1.5
CDM043.U0101	CM82	Calculus	31	L	Incisor	Anterior	Mandibula	3.6
CDM043.X0101	CM82	Calculus	41	B	Incisor	Anterior	Mandibula	1.7
CDM043.Y0101	CM82	Calculus	41	L	Incisor	Anterior	Mandibula	1.9
CDM045.F0101	CM59	Calculus	41	B	Incisor	Anterior	Mandibula	2.9
CDM045.G0101	CM59	Calculus	41	L	Incisor	Anterior	Mandibula	3.9
CDM045.H0101	CM59	Calculus	41	I	Incisor	Anterior	Mandibula	3
CDM045.I0101	CM59	Calculus	42	L	Incisor	Anterior	Mandibula	10.7
CDM045.L0101	CM59	Calculus	42	B	Incisor	Anterior	Mandibula	2.1
CDM045.M0101	CM59	Calculus	44	L	Premolar	Posterior	Mandibula	1.8
CDM045.Q0101	CM59	Calculus	46	L	Molar	Posterior	Mandibula	2.5
CDM045.R0101	CM59	Calculus	47	L	Molar	Posterior	Mandibula	1.9
CDM045.S0101	CM59	Calculus	48	I	Molar	Posterior	Mandibula	3.1
CDM045.Z0101	CM59	Bone	NA	NA	NA	NA	Mandibula	52.1
CDM046.A0101	CM82	Calculus	42	B	Incisor	Anterior	Mandibula	1.5
CDM046.B0101	CM82	Calculus	42	L	Incisor	Anterior	Mandibula	2.7
CDM046.F0101	CM82	Calculus	43	L	Canine	Anterior	Mandibula	3.8
CDM046.G0101	CM82	Calculus	43	B	Canine	Anterior	Mandibula	1.2
CDM046.H0101	CM82	Calculus	44	L	Premolar	Posterior	Mandibula	7.3
CDM046.N0101	CM82	Calculus	46	B	Molar	Posterior	Mandibula	5.5
CDM046.Q0101	CM82	Calculus	47	L	Molar	Posterior	Mandibula	3.2
CDM046.V0101	CM82	Calculus	17	B	Molar	Posterior	Maxilla	4.9
CDM046.Y0101	CM82	Calculus	16	B	Molar	Posterior	Maxilla	13.6
CDM047.B0101	CM82	Calculus	15	B	Premolar	Posterior	Maxilla	4.1
CDM047.E0101	CM82	Calculus	14	B	Premolar	Posterior	Maxilla	6.9
CDM047.H0101	CM82	Calculus	13	B	Canine	Anterior	Maxilla	4.3
CDM047.S0101	CM82	Calculus	27	B	Molar	Posterior	Maxilla	70.7
CDM047.V0101	CM82	Calculus	28	B	Molar	Posterior	Maxilla	22.8
CDM047.Z0101	CM82	Bone	NA	NA	NA	NA	Mandibula	46.6
CDM048.A0101	CM55	Calculus	26	B	Molar	Posterior	Maxilla	24.6
CDM048.D0101	CM55	Calculus	26	L	Molar	Posterior	Maxilla	19.7
CDM048.E0101	CM55	Calculus	26	O	Molar	Posterior	Maxilla	47.1
CDM048.F0101	CM55	Calculus	27	B	Molar	Posterior	Maxilla	132.2
CDM048.I0101	CM55	Calculus	27	L	Molar	Posterior	Maxilla	35.4
CDM048.K0101	CM55	Calculus	28	B	Molar	Posterior	Maxilla	6.3
CDM048.N0101	CM55	Calculus	28	L	Molar	Posterior	Maxilla	3.3
CDM048.O0101	CM55	Calculus	28	O	Molar	Posterior	Maxilla	6
CDM048.P0101	CM55	Calculus	31	L	Incisor	Anterior	Mandibula	1.5
CDM048.Q0101	CM55	Calculus	32	B	Incisor	Anterior	Mandibula	2.9
CDM048.S0101	CM55	Calculus	32	L	Incisor	Anterior	Mandibula	9.2
CDM048.V0101	CM55	Calculus	33	L	Canine	Anterior	Mandibula	29.6
CDM048.W0101	CM55	Calculus	34	B	Premolar	Posterior	Mandibula	1.8
CDM048.Z0101	CM55	Calculus	34	L	Premolar	Posterior	Mandibula	14.4
CDM049.A0101	CM55	Calculus	35	B	Premolar	Posterior	Mandibula	8
CDM049.D0101	CM55	Calculus	35	L	Premolar	Posterior	Mandibula	5.9
CDM049.E0101	CM55	Calculus	35	O	Premolar	Posterior	Mandibula	11.3
CDM049.F0101	CM55	Calculus	37	B	Molar	Posterior	Mandibula	16
CDM049.I0101	CM55	Calculus	37	O	Molar	Posterior	Mandibula	6.2
CDM049.K0101	CM55	Calculus	42	L	Incisor	Anterior	Mandibula	5.7
CDM049.M0101	CM55	Calculus	43	L	Canine	Anterior	Mandibula	18.9
CDM049.P0101	CM55	Calculus	44	L	Premolar	Posterior	Mandibula	1.9
CDM049.S0101	CM55	Calculus	45	L	Premolar	Posterior	Mandibula	6.1
CDM049.W0101	CM55	Calculus	47	L	Molar	Posterior	Mandibula	1.1
CDM050.L0101	CM165	Calculus	13	B	Canine	Anterior	Maxilla	13.5
CDM050.V0101	CM165	Calculus	21	B	Incisor	Anterior	Maxilla	3.5
CDM050.X0101	CM165	Calculus	22	B	Incisor	Anterior	Maxilla	2.5
CDM050.Z0101	CM165	Calculus	22	I	Incisor	Anterior	Maxilla	1.2
CDM051.A0101	CM165	Calculus	23	B	Canine	Anterior	Maxilla	3.8
CDM051.D0101	CM165	Calculus	24	B	Premolar	Posterior	Maxilla	6.4
CDM051.G0101	CM165	Calculus	25	B	Premolar	Posterior	Maxilla	6.3
CDM051.I0101	CM165	Calculus	27	I	Molar	Posterior	Maxilla	1.7
CDM051.M0101	CM165	Calculus	26	B	Molar	Posterior	Maxilla	1.8
CDM051.R0101	CM165	Calculus	38	I	Molar	Posterior	Mandibula	1.6
CDM051.S0101	CM165	Calculus	38	L	Molar	Posterior	Mandibula	2.6
CDM051.U0101	CM165	Calculus	37	L	Molar	Posterior	Mandibula	2
CDM051.V0101	CM165	Calculus	36	L	Molar	Posterior	Mandibula	1.8
CDM051.Z0101	CM165	Calculus	35	B	Premolar	Posterior	Mandibula	1.1
CDM052.F0101	CM165	Calculus	34	B	Premolar	Posterior	Mandibula	1.8
CDM052.I0101	CM165	Calculus	33	L	Canine	Anterior	Mandibula	1.9
CDM052.J0101	CM165	Calculus	33	B	Canine	Anterior	Mandibula	5.3
CDM052.K0101	CM165	Calculus	32	I	Incisor	Anterior	Mandibula	1.2
CDM052.M0101	CM165	Calculus	32	L	Incisor	Anterior	Mandibula	1.4
CDM052.N0101	CM165	Calculus	32	B	Incisor	Anterior	Mandibula	2.7
CDM053.J0101	CM165	Bone	NA	NA	NA	NA	Mandibula	45.1
CDM054.A0101	CM55	Bone	NA	NA	NA	NA	Mandibula	46.1
EXB037.A2101	Blank	Blank	NA	NA	NA	NA	NA	0
EXB037.A2201	Blank	Blank	NA	NA	NA	NA	NA	0
EXB037.A2301	Blank	Blank	NA	NA	NA	NA	NA	0
EXB037.A2401	Blank	Blank	NA	NA	NA	NA	NA	0
EXB037.A2501	Blank	Blank	NA	NA	NA	NA	NA	0
EXB037.A3301	Blank	Blank	NA	NA	NA	NA	NA	0
LIB030.A0107	Blank	Blank	NA	NA	NA	NA	NA	0
LIB030.A0108	Blank	Blank	NA	NA	NA	NA	NA	0
LIB030.A0109	Blank	Blank	NA	NA	NA	NA	NA	0
LIB030.A0110	Blank	Blank	NA	NA	NA	NA	NA	0
LIB030.A0111	Blank	Blank	NA	NA	NA	NA	NA	0
LIB030.A0115	Blank	Blank	NA	NA	NA	NA	NA	0

## Sheet: Dataset S1B - OTU table species
#Datasets	LIB030.A0111.SG1.1_S0_L001_R1_001.fastq.combined.prefixed.fastq.extractunmapped.bam	CDM045.M0101.SG1.1.2_S0_L001_R1_001.fastq.combined.prefixed.fastq.extractunmapped.bam	CDM047.E0101.SG1.1.2_S0_L001_R1_001.fastq.combined.prefixed.fastq.extractunmapped.bam	CDM046.V0101.SG1.1.2_S0_L001_R1_001.fastq.combined.prefixed.fastq.extractunmapped.bam	CDM051.R0101.SG1.1.2_S0_L001_R1_001.fastq.combined.prefixed.fastq.extractunmapped.bam	CDM042.W0101.SG1.1.2_S0_L001_R1_001.fastq.combined.prefixed.fastq.extractunmapped.bam	CDM046.G0101.SG1.1.2_S0_L001_R1_001.fastq.combined.prefixed.fastq.extractunmapped.bam	CDM049.W0101.SG1.1.2_S0_L001_R1_001.fastq.combined.prefixed.fastq.extractunmapped.bam	CDM051.G0101.SG1.1.2_S0_L001_R1_001.fastq.combined.prefixed.fastq.extractunmapped.bam	CDM041.Y0101.SG1.1.2_S0_L001_R1_001.fastq.combined.prefixed.fastq.extractunmapped.bam	CDM041.G0101.SG1.1.2_S0_L001_R1_001.fastq.combined.prefixed.fastq.extractunmapped.bam	CDM049.S0101.SG1.1.2_S0_L001_R1_001.fastq.combined.prefixed.fastq.extractunmapped.bam	CDM053.J0101.SG1.1.2_S0_L001_R1_001.fastq.combined.prefixed.fastq.extractunmapped.bam	CDM042.P0101.SG1.1.2_S0_L001_R1_001.fastq.combined.prefixed.fastq.extractunmapped.bam	CDM048.F0101.SG1.1.2_S0_L001_R1_001.fastq.combined.prefixed.fastq.extractunmapped.bam	CDM049.D0101.SG1.1.2_S0_L001_R1_001.fastq.combined.prefixed.fastq.extractunmapped.bam	CDM043.Y0101.SG1.1.2_S0_L001_R1_001.fastq.combined.prefixed.fastq.extractunmapped.bam	CDM045.Q0101.SG1.1.2_S0_L001_R1_001.fastq.combined.prefixed.fastq.extractunmapped.bam	CDM045.I0101.SG1.1.2_S0_L001_R1_001.fastq.combined.prefixed.fastq.extractunmapped.bam	CDM052.I0101.SG1.1.2_S0_L001_R1_001.fastq.combined.prefixed.fastq.extractunmapped.bam	CDM048.N0101.SG1.1.2_S0_L001_R1_001.fastq.combined.prefixed.fastq.extractunmapped.bam	CDM042.H0101.SG1.1.2_S0_L001_R1_001.fastq.combined.prefixed.fastq.extractunmapped.bam	CDM043.U0101.SG1.1.2_S0_L001_R1_001.fastq.combined.prefixed.fastq.extractunmapped.bam	CDM043.T0101.SG1.1.2_S0_L001_R1_001.fastq.combined.prefixed.fastq.extractunmapped.bam	LIB030.A0108.SG1.1_S0_L001_R1_001.fastq.combined.prefixed.fastq.extractunmapped.bam	CDM041.U0101.SG1.1_S0_L001_R1_001.fastq.combined.prefixed.fastq.extractunmapped.bam	CDM045.L0101.SG1.1.2_S0_L001_R1_001.fastq.combined.prefixed.fastq.extractunmapped.bam	CDM049.I0101.SG1.1.2_S0_L001_R1_001.fastq.combined.prefixed.fastq.extractunmapped.bam	EXB037.A2501.SG1.1_S0_L001_R1_001.fastq.combined.prefixed.fastq.extractunmapped.bam	CDM042.M0101.SG1.1.2_S0_L001_R1_001.fastq.combined.prefixed.fastq.extractunmapped.bam	CDM052.M0101.SG1.1.2_S0_L001_R1_001.fastq.combined.prefixed.fastq.extractunmapped.bam	CDM054.A0101.SG1.1.2_S0_L001_R1_001.fastq.combined.prefixed.fastq.extractunmapped.bam	CDM051.S0101.SG1.1.2_S0_L001_R1_001.fastq.combined.prefixed.fastq.extractunmapped.bam	CDM050.L0101.SG1.1.2_S0_L001_R1_001.fastq.combined.prefixed.fastq.extractunmapped.bam	CDM051.Z0101.SG1.1.2_S0_L001_R1_001.fastq.combined.prefixed.fastq.extractunmapped.bam	CDM047.Z0101.SG1.1.2_S0_L001_R1_001.fastq.combined.prefixed.fastq.extractunmapped.bam	LIB030.A0115.SG1.1_S0_L001_R1_001.fastq.combined.prefixed.fastq.extractunmapped.bam	CDM042.Q0101.SG1.1.2_S0_L001_R1_001.fastq.combined.prefixed.fastq.extractunmapped.bam	CDM046.N0101.SG1.1.2_S0_L001_R1_001.fastq.combined.prefixed.fastq.extractunmapped.bam	CDM047.H0101.SG1.1.2_S0_L001_R1_001.fastq.combined.prefixed.fastq.extractunmapped.bam	CDM048.S0101.SG1.1.2_S0_L001_R1_001.fastq.combined.prefixed.fastq.extractunmapped.bam	CDM046.B0101.SG1.1.2_S0_L001_R1_001.fastq.combined.prefixed.fastq.extractunmapped.bam	CDM051.V0101.SG1.1.2_S0_L001_R1_001.fastq.combined.prefixed.fastq.extractunmapped.bam	CDM042.E0101.SG1.1.2_S0_L001_R1_001.fastq.combined.prefixed.fastq.extractunmapped.bam	CDM049.A0101.SG1.1.2_S0_L001_R1_001.fastq.combined.prefixed.fastq.extractunmapped.bam	CDM049.M0101.SG1.1.2_S0_L001_R1_001.fastq.combined.prefixed.fastq.extractunmapped.bam	CDM043.P0101.SG1.1.2_S0_L001_R1_001.fastq.combined.prefixed.fastq.extractunmapped.bam	CDM050.X0101.SG1.1.2_S0_L001_R1_001.fastq.combined.prefixed.fastq.extractunmapped.bam	CDM046.F0101.SG1.1.2_S0_L001_R1_001.fastq.combined.prefixed.fastq.extractunmapped.bam
[Clostridium] sporosphaeroides	0	0	609	0	2172	0	0	0	0	513	610	1850	0	0	0	0	0	650	0	0	786	0	0	0	0	0	0	0	0	0	0	0	1289	838	830	0	0	0	0	0	415	0	0	0	0	0	0	1521	428
[Eubacterium] brachy	0	1757	2230	5621	4156	0	1622	3130	1466	854	1629	5766	0	5765	0	2142	5272	7167	7058	0	705	0	4735	3980	67	8178	3252	1010	0	6290	0	0	3670	2116	2499	0	0	0	2924	0	1424	1706	0	0	0	0	831	3751	3700
[Eubacterium] infirmum	0	637	2446	2144	4843	0	1679	3254	1647	1039	1536	3756	0	2289	0	5264	684	2000	0	0	1113	0	916	2408	68	4130	1172	9794	0	1746	0	0	3549	2528	3047	134	0	595	1931	0	2005	1613	0	0	2410	0	1227	5072	2874
[Eubacterium] minutum	234	70768	156379	203202	287013	7571	358096	115140	413391	116435	97412	367236	0	225500	27640	89338	299203	120173	15934	91301	143788	17543	612038	149614	4539	48745	39367	59524	3110	278984	53255	0	349287	277279	403428	2872	0	14352	191470	6889	115032	188294	23284	6878	114318	22652	95763	447204	149375
[Eubacterium] saphenum	0	17626	17662	21827	16651	0	9658	31704	4869	6625	31468	43688	0	56830	904	2248	4775	28998	4843	3624	0	0	5210	11403	533	4532	12769	0	94	57588	901	0	11264	16920	3677	0	0	1052	12773	0	11928	12446	5258	0	0	0	11789	35304	19351
[Eubacterium] sulci	0	0	0	0	516	0	925	2354	0	0	449	0	0	1675	1195	6440	0	0	0	0	0	0	0	1513	0	1735	1941	5286	0	0	0	0	0	0	0	0	0	764	1054	1727	1445	404	0	0	1228	1022	550	688	593
[Eubacterium] yurii	0	11003	594	2154	463	3875	622	13924	0	796	8261	1462	0	2695	13738	9574	10073	1825	17732	8781	0	15514	981	6161	306	769	19150	15646	0	1266	11615	0	0	345	0	0	0	15430	1526	22633	5120	785	8258	1303	6044	39378	2647	1237	542
[Polyangium] brachysporum	0	0	0	0	0	0	0	0	0	0	0	0	0	0	0	0	0	0	0	0	0	0	0	0	0	0	0	0	0	0	0	125	0	0	0	0	0	0	0	0	0	0	0	0	0	0	0	0	0
[Pseudomonas] mesoacidophila	0	0	0	0	0	0	0	0	0	0	0	0	0	0	0	0	0	0	0	0	0	0	0	0	0	0	0	0	0	0	0	0	0	0	0	0	449	0	0	0	0	0	0	0	0	0	0	0	0
Abiotrophia defectiva	0	10414	0	2711	0	57072	0	24774	0	0	726	0	0	533	8720	44604	39478	0	54726	6102	0	39274	0	3080	1456	0	33695	18598	129	0	28628	0	0	0	0	0	0	38661	520	81987	1597	0	19048	46726	3544	17362	1638	0	0
Abiotrophia sp. HMSC24B09	0	25059	0	3178	0	106689	0	38508	0	0	1321	0	0	1361	10185	55496	91568	533	113666	15489	0	86713	868	6115	2789	0	70455	29124	177	0	70164	0	0	0	0	0	0	74186	766	115187	1899	531	28431	65902	4132	34974	4017	0	0
Achromobacter insuavis	0	0	0	0	0	0	0	0	0	0	0	0	0	0	0	0	0	0	0	0	0	0	0	0	0	0	0	0	0	0	0	0	0	0	0	0	0	0	0	0	0	0	0	0	0	0	0	0	0
Achromobacter pulmonis	0	0	0	0	0	0	0	0	0	0	0	0	0	0	0	0	0	0	0	0	0	0	0	0	0	0	0	0	0	0	0	0	0	0	0	0	0	0	0	0	0	0	0	0	0	0	0	0	0
Achromobacter sp. 2789STDY5608615	0	0	0	0	0	0	0	0	0	0	0	0	0	0	0	0	0	0	0	0	0	0	0	0	0	0	0	0	0	0	0	0	0	0	0	0	0	0	0	0	0	0	0	0	0	0	0	0	0
Achromobacter sp. 2789STDY5608621	0	0	0	0	0	0	0	0	0	0	0	0	0	0	0	0	0	0	0	0	0	0	0	0	0	0	0	0	0	0	0	0	0	0	0	0	0	0	0	0	0	0	0	0	0	0	0	0	0
Achromobacter sp. 2789STDY5608633	0	0	0	0	0	0	0	0	0	0	0	0	0	0	0	0	0	0	0	0	0	0	0	0	0	0	0	0	0	0	0	0	0	0	0	0	0	0	0	0	0	0	0	0	0	0	0	0	0
Achromobacter sp. AONIH1	0	0	0	0	0	0	0	0	0	0	0	0	0	0	0	0	0	0	0	0	0	0	0	0	0	0	0	0	0	0	0	0	0	0	0	0	0	0	0	0	0	0	0	0	0	0	0	0	0
Achromobacter sp. DMS1	0	0	0	0	0	0	0	0	0	0	0	0	0	0	2169	0	0	0	0	0	0	0	0	0	0	0	0	0	0	0	0	0	0	0	0	0	0	0	0	0	0	0	0	0	0	0	0	0	0
Achromobacter xylosoxidans	0	0	0	0	0	0	0	0	0	0	0	0	0	0	0	0	0	0	0	0	0	0	0	0	0	0	0	0	0	0	0	134	0	0	0	121	0	0	0	0	0	0	0	0	0	0	0	0	0
Acidihalobacter prosperus	0	0	0	0	0	0	0	0	0	0	0	0	0	0	0	0	0	0	0	0	0	0	0	0	0	0	0	0	0	0	0	168	0	0	0	0	0	0	0	0	0	0	0	0	0	0	0	0	0
Acidiphilium multivorum	0	0	0	0	0	0	0	0	0	0	0	0	0	0	0	0	0	0	0	0	0	0	0	0	0	0	0	0	0	0	0	0	0	0	0	0	211	0	0	0	0	0	0	0	0	0	0	0	0
Acidipropionibacterium acidipropionici	0	0	0	0	0	944	660	0	0	0	0	0	0	0	0	762	0	0	0	0	0	970	679	0	0	0	659	0	0	0	739	0	0	0	0	0	0	765	0	1162	0	442	0	0	0	1224	0	0	0
Acidipropionibacterium jensenii	0	0	0	0	0	0	0	0	0	0	0	0	0	0	0	0	0	0	0	0	0	0	0	0	0	0	0	0	0	0	0	0	0	0	0	0	0	0	0	0	0	0	0	0	0	0	0	0	0
Acidipropionibacterium thoenii	0	0	0	0	0	0	0	0	0	0	0	0	0	0	0	0	0	0	0	0	0	0	741	0	0	0	0	0	0	0	0	0	0	0	0	0	0	0	0	0	0	405	0	0	0	0	0	0	0
Acidisphaera rubrifaciens	0	0	0	0	0	0	0	0	0	0	0	0	0	0	0	0	0	0	0	0	0	0	0	0	0	0	0	0	0	0	0	127	0	0	0	0	0	0	0	0	0	0	0	0	0	0	0	0	0
Acidobacteriaceae bacterium KBS 83	0	0	0	0	0	0	0	0	0	0	0	0	0	0	0	0	0	0	0	0	0	0	0	0	0	0	0	0	0	0	0	144	0	0	0	0	0	0	0	0	0	0	0	0	0	0	0	0	0
Acidobacteriaceae bacterium KBS 96	0	0	0	0	0	0	0	0	0	0	0	0	0	0	0	0	0	0	0	0	0	0	0	0	0	0	0	0	0	0	0	196	0	0	0	117	0	0	0	0	0	0	0	0	0	0	0	0	0
Acidobacteriaceae bacterium URHE0068	0	0	0	0	0	0	0	0	0	0	0	0	0	0	0	0	0	0	0	0	0	0	0	0	0	0	0	0	0	0	0	165	0	0	0	0	0	0	0	0	0	0	0	0	0	0	0	0	0
Acidovorax anthurii	0	0	0	0	0	0	0	0	0	0	0	0	0	0	0	0	0	0	0	0	0	0	0	0	0	0	0	0	0	0	0	0	0	0	0	0	0	0	0	0	0	0	0	0	0	0	0	0	0
Acidovorax avenae	0	0	0	0	0	0	0	0	0	0	0	0	0	0	0	0	0	0	0	0	0	0	0	0	0	0	0	0	0	0	0	0	0	0	0	0	0	0	0	0	0	0	0	0	0	0	0	0	0
Acidovorax carolinensis	0	0	0	0	0	0	0	0	0	0	0	0	0	0	1466	0	0	0	0	0	0	0	0	0	0	0	0	0	0	0	0	0	0	0	0	0	42	0	0	0	0	0	0	0	0	0	0	0	0
Acidovorax citrulli	0	0	0	0	0	0	0	0	0	0	0	0	0	0	0	0	0	0	0	0	0	0	0	0	0	0	0	0	0	0	0	0	0	0	0	0	0	0	0	0	0	0	0	0	0	0	0	0	0
Acidovorax ebreus	0	0	0	0	0	0	0	0	0	0	0	0	0	0	0	0	0	0	0	0	0	0	0	0	0	0	0	0	0	0	0	0	0	0	0	0	0	0	0	0	0	0	0	0	0	0	0	0	0
Acidovorax konjaci	0	0	0	0	0	0	0	0	0	0	0	0	0	0	0	0	0	0	0	0	0	0	0	0	0	0	0	0	0	0	0	0	0	0	0	0	28	0	0	0	0	0	0	0	0	0	0	0	0
Acidovorax sp. GW101-3H11	0	0	0	0	0	0	0	0	0	0	0	0	0	0	0	0	0	0	0	0	0	0	0	0	0	0	0	0	0	0	0	0	0	0	0	0	0	0	0	0	0	0	0	0	0	0	0	0	0
Acidovorax sp. JHL-9	0	0	0	0	0	0	0	0	0	0	0	0	0	0	0	0	0	0	0	0	0	0	0	0	0	0	0	0	0	0	0	0	0	0	0	0	0	0	0	0	0	0	0	0	0	0	0	0	0
Acidovorax sp. JS42	0	0	0	0	0	0	0	0	0	0	0	0	0	0	0	0	0	0	0	0	0	0	0	0	0	0	0	0	0	0	0	0	0	0	0	0	0	0	0	0	0	0	0	0	0	0	0	0	0
Acidovorax sp. KKS102	62	0	0	0	0	0	0	0	0	0	0	0	0	0	0	0	0	0	0	0	0	0	0	0	0	0	0	0	0	0	0	0	0	0	0	0	63	0	0	0	0	0	0	0	0	0	0	0	0
Acidovorax sp. Leaf191	0	0	0	0	0	0	0	0	0	0	0	0	0	0	0	0	0	0	0	0	0	0	0	0	0	0	0	0	0	0	0	0	0	0	0	0	0	0	0	0	0	0	0	0	0	0	0	0	0
Acidovorax sp. Leaf78	0	0	0	0	0	0	0	0	0	0	0	0	0	0	0	0	0	0	0	0	0	0	0	0	0	0	0	0	0	0	0	0	0	0	0	0	0	0	0	0	0	0	0	0	0	0	0	0	0
Acidovorax sp. MR-S7	0	0	0	0	0	0	0	0	0	0	0	0	0	0	2256	0	0	0	0	0	0	0	0	0	0	0	0	0	0	0	0	0	0	0	0	0	0	0	0	0	0	0	0	0	0	0	0	0	0
Acidovorax sp. RAC01	0	0	0	0	0	0	0	0	0	0	0	0	0	0	0	0	0	0	0	0	0	0	0	0	0	0	0	0	0	0	0	176	0	0	0	0	0	0	0	0	0	0	0	0	0	0	0	0	0
Acidovorax sp. T1	0	0	0	0	0	0	0	0	0	0	0	0	0	0	0	0	0	0	0	0	0	0	0	0	101	0	0	0	83	0	0	0	0	0	0	0	0	0	0	0	0	0	0	0	0	0	0	0	0
Acidovorax valerianellae	0	0	0	0	0	0	0	0	0	0	0	0	0	0	0	0	0	0	0	0	0	0	0	0	0	0	0	0	0	0	0	0	0	0	0	0	0	0	0	0	0	0	0	0	0	0	0	0	0
Acidovorax wautersii	0	0	0	0	0	0	0	0	0	0	0	0	0	0	0	0	0	0	0	0	0	0	0	0	0	0	0	0	0	0	0	0	0	0	0	0	0	0	0	0	0	0	0	0	0	0	0	0	0
Acinetobacter guillouiae	0	0	0	0	0	0	0	0	0	0	0	0	0	0	0	0	0	0	0	0	0	0	0	0	0	0	0	0	0	0	0	0	0	0	0	0	0	0	0	0	0	0	0	0	0	0	0	0	0
Acinetobacter gyllenbergii	0	0	0	0	0	0	0	0	0	0	0	0	0	0	0	0	0	0	0	0	0	0	0	0	0	0	0	0	0	0	0	0	0	0	0	0	0	0	0	0	0	0	0	0	0	0	0	0	0
Acinetobacter indicus	0	0	0	0	0	0	0	0	0	0	0	0	0	0	0	0	0	0	0	0	0	0	0	0	0	0	0	0	0	0	0	0	0	0	0	0	37	0	0	0	0	0	0	0	0	0	0	0	0
Acinetobacter johnsonii	118	0	0	0	0	0	0	0	0	0	0	0	0	0	0	0	0	0	0	0	0	0	0	0	85	0	0	0	164	0	0	0	0	0	0	0	105	0	0	0	0	0	0	0	0	0	0	0	0
Acinetobacter junii	55	0	0	0	0	0	0	0	0	0	0	0	0	0	0	0	0	0	0	0	0	0	0	0	73	0	0	0	115	0	0	0	0	0	0	0	0	0	0	0	0	0	0	0	0	0	0	0	0
Acinetobacter nosocomialis	93	0	0	0	0	0	0	0	0	0	0	0	0	0	0	0	0	0	0	0	0	0	0	0	0	0	0	0	0	0	0	0	0	0	0	0	0	0	0	0	0	0	0	0	0	0	0	0	0
Actinoalloteichus cyanogriseus	0	0	0	0	0	0	0	0	0	0	0	0	159	0	0	0	0	0	0	0	0	0	0	0	0	0	0	0	0	0	0	159	0	0	0	113	0	0	0	0	0	0	0	0	0	0	0	0	0
Actinoalloteichus hoggarensis	0	0	0	0	0	0	0	0	0	0	0	0	163	0	0	0	0	0	0	0	0	0	0	0	0	0	0	0	0	0	0	183	0	0	0	143	0	0	0	0	0	0	0	0	0	0	0	0	0
Actinobacteria bacterium IMCC25003	0	0	0	0	0	0	0	0	0	0	0	0	0	0	0	0	0	0	0	0	0	0	0	0	0	0	0	0	0	0	0	0	0	0	0	0	0	0	0	0	0	0	0	0	0	0	0	0	0
Actinobaculum sp. oral taxon 183	0	1518	2397	0	0	0	1289	5804	2951	666	628	0	0	7388	0	0	0	25220	0	6337	0	0	0	0	0	450	4871	886	0	5943	0	0	983	0	462	0	0	0	0	0	0	351	2193	0	0	0	0	0	0
Actinokineospora bangkokensis	0	0	0	0	0	0	0	0	0	0	0	0	249	0	0	0	0	0	0	0	0	0	0	0	0	0	0	0	0	0	0	143	0	0	0	149	0	0	0	0	0	0	0	0	0	0	0	0	0
Actinokineospora enzanensis	0	0	0	0	0	0	0	0	0	0	0	0	236	0	0	0	0	0	0	0	0	0	0	0	0	0	0	0	0	0	0	367	0	0	0	344	0	0	0	0	0	0	0	0	0	0	0	0	0
Actinokineospora inagensis	0	0	0	0	0	0	0	0	0	0	0	0	213	0	0	0	0	0	0	0	0	0	0	0	0	0	0	0	0	0	0	0	0	0	0	129	0	0	0	0	0	0	0	0	0	0	0	0	0
Actinokineospora mzabensis	0	0	0	0	0	0	0	0	0	0	0	0	273	0	0	0	0	0	0	0	0	0	0	0	0	0	0	0	0	0	0	149	0	0	0	121	0	0	0	0	0	0	0	0	0	0	0	0	0
Actinokineospora terrae	0	0	0	0	0	0	0	0	0	0	0	0	155	0	0	0	0	0	0	0	0	0	0	0	0	0	0	0	0	0	0	0	0	0	0	0	0	0	0	0	0	0	0	0	0	0	0	0	0
Actinomadura amylolytica	0	0	0	0	0	0	0	0	0	0	0	0	909	0	0	0	0	0	0	0	0	0	0	0	0	0	0	0	0	0	0	901	0	0	0	662	0	0	0	0	0	0	0	0	0	0	0	0	0
Actinomadura atramentaria	0	0	0	0	0	0	0	0	0	0	0	0	343	0	0	0	0	0	0	0	0	0	0	0	0	0	0	0	0	0	0	465	0	0	0	302	0	0	0	0	0	0	0	0	0	0	0	0	0
Actinomadura echinospora	0	0	0	0	0	0	0	0	0	0	0	0	1096	0	0	0	0	0	0	0	0	0	0	0	0	0	0	0	0	0	0	1428	0	0	0	1167	0	0	0	0	0	0	0	0	0	0	0	0	0
Actinomadura flavalba	0	0	0	0	0	0	0	0	0	0	0	0	400	0	0	0	0	0	0	0	0	0	0	0	0	0	0	0	0	0	0	631	0	0	0	390	0	0	0	0	0	0	0	0	0	0	0	0	0
Actinomadura madurae	0	0	0	0	0	0	0	0	0	0	0	0	1001	0	0	0	0	0	0	0	0	0	0	0	0	0	0	0	0	0	0	1164	0	0	0	793	0	0	0	0	0	0	0	0	0	0	0	0	0
Actinomadura meyerae	0	0	0	0	0	0	0	0	0	0	0	0	1345	0	0	0	0	0	0	0	0	0	0	0	0	0	0	0	0	0	0	1021	0	0	0	843	0	0	0	0	0	0	0	0	0	0	0	0	0
Actinomadura oligospora	0	0	0	0	0	0	0	0	0	0	0	0	456	0	0	0	0	0	0	0	0	0	0	0	0	0	0	0	0	0	0	619	0	0	0	387	0	0	0	0	0	0	0	0	0	0	0	0	0
Actinomadura pelletieri	0	0	0	0	0	0	0	0	0	0	0	0	529	0	0	0	0	0	0	0	0	0	0	0	0	0	0	0	0	0	0	1071	0	0	0	396	0	0	0	0	0	0	0	0	0	0	0	0	0
Actinomadura rifamycini	0	0	0	0	0	0	0	0	0	0	0	0	459	0	0	0	0	0	0	0	0	0	0	0	0	0	0	0	0	0	0	637	0	0	0	465	0	0	0	0	0	0	0	0	0	0	0	0	0
Actinomadura sp. 5-2	0	0	0	0	0	0	0	0	0	0	0	0	335	0	0	0	0	0	0	0	0	0	0	0	0	0	0	0	0	0	0	457	0	0	0	309	0	0	0	0	0	0	0	0	0	0	0	0	0
Actinomadura sp. CNU-125	0	0	0	0	0	0	0	0	0	0	0	0	639	0	0	0	0	0	0	0	0	0	0	0	0	0	0	0	0	0	0	722	0	0	0	437	0	0	0	0	0	0	0	0	0	0	0	0	0
Actinomadura viridilutea	0	0	0	0	0	0	0	0	0	0	0	0	573	0	0	0	0	0	0	0	0	0	0	0	0	0	0	0	0	0	0	866	0	0	0	735	0	0	0	0	0	0	0	0	0	0	0	0	0
Actinomyces bouchesdurhonensis	0	1466	0	0	0	3245	0	9068	0	636	0	1348	0	916	1326	16976	0	1076	4817	1323	0	7658	0	2000	181	0	3323	6766	0	0	0	0	0	0	0	0	0	3673	770	7352	854	585	0	0	7134	3132	719	0	0
Actinomyces culturomici	0	4303	1091	3422	0	0	694	3852	0	9613	672	33952	0	2203	0	9994	1231	16212	1254	1327	4073	1568	0	1692	481	1380	937	25960	0	0	0	0	3067	859	926	0	0	1342	2440	2956	5514	11141	0	0	11936	1786	5998	680	8306
Actinomyces dentalis	517	534616	608154	324128	349667	89926	410598	211984	939547	512711	469660	716978	0	597142	3255	196380	186096	480684	76448	418690	801401	78797	282600	249915	7719	351416	352582	584192	7536	703573	243251	0	519626	300443	375810	0	51	135914	373674	148285	212001	250323	601569	52969	1713566	617932	101388	648391	280647
Actinomyces denticolens	0	792	0	0	0	1126	0	0	0	0	0	0	0	0	0	1394	0	430	1331	0	0	1868	0	0	0	0	954	1344	0	0	0	0	0	0	0	0	0	1401	0	2615	0	0	0	0	0	2324	0	0	0
Actinomyces gaoshouyii	0	854	0	0	0	0	566	0	0	0	0	0	0	0	0	2290	0	0	1333	0	0	1675	0	764	0	0	1001	2240	0	0	0	0	0	0	0	0	0	1618	552	4068	0	0	0	0	0	4906	332	0	0
Actinomyces gerencseriae	0	20350	71595	26498	16988	17175	175973	56078	68896	17676	37159	41206	0	119979	946	11150	54369	84824	11297	31112	23681	19414	85253	65338	631	18945	82173	18662	529	346519	15401	0	11121	6669	16360	0	0	15980	107863	19284	9686	57145	22442	2535	33052	26644	7864	39216	13940
Actinomyces glycerinitolerans	0	1030	0	0	0	0	533	0	828	819	710	1002	0	618	0	1538	0	594	1279	609	790	1631	434	437	0	409	1243	1764	0	627	0	0	0	0	0	0	0	1444	500	3025	324	348	637	0	1838	2540	0	738	0
Actinomyces graevenitzii	0	0	0	0	0	0	0	954	0	0	0	0	0	0	0	2128	0	0	961	0	495	1441	0	0	0	0	0	1088	0	0	0	0	0	0	0	0	0	890	0	1616	0	0	0	0	0	1160	0	0	0
Actinomyces israelii	0	10535	6184	3212	3585	6517	7172	5734	8701	7596	6173	7858	0	6881	932	12496	3375	5246	13066	5830	9328	16854	4691	4614	235	4056	12166	15070	119	7250	4265	0	5224	3129	3798	0	0	14469	5940	25251	3123	3842	5158	0	20600	23964	2223	6832	3224
Actinomyces johnsonii	0	19428	4607	3378	1612	93893	3798	39390	4593	4068	28625	9054	0	4212	2702	12682	20498	4391	26847	20387	1596	78102	4600	6046	628	3172	26808	12148	126	3388	57623	0	1594	1125	1000	0	0	42050	7837	25050	2140	2172	30728	1363	5706	15262	3363	18176	1841
Actinomyces massiliensis	0	3620	2741	957	921	4048	5825	3008	2444	2688	2430	2574	0	3664	0	4570	2578	2712	4760	2216	3167	6620	3282	2876	97	1490	5814	5454	0	4875	2277	0	1379	875	1060	0	0	5378	3975	8709	1094	2307	2020	0	6776	8304	861	2109	1094
Actinomyces naeslundii	0	70280	27389	14040	7155	373120	15215	37486	9185	9774	49869	160824	0	18144	9772	28160	80673	17599	97728	109032	7124	281528	18529	33387	3973	28581	111354	31116	556	17347	233501	0	5436	5921	3915	0	0	151222	19831	87761	6146	8297	57342	5802	18706	107286	12527	28815	5143
Actinomyces nasicola	0	616	0	0	0	0	0	0	0	0	0	0	0	0	0	0	0	0	1515	0	0	1754	0	0	0	0	677	0	0	0	0	0	0	0	0	0	0	1409	0	0	0	0	0	0	0	0	0	0	0
Actinomyces oris	0	65705	63932	17054	33447	500929	21805	330748	10957	21056	76331	101148	0	44383	60846	264376	89941	33510	86356	92420	21946	247803	18273	48996	2836	48670	123058	201550	1085	58258	183500	0	26847	16074	19417	0	0	134735	76968	271154	24094	13976	114494	52534	70958	65960	16706	102569	12141
Actinomyces provencensis	0	612	0	0	0	0	0	0	0	926	0	2860	0	0	0	1486	0	1380	681	0	0	852	0	0	0	0	0	2152	0	0	0	0	0	0	0	0	0	647	0	1107	522	896	0	0	1392	932	490	0	669
Actinomyces radicidentis	0	15714	1132	651	608	11726	2969	7998	1284	6154	3973	4778	0	3129	2282	26820	2208	1916	33913	4368	3714	42062	1862	4381	487	2807	19566	25860	119	1246	3128	0	859	842	569	0	0	34112	3321	58449	2678	1959	2991	0	11168	43070	2874	1719	993
Actinomyces ruminicola	0	8115	1921	1463	1291	5858	2744	4570	3428	4775	3566	4646	0	3063	1143	13114	1871	2447	13964	3432	4183	17396	2083	2927	263	2130	9937	13950	0	2431	2739	0	2221	1474	1539	0	0	14903	2659	28230	2144	1978	2854	0	9742	23546	1867	3340	1378
Actinomyces slackii	0	4521	889	579	571	5040	1177	2600	1171	2225	1661	1998	0	1387	0	6660	1195	1084	7893	2072	2027	10379	928	1363	159	1108	5533	6926	0	873	2420	0	814	582	568	0	0	8495	1211	14860	972	902	1409	0	4936	12042	878	1218	677
Actinomyces sp. Chiba101	0	0	0	0	0	0	0	0	0	0	0	0	0	0	0	0	0	0	0	0	0	0	0	0	0	0	0	0	0	0	0	0	0	0	0	0	0	0	0	0	0	0	0	0	0	0	0	0	0
Actinomyces sp. HMSC035G02	0	1399	0	0	0	9178	0	8770	0	0	0	1106	0	613	3869	25886	0	677	9768	643	0	17184	0	1233	362	0	4297	5858	0	0	0	0	0	0	0	0	0	8496	507	18813	913	429	792	0	5478	3060	464	0	0
Actinomyces sp. HMSC062G12	0	3711	0	0	0	1094	952	4426	0	0	5411	6476	0	5558	0	3026	1061	1063	2738	0	0	2657	624	1643	122	0	2569	1600	0	2103	0	0	0	0	0	0	0	2306	767	1618	1511	654	835	0	1464	0	0	681	0
Actinomyces sp. HMSC075C01	0	3415	4603	1145	2319	22809	1455	5434	921	1143	4870	2470	0	3107	1297	4946	3627	2464	5124	4442	639	14098	865	2740	129	1679	5848	6516	0	4391	10224	0	1704	1158	1274	0	0	7286	5274	7999	1516	958	3388	0	1794	3088	1000	6535	891
Actinomyces sp. HMSC08A09	0	1951	1499	530	826	16663	616	13106	0	726	2151	5012	0	1173	2711	12190	2284	868	2921	2316	1083	7940	449	1468	164	1717	4171	9136	0	1465	5618	0	0	414	0	0	0	4332	1989	11369	655	389	4126	2487	3256	2674	490	2520	0
Actinomyces sp. HPA0247	0	1971	0	0	0	12671	0	12388	0	654	0	1450	0	733	5241	37006	649	1141	11442	814	0	20434	0	1746	455	0	5630	8154	0	0	0	0	0	0	0	0	0	11205	816	25086	1163	721	1074	0	7764	4338	738	0	574
Actinomyces sp. oral taxon 170	0	41410	2119	11591	1122	179848	2182	6228	2377	1933	2710	4052	0	2782	3935	5042	37511	2116	48033	49763	1536	139706	8436	3494	1047	1604	42417	5352	901	2703	101852	0	998	775	782	0	0	72079	2497	34877	1094	1909	23931	3530	4616	12180	3463	3425	899
Actinomyces sp. oral taxon 171	134	11168	4707	1844	2753	58123	2507	8308	1020	1422	5080	3096	0	3522	2070	6314	23110	2583	14289	14326	986	40925	5696	5031	453	2572	15204	24230	94	4528	31621	0	995	1315	778	0	31	21801	5635	14170	1678	1275	9253	1371	2544	5680	1903	6543	919
Actinomyces sp. oral taxon 172	0	3566	0	0	0	7682	555	20966	0	1347	844	2320	0	2245	3576	45802	0	1931	11152	3485	575	17940	0	5230	465	409	8943	17044	88	0	0	0	0	0	0	0	0	8523	2144	19374	2060	1353	1318	0	19350	7984	1631	0	649
Actinomyces sp. oral taxon 178	0	4908	1041	1038	0	0	2089	0	731	2233	811	4638	0	1688	0	1498	0	1918	0	2927	2309	0	604	1144	65	1308	2306	13210	0	931	849	0	608	511	0	0	0	747	1300	1112	470	1485	2537	0	7510	17602	356	1670	909
Actinomyces sp. oral taxon 180	0	1278	0	0	0	2401	0	3124	0	482	0	1470	0	0	1013	8162	0	0	2310	0	0	3998	0	631	102	0	1588	4808	0	0	0	0	0	0	0	0	0	2275	0	4973	387	0	0	0	2168	1382	0	0	0
Actinomyces sp. oral taxon 414	205	315923	361154	159601	178419	45116	178454	112384	407818	256806	198225	279322	0	278255	1625	97018	69403	276568	35957	192834	395079	42910	109793	103621	3289	222909	195500	257102	3447	326118	98399	0	250048	162460	173034	0	0	66908	162049	72900	96023	107312	334855	13626	890582	302242	47374	311030	146599
Actinomyces sp. oral taxon 448	0	3886	2279	1207	1173	3414	2984	2332	3001	2746	2202	2850	0	2774	0	4468	1544	2230	4742	2114	3353	6399	2499	1811	101	1685	4562	5326	0	3637	1757	0	1859	1165	1198	0	0	5193	2290	8476	1137	1599	2059	0	6750	8520	855	2328	1153
Actinomyces sp. oral taxon 848	0	9394	535	12441	0	873	1395	2032	1492	1183	1110	0	0	1332	0	1824	0	4329	0	22840	0	1035	0	2121	0	1228	20676	30588	0	0	7355	0	0	0	0	0	0	3853	813	2251	647	0	36998	2116	1452	7212	320	0	0
Actinomyces sp. oral taxon 849	0	7189	1927	1543	0	35967	1677	10042	1865	1277	7737	3682	0	1475	864	3920	7516	2022	9321	8142	846	28382	1638	2109	267	1106	9195	3776	0	1045	22618	0	0	347	0	0	0	15771	2647	8178	745	903	12683	0	2280	5456	1413	5112	818
Actinomyces sp. oral taxon 877	0	18598	3469	4411	602	1255	7751	2656	2111	7555	2677	18312	0	6386	0	4876	1890	6969	1391	10915	7045	1492	2333	4471	263	4502	8655	47862	139	3428	3195	0	1221	1275	808	0	0	2895	5178	3334	1541	5336	9227	0	26196	66216	1375	4301	3295
Actinomyces timonensis	0	4849	1131	597	591	6068	1385	3048	1291	2590	1876	2764	0	1463	0	14004	1168	1300	9059	1910	1952	11674	949	1690	105	1231	6857	12722	0	1047	1967	0	789	513	581	0	0	11190	2069	17359	4027	1003	1380	0	9050	13836	1096	1179	781
Actinomyces urogenitalis	0	9608	1127	656	491	7180	2322	5168	1533	4562	3087	3220	0	2283	1536	18100	1611	1489	19432	3423	2761	23988	1560	3074	323	2107	12514	17858	83	1095	2400	0	809	775	568	0	0	19909	2499	38537	1974	1413	2486	0	7958	30476	1996	1668	921
Actinomyces viscosus	0	2164	1526	625	1007	17705	610	11016	570	764	1950	4400	0	1231	2467	10666	2751	954	2941	2461	957	8749	595	1547	136	1677	4176	8162	0	1482	5851	0	662	530	0	0	0	5083	1970	11472	636	412	4137	2218	3152	2910	552	2642	0
Actinomycetospora chiangmaiensis	0	0	0	0	0	0	0	0	0	0	0	0	133	0	0	0	0	0	0	0	0	0	0	0	0	0	0	0	2259	0	0	0	0	0	0	0	0	0	0	0	0	0	0	0	0	0	0	0	0
Actinomycetospora cinnamomea	0	0	0	0	0	0	0	0	0	0	0	0	236	0	0	0	0	0	0	0	0	0	0	0	0	0	0	0	0	0	0	143	0	0	0	122	0	0	0	0	0	0	0	0	0	0	0	0	0
Actinoplanes atraurantiacus	0	0	0	0	0	0	0	0	0	0	0	0	198	0	0	0	0	0	0	0	0	0	0	0	0	0	0	0	0	0	0	248	0	0	0	176	0	0	0	0	0	0	0	0	0	0	0	0	0
Actinoplanes derwentensis	0	0	0	0	0	0	0	0	0	0	0	0	126	0	0	0	0	0	0	0	0	0	0	0	0	0	0	0	0	0	0	0	0	0	0	0	0	0	0	0	0	0	0	0	0	0	0	0	0
Actinoplanes friuliensis	0	0	0	0	0	0	0	0	0	0	0	0	148	0	0	0	0	0	0	0	0	0	0	0	0	0	0	0	0	0	0	140	0	0	0	0	0	0	0	0	0	0	0	0	0	0	0	0	0
Actinoplanes globisporus	0	0	0	0	0	0	0	0	0	0	0	0	247	0	0	0	0	0	0	0	0	0	0	0	0	0	0	0	0	0	0	235	0	0	0	186	0	0	0	0	0	0	0	0	0	0	0	0	0
Actinoplanes italicus	0	0	0	0	0	0	0	0	0	0	0	0	195	0	0	0	0	0	0	0	0	0	0	0	0	0	0	0	0	0	0	206	0	0	0	178	0	0	0	0	0	0	0	0	0	0	0	0	0
Actinoplanes missouriensis	0	0	0	0	0	0	0	0	0	0	0	0	116	0	0	0	0	0	0	0	0	0	0	0	0	0	0	0	0	0	0	135	0	0	0	117	0	0	0	0	0	0	0	0	0	0	0	0	0
Actinoplanes regularis	0	0	0	0	0	0	0	0	0	0	0	0	167	0	0	0	0	0	0	0	0	0	0	0	0	0	0	0	0	0	0	125	0	0	0	125	0	0	0	0	0	0	0	0	0	0	0	0	0
Actinoplanes sp. N902-109	0	0	0	0	0	0	0	0	0	0	0	0	131	0	0	0	0	0	0	0	0	0	0	0	0	0	0	0	0	0	0	159	0	0	0	0	0	0	0	0	0	0	0	0	0	0	0	0	0
Actinoplanes sp. SE50/110	0	0	0	0	0	0	0	0	0	0	0	0	137	0	0	0	0	0	0	0	0	0	0	0	0	0	0	0	0	0	0	135	0	0	0	110	0	0	0	0	0	0	0	0	0	0	0	0	0
Actinoplanes sp. TFC3	0	0	0	0	0	0	0	0	0	0	0	0	0	0	0	0	0	0	0	0	0	0	0	0	0	0	0	0	0	0	0	126	0	0	0	0	0	0	0	0	0	0	0	0	0	0	0	0	0
Actinoplanes teichomyceticus	0	0	0	0	0	0	0	0	0	0	0	0	143	0	0	0	0	0	0	0	0	0	0	0	0	0	0	0	0	0	0	129	0	0	0	0	0	0	0	0	0	0	0	0	0	0	0	0	0
Actinoplanes xinjiangensis	0	0	0	0	0	0	0	0	0	0	0	0	134	0	0	0	0	0	0	0	0	0	0	0	0	0	0	0	0	0	0	149	0	0	0	124	0	0	0	0	0	0	0	0	0	0	0	0	0
Actinopolymorpha alba	0	0	0	0	0	0	0	0	0	0	0	0	275	0	0	0	0	0	0	0	0	0	0	0	0	0	0	0	0	0	0	265	0	0	0	137	0	0	0	0	0	0	0	0	0	0	0	0	0
Actinopolymorpha cephalotaxi	0	0	0	0	0	0	0	0	0	0	0	0	191	0	0	0	0	0	0	0	0	0	0	0	0	0	0	0	0	0	0	203	0	0	0	121	0	0	0	0	0	0	0	0	0	0	0	0	0
Actinopolymorpha singaporensis	0	0	0	0	0	0	0	0	0	0	0	0	157	0	0	0	0	0	0	0	0	0	0	0	0	0	0	0	0	0	0	174	0	0	0	107	0	0	0	0	0	0	0	0	0	0	0	0	0
Actinospica robiniae	0	0	0	0	0	0	0	0	0	0	0	0	154	0	0	0	0	0	0	0	0	0	0	0	0	0	0	0	0	0	0	190	0	0	0	122	0	0	0	0	0	0	0	0	0	0	0	0	0
Actinosynnema mirum	0	0	0	0	0	0	0	0	0	0	0	0	0	0	0	0	0	0	0	0	0	0	0	0	0	0	0	0	0	0	0	131	0	0	0	0	0	0	0	0	0	0	0	0	0	0	0	0	0
Actinosynnema pretiosum	0	0	0	0	0	0	0	0	0	0	0	0	175	0	0	0	0	0	0	0	0	0	0	0	0	0	0	0	0	0	0	182	0	0	0	157	0	0	0	0	0	0	0	0	0	0	0	0	0
Actinotignum timonense	249	0	0	0	0	0	0	0	0	0	0	0	0	0	0	0	0	0	0	0	0	0	0	0	0	0	0	0	0	0	0	0	0	0	0	0	0	0	0	0	0	0	0	0	0	0	0	0	0
Adlercreutzia equolifaciens	0	0	0	0	0	0	0	0	0	0	0	0	0	0	0	0	0	0	0	0	0	0	0	0	0	0	0	0	0	0	0	0	0	0	0	0	0	0	0	0	0	0	0	0	0	0	0	0	0
Aeromonas caviae	0	0	0	0	0	0	0	0	0	0	0	0	0	0	0	0	0	0	0	0	0	0	0	0	0	0	0	0	0	0	0	0	0	0	0	0	0	0	0	0	0	0	0	0	0	0	0	0	0
Afifella pfennigii	0	0	0	0	0	0	0	0	0	0	0	0	0	0	0	0	0	0	0	0	0	0	0	0	0	0	0	0	0	0	0	0	0	0	0	125	0	0	0	0	0	0	0	0	0	0	0	0	0
Afipia birgiae	0	0	0	0	0	0	0	0	0	0	0	0	0	0	0	0	0	0	0	0	0	0	0	0	0	0	0	0	96	0	0	0	0	0	0	250	30	0	0	0	0	0	0	0	0	0	0	0	0
Afipia broomeae	0	0	0	0	0	0	0	0	0	0	0	0	0	0	0	0	0	0	0	0	0	0	0	0	0	0	0	0	219	0	0	0	0	0	0	248	261	0	0	0	0	0	0	0	0	0	0	0	0
Afipia clevelandensis	0	0	0	0	0	0	0	0	0	0	0	0	0	0	0	0	0	0	0	0	0	0	0	0	0	0	0	0	0	0	0	0	0	0	0	0	0	0	0	0	0	0	0	0	0	0	0	0	0
Afipia felis	0	0	0	0	0	0	0	0	0	0	0	0	0	0	0	0	0	0	0	0	0	0	0	0	0	0	0	0	0	0	0	0	0	0	0	254	0	0	0	0	0	0	0	0	0	0	0	0	0
Afipia sp. GAS231	0	0	0	0	0	0	0	0	0	0	0	0	0	0	0	0	0	0	0	0	0	0	0	0	0	0	0	0	0	0	0	0	0	0	0	0	0	0	0	0	0	0	0	0	0	0	0	0	0
Aggregatibacter actinomycetemcomitans	0	0	0	0	0	0	0	0	0	0	0	0	0	0	0	0	1142	0	646	0	0	0	0	0	0	0	0	0	0	835	663	0	0	0	0	0	0	0	0	0	0	0	614	3013	0	0	0	0	0
Aggregatibacter aphrophilus	0	6887	0	4239	0	3754	0	10702	0	0	0	0	0	0	4673	2212	57099	0	22610	1673	0	3402	869	2366	581	0	14785	1492	0	0	19832	0	0	0	0	0	0	11186	641	9860	410	0	25603	275562	0	2126	1429	0	0
Aggregatibacter segnis	0	3688	0	1182	0	1021	0	4116	0	0	0	0	0	684	25382	5684	5425	0	9193	798	0	5977	0	1000	93	0	8661	5926	0	0	3093	0	0	0	0	0	0	6984	968	10025	1178	0	9525	26767	0	4838	1666	0	0
Aggregatibacter sp. oral taxon 458	0	594	0	0	0	0	0	0	0	0	0	0	0	0	2006	0	886	0	944	0	0	757	0	0	0	0	848	932	0	0	0	0	0	0	0	0	0	680	0	981	0	0	2238	3962	0	0	0	0	0
Agrobacterium rhizogenes	0	0	0	0	0	0	0	0	0	0	0	0	0	0	0	0	0	0	0	0	0	0	0	0	0	0	0	0	0	0	0	0	0	0	0	130	0	0	0	0	0	0	0	0	0	0	0	0	0
Agrobacterium sp. MS2	0	0	0	0	0	0	0	0	0	0	0	0	0	0	0	0	0	0	0	0	0	0	0	0	0	0	0	0	0	0	0	0	0	0	0	0	0	0	0	0	0	0	0	0	0	0	0	0	0
Agrobacterium sp. SUL3	0	0	0	0	0	0	0	0	0	0	0	0	0	0	0	0	0	0	0	0	0	0	0	0	0	0	0	0	0	0	0	0	0	0	0	0	0	0	0	0	0	0	0	0	0	0	0	0	0
Akkermansia muciniphila	0	0	0	0	0	0	0	0	0	0	0	0	0	0	0	0	0	0	0	0	0	0	0	0	0	0	0	0	0	0	0	0	0	0	0	0	0	0	0	0	0	0	0	0	0	0	0	0	0
Albidiferax sp. OV413	0	0	0	0	0	0	0	0	0	0	0	0	0	0	0	0	0	0	0	0	0	0	0	0	0	0	0	0	0	0	0	0	0	0	0	0	0	0	0	0	0	0	0	0	0	0	0	0	0
Alcaligenes faecalis	0	0	0	0	0	0	0	0	0	0	0	0	0	0	0	0	0	0	0	0	0	0	0	0	0	0	0	0	103	0	0	0	0	0	0	0	0	0	0	0	0	0	0	0	0	0	0	0	0
Alicycliphilus denitrificans	0	0	0	0	0	0	0	0	0	0	0	0	0	0	0	0	0	0	0	0	0	0	0	0	0	0	0	0	0	0	0	0	0	0	0	0	44	0	0	0	0	0	0	0	0	0	0	0	0
Aliicoccus persicus	61	0	0	0	0	0	0	0	0	0	0	0	0	0	0	0	0	0	0	0	0	0	0	0	0	0	0	0	0	0	0	0	0	0	0	0	0	0	0	0	0	0	0	0	0	0	0	0	0
Alloactinosynnema album	0	0	0	0	0	0	0	0	0	0	0	0	930	0	0	0	0	0	0	0	0	0	0	0	0	0	0	0	0	0	0	373	0	0	0	208	0	0	0	0	0	0	0	0	0	0	0	0	0
Alloactinosynnema iranicum	0	0	0	0	0	0	0	0	0	0	0	0	275	0	0	0	0	0	0	0	0	0	0	0	0	0	0	0	0	0	0	0	0	0	0	137	0	0	0	0	0	0	0	0	0	0	0	0	0
Alloactinosynnema sp. L-07	0	0	0	0	0	0	0	0	0	0	0	0	317	0	0	0	0	0	0	0	0	0	0	0	0	0	0	0	0	0	0	215	0	0	0	184	0	0	0	0	0	0	0	0	0	0	0	0	0
Allofustis seminis	0	0	0	0	0	0	0	0	0	0	0	0	0	0	0	0	0	0	0	0	0	0	0	0	0	395	0	0	0	0	0	0	0	0	0	0	0	0	0	0	0	0	0	0	0	0	0	0	0
Allokutzneria albata	0	0	0	0	0	0	0	0	0	0	0	0	276	0	0	0	0	0	0	0	0	0	0	0	0	0	0	0	0	0	0	190	0	0	0	127	0	0	0	0	0	0	0	0	0	0	0	0	0
Allokutzneria sp. NRRL B-24872	0	0	0	0	0	0	0	0	0	0	0	0	202	0	0	0	0	0	0	0	0	0	0	0	0	0	0	0	0	0	0	156	0	0	0	124	0	0	0	0	0	0	0	0	0	0	0	0	0
Allonocardiopsis opalescens	0	0	0	0	0	0	0	0	0	0	0	0	480	0	0	0	0	0	0	0	0	0	0	0	0	0	0	0	0	0	0	610	0	0	0	469	0	0	0	0	0	0	0	0	0	0	0	0	0
Alloprevotella tannerae	0	1088	0	552	0	0	0	0	0	0	0	0	0	1730	0	0	750	505	0	0	0	0	0	0	0	0	700	0	0	0	0	0	0	0	0	0	0	0	0	0	0	0	0	0	0	0	302	0	0
Aminobacter aminovorans	0	0	0	0	0	0	0	0	0	0	0	0	234	0	0	0	0	0	0	0	0	0	0	0	0	0	0	0	0	0	0	0	0	0	0	768	0	0	0	0	0	0	0	0	0	0	0	0	0
Aminobacter sp. MSH1	0	0	0	0	0	0	0	0	0	0	0	0	162	0	0	0	0	0	0	0	0	0	0	0	0	0	0	0	0	0	0	0	0	0	0	889	0	0	0	0	0	0	0	0	0	0	0	0	0
Aminobacter sp. Root100	0	0	0	0	0	0	0	0	0	0	0	0	163	0	0	0	0	0	0	0	0	0	0	0	0	0	0	0	0	0	0	0	0	0	0	718	0	0	0	0	0	0	0	0	0	0	0	0	0
Aminobacterium colombiense	0	0	0	0	719	0	0	0	0	0	550	0	0	572	0	0	0	0	0	0	0	0	553	0	0	0	0	0	0	549	0	0	547	526	469	0	0	0	0	0	295	0	0	0	0	0	300	686	435
Aminomonas paucivorans	0	967	1369	1622	2799	0	1777	3234	1729	1514	2177	3526	0	2138	0	1340	1143	1431	0	962	523	0	1872	985	0	541	654	0	0	2051	0	0	1930	1830	2308	0	0	0	1061	0	1141	1060	0	0	1400	0	1069	2497	2015
Amycolatopsis albispora	0	0	0	0	0	0	0	0	0	0	0	0	322	0	0	0	0	0	0	0	0	0	0	0	0	0	0	0	0	0	0	164	0	0	0	148	0	0	0	0	0	0	0	0	0	0	0	0	0
Amycolatopsis azurea	0	0	0	0	0	0	0	0	0	0	0	0	125	0	0	0	0	0	0	0	0	0	0	0	0	0	0	0	0	0	0	0	0	0	0	0	0	0	0	0	0	0	0	0	0	0	0	0	0
Amycolatopsis balhimycina	0	0	0	0	0	0	0	0	0	0	0	0	174	0	0	0	0	0	0	0	0	0	0	0	0	0	0	0	0	0	0	0	0	0	0	0	0	0	0	0	0	0	0	0	0	0	0	0	0
Amycolatopsis benzoatilytica	0	0	0	0	0	0	0	0	0	0	0	0	149	0	0	0	0	0	0	0	0	0	0	0	0	0	0	0	0	0	0	146	0	0	0	119	0	0	0	0	0	0	0	0	0	0	0	0	0
Amycolatopsis coloradensis	0	0	0	0	0	0	0	0	0	0	0	0	121	0	0	0	0	0	0	0	0	0	0	0	0	0	0	0	0	0	0	0	0	0	0	0	0	0	0	0	0	0	0	0	0	0	0	0	0
Amycolatopsis halophila	0	0	0	0	0	0	0	0	0	0	0	0	181	0	0	0	0	0	0	0	0	0	0	0	0	0	0	0	0	0	0	0	0	0	0	0	0	0	0	0	0	0	0	0	0	0	0	0	0
Amycolatopsis kentuckyensis	0	0	0	0	0	0	0	0	0	0	0	0	137	0	0	0	0	0	0	0	0	0	0	0	0	0	0	0	0	0	0	0	0	0	0	0	0	0	0	0	0	0	0	0	0	0	0	0	0
Amycolatopsis keratiniphila	0	0	0	0	0	0	0	0	0	0	0	0	0	0	0	0	0	0	0	0	0	0	0	0	0	0	0	0	0	0	0	0	0	0	0	146	0	0	0	0	0	0	0	0	0	0	0	0	0
Amycolatopsis lexingtonensis	0	0	0	0	0	0	0	0	0	0	0	0	227	0	0	0	0	0	0	0	0	0	0	0	0	0	0	0	0	0	0	586	0	0	0	552	0	0	0	0	0	0	0	0	0	0	0	0	0
Amycolatopsis marina	0	0	0	0	0	0	0	0	0	0	0	0	202	0	0	0	0	0	0	0	0	0	0	0	0	0	0	0	0	0	0	0	0	0	0	0	0	0	0	0	0	0	0	0	0	0	0	0	0
Amycolatopsis mediterranei	0	0	0	0	0	0	0	0	0	0	0	0	355	0	0	0	0	0	0	0	0	0	0	0	0	0	0	0	0	0	0	238	0	0	0	133	0	0	0	0	0	0	0	0	0	0	0	0	0
Amycolatopsis methanolica	0	0	0	0	0	0	0	0	0	0	0	0	151	0	0	0	0	0	0	0	0	0	0	0	0	0	0	0	0	0	0	0	0	0	0	0	0	0	0	0	0	0	0	0	0	0	0	0	0
Amycolatopsis orientalis	0	0	0	0	0	0	0	0	0	0	0	0	174	0	0	0	0	0	0	0	0	0	0	0	0	0	0	0	0	0	0	171	0	0	0	0	0	0	0	0	0	0	0	0	0	0	0	0	0
Amycolatopsis pretoriensis	80	0	0	0	0	0	0	0	0	0	0	0	192	0	0	0	0	0	0	0	0	0	0	0	0	0	0	0	0	0	0	205	0	0	0	136	56	0	0	0	0	0	0	0	0	0	0	0	0
Amycolatopsis saalfeldensis	0	0	0	0	0	0	0	0	0	0	0	0	269	0	0	0	0	0	0	0	0	0	0	0	0	0	0	0	0	0	0	170	0	0	0	129	0	0	0	0	0	0	0	0	0	0	0	0	0
Amycolatopsis sp. M39	0	0	0	0	0	0	0	0	0	0	0	0	268	0	0	0	0	0	0	0	0	0	0	0	0	0	0	0	0	0	0	225	0	0	0	156	0	0	0	0	0	0	0	0	0	0	0	0	0
Amycolatopsis taiwanensis	0	0	0	0	0	0	0	0	0	0	0	0	298	0	0	0	0	0	0	0	0	0	0	0	0	0	0	0	0	0	0	170	0	0	0	121	0	0	0	0	0	0	0	0	0	0	0	0	0
Amycolatopsis thermoflava	0	0	0	0	0	0	0	0	0	0	0	0	220	0	0	0	0	0	0	0	0	0	0	0	0	0	0	0	0	0	0	0	0	0	0	119	0	0	0	0	0	0	0	0	0	0	0	0	0
Amycolatopsis xylanica	0	0	0	0	0	0	0	0	0	0	0	0	248	0	0	0	0	0	0	0	0	0	0	0	0	0	0	0	0	0	0	127	0	0	0	0	0	0	0	0	0	0	0	0	0	0	0	0	0
Anaerococcus octavius	0	0	0	0	0	0	0	0	0	0	0	0	0	0	0	0	0	0	0	0	0	0	0	0	0	0	0	0	0	0	0	0	0	0	0	0	0	0	0	0	0	0	0	0	0	0	0	0	0
Anaerococcus provencensis	0	0	0	0	0	0	0	0	0	0	0	0	0	0	0	0	0	0	0	0	0	0	0	0	0	0	0	0	0	0	0	0	0	0	0	0	0	0	0	0	0	0	0	0	0	0	0	0	0
Anaerococcus sp. HMSC075B03	0	0	0	0	0	0	0	0	0	0	0	0	0	0	0	0	0	0	0	0	0	0	0	0	0	1862	0	0	0	0	0	0	0	0	0	0	0	0	0	0	0	0	0	0	0	0	0	0	0
Anaerococcus sp. Marseille-P2143	0	0	0	0	0	0	0	0	0	0	0	0	0	0	0	0	0	0	0	0	0	0	0	0	0	0	0	0	0	0	0	0	0	0	0	0	0	0	0	0	0	0	0	0	0	0	0	0	0
Anaerococcus tetradius	0	0	0	0	0	0	0	0	0	0	0	0	0	0	0	0	0	0	0	0	0	0	0	0	0	1539	0	0	0	0	0	0	0	0	0	0	0	0	0	0	0	0	0	0	0	0	0	0	444
Anaerofustis stercorihominis	0	0	0	0	0	0	0	0	0	0	0	0	0	0	0	0	0	0	0	0	0	0	0	0	0	454	0	0	0	0	0	0	0	0	0	0	0	0	0	0	0	0	0	0	0	0	0	0	0
Anaeroglobus geminatus	0	0	0	0	0	0	0	0	0	0	442	0	0	0	0	0	0	608	0	0	677	0	0	0	0	0	0	0	0	0	0	0	0	0	0	0	0	0	0	0	360	0	1031	0	0	0	0	0	0
Anaerolineaceae bacterium oral taxon 439	533	231850	825047	849629	1534335	8495	772842	831984	900694	815146	988776	1254510	0	602274	16146	455234	467476	292401	14839	215407	231677	2762	848981	563707	16059	338792	95635	174898	5819	715582	32009	0	1387092	640390	1431972	3611	56	20760	634296	80534	245675	623606	37542	12630	148372	40156	568154	1023476	924864
Anaeromyxobacter dehalogenans	0	0	0	0	0	0	0	0	0	0	0	0	230	0	0	0	0	0	0	0	0	0	0	0	0	0	0	0	0	0	0	341	0	0	0	201	0	0	0	0	0	0	0	0	0	0	0	0	0
Anaeromyxobacter sp. Fw109-5	0	0	0	0	0	0	0	0	0	0	0	0	206	0	0	0	0	0	0	0	0	0	0	0	0	0	0	0	0	0	0	276	0	0	0	204	0	0	0	0	0	0	0	0	0	0	0	0	0
Anaeromyxobacter sp. K	0	0	0	0	0	0	0	0	0	0	0	0	0	0	0	0	0	0	0	0	0	0	0	0	0	0	0	0	0	0	0	155	0	0	0	0	0	0	0	0	0	0	0	0	0	0	0	0	0
Anaerosalibacter massiliensis	0	0	0	0	5661	0	6514	0	2500	4070	5040	6184	338	0	2128	1066	0	0	8264	1853	2573	1824	3894	0	6825	8861	0	9930	0	3917	0	10907	2373	1727	1854	2072	4970	0	1127	0	1892	0	2309	0	2394	6500	4302	7183	3840
Anaerovorax odorimutans	0	0	638	526	1658	0	0	0	0	0	0	0	0	0	0	0	0	0	0	0	0	0	0	0	0	2856	0	0	0	0	0	0	1101	715	728	0	0	0	0	0	446	0	0	0	0	0	0	1356	1144
Anaplasma phagocytophilum	356	0	0	0	0	0	0	0	0	0	0	0	0	0	0	0	0	0	0	0	0	0	0	0	48	0	0	0	377	0	0	0	0	0	0	0	280	0	0	0	0	0	0	0	0	0	0	0	0
Angustibacter sp. Root456	0	0	0	0	0	0	0	0	0	0	0	0	0	0	0	0	0	0	0	0	0	0	0	0	0	0	0	0	0	0	0	131	0	0	0	110	685	0	0	0	0	0	0	0	0	0	0	0	0
Aquabacterium olei	0	0	0	0	0	0	0	0	0	0	0	0	0	0	0	0	0	0	0	0	0	0	0	0	0	0	0	0	0	0	0	0	0	0	0	0	39	0	0	0	0	0	0	0	0	0	0	0	0
Aquamicrobium aerolatum	0	0	0	0	0	0	0	0	0	0	0	0	0	0	0	0	0	0	0	0	0	0	0	0	0	0	0	0	0	0	0	0	0	0	0	187	0	0	0	0	0	0	0	0	0	0	0	0	0
Aquamicrobium defluvii	0	0	0	0	0	0	0	0	0	0	0	0	205	0	0	0	0	0	0	0	0	0	0	0	0	0	0	0	0	0	0	0	0	0	0	473	0	0	0	0	0	0	0	0	0	0	0	0	0
Aquimonas voraii	0	0	0	0	0	0	0	0	0	0	0	0	0	0	0	0	0	0	0	0	0	0	0	0	0	0	0	0	0	0	0	162	0	0	0	199	0	0	0	0	0	0	0	0	0	0	0	0	0
Aquincola tertiaricarbonis	89	0	0	0	0	0	0	0	0	0	0	0	0	0	0	0	0	0	0	0	0	0	0	0	112	0	0	0	99	0	0	179	0	0	0	0	0	0	0	0	0	0	0	0	0	0	0	0	0
Aquitalea magnusonii	0	0	0	0	0	0	0	0	0	0	0	0	0	0	0	0	0	0	0	0	0	0	0	0	0	0	0	0	0	0	0	0	0	0	0	0	0	0	0	0	0	0	0	0	0	0	0	0	0
Arabia massiliensis	0	0	0	907	1140	0	0	0	0	0	0	1226	0	0	0	812	0	464	0	0	492	0	0	824	0	0	0	0	0	0	0	0	700	434	486	0	0	0	528	0	367	778	0	0	0	0	519	704	1256
Archangium gephyra	0	0	0	0	0	0	0	0	0	0	0	0	222	0	0	0	0	0	0	0	0	0	0	0	0	0	0	0	0	0	0	326	0	0	0	192	0	0	0	0	0	0	0	0	0	0	0	0	0
Arenimonas composti	0	0	0	0	0	0	0	0	0	0	0	0	169	0	0	0	0	0	0	0	0	0	0	0	0	0	0	0	0	0	0	267	0	0	0	496	0	0	0	0	0	0	0	0	0	0	0	0	0
Arhodomonas aquaeolei	0	0	0	0	0	0	0	0	0	0	0	0	0	0	0	0	0	0	0	0	0	0	0	0	0	0	0	0	0	0	0	172	0	0	0	0	0	0	0	0	0	0	0	0	0	0	0	0	0
Aromatoleum aromaticum	0	0	0	0	0	0	0	0	0	0	0	0	0	0	0	0	0	0	0	0	0	0	0	0	0	0	0	0	0	0	0	157	0	0	0	0	0	0	0	0	0	0	0	0	0	0	0	0	0
Arsenicicoccus sp. oral taxon 190	0	0	0	0	0	0	0	0	0	0	0	0	0	0	0	0	0	0	0	0	0	0	0	0	0	0	0	0	0	0	0	0	0	0	0	0	29	0	0	0	0	0	0	0	0	0	0	0	0
Asaccharobacter celatus	0	0	0	0	0	0	0	0	0	0	0	0	0	0	0	0	0	0	0	0	0	0	0	0	0	0	0	0	0	0	0	0	0	0	0	0	0	0	0	0	0	0	0	0	0	0	0	0	0
Asanoa hainanensis	0	0	0	0	0	0	0	0	0	0	0	0	205	0	0	0	0	0	0	0	0	0	0	0	0	0	0	0	0	0	0	229	0	0	0	249	0	0	0	0	0	0	0	0	0	0	0	0	0
Asinibacterium sp. OR43	0	0	0	0	0	0	0	0	0	0	0	0	0	0	0	0	0	0	0	0	0	0	0	0	0	0	0	0	0	0	0	0	0	0	0	0	0	0	0	0	0	0	0	0	0	0	0	0	0
Asinibacterium sp. OR53	0	0	0	0	0	0	0	0	0	0	0	0	0	0	0	0	0	0	0	0	0	0	0	0	0	0	0	0	0	0	0	0	0	0	0	0	0	0	0	0	0	0	0	0	0	0	0	0	0
Atopobium fossor	0	0	0	0	0	0	0	0	0	0	0	1100	0	0	0	0	0	0	0	0	864	0	0	0	0	0	0	0	0	0	0	0	0	0	0	0	0	0	0	0	0	0	0	0	0	0	0	0	0
Atopobium parvulum	0	0	0	0	0	0	0	0	0	0	0	0	0	0	0	908	0	0	0	0	0	0	0	0	0	0	0	3440	0	0	0	0	0	0	0	0	0	0	0	0	0	0	0	0	0	0	0	0	0
Atopobium rimae	0	0	0	0	0	0	0	0	0	0	0	0	0	0	0	0	0	0	0	0	0	0	0	0	0	0	0	0	0	0	0	0	570	0	0	0	0	0	0	0	0	0	0	0	0	0	0	0	0
Atopobium sp. HMSC064B08	0	0	0	0	0	0	0	0	0	0	0	0	0	0	0	0	0	0	0	0	0	0	0	0	0	0	0	0	0	0	0	0	553	0	0	0	0	0	0	0	0	0	0	0	0	0	0	0	0
Atopobium sp. oral taxon 199	0	0	0	0	877	0	0	0	0	0	0	0	0	0	0	0	0	0	0	0	0	0	0	0	0	0	0	0	0	0	0	0	1196	733	0	0	0	0	0	0	0	0	0	0	0	0	0	1017	0
Atopobium sp. oral taxon 810	0	0	1013	0	767	0	0	0	692	580	0	2386	0	655	0	1778	0	1008	0	0	1832	0	0	0	0	1051	0	1222	0	0	0	0	2991	883	518	0	0	0	705	0	0	458	0	0	2326	0	338	999	760
Atopobium vaginae	0	0	0	0	0	0	0	0	0	0	0	0	0	0	0	0	0	0	0	0	0	0	0	0	0	1027	0	0	0	0	0	0	0	0	0	0	0	0	0	0	0	0	0	0	0	0	0	0	0
Aurantimonas manganoxydans	0	0	0	0	0	0	0	0	0	0	0	0	0	0	0	0	0	0	0	0	0	0	0	0	0	0	0	0	0	0	0	0	0	0	0	173	0	0	0	0	0	0	0	0	0	0	0	0	0
Aureimonas sp. Leaf460	0	0	0	0	0	0	0	0	0	0	0	0	0	0	0	0	0	0	0	0	0	0	0	0	0	0	0	0	0	0	0	0	0	0	0	115	0	0	0	0	0	0	0	0	0	0	0	0	0
Auricoccus indicus	0	0	0	0	0	0	0	0	0	0	0	0	0	0	0	0	0	0	0	0	0	0	0	0	0	0	0	0	0	0	0	0	0	0	0	0	0	0	0	0	0	0	0	0	0	0	0	0	0
Azoarcus sp. DN11	0	0	0	0	0	0	0	0	0	0	0	0	0	0	0	0	0	0	0	0	0	0	0	0	0	0	0	0	0	0	0	141	0	0	0	0	0	0	0	0	0	0	0	0	0	0	0	0	0
Azoarcus sp. KH32C	0	0	0	0	0	0	0	0	0	0	0	0	0	0	0	0	0	0	0	0	0	0	0	0	0	0	0	0	0	0	0	168	0	0	0	111	0	0	0	0	0	0	0	0	0	0	0	0	0
Azoarcus toluclasticus	0	0	0	0	0	0	0	0	0	0	0	0	0	0	0	0	0	0	0	0	0	0	0	0	0	0	0	0	0	0	0	165	0	0	0	0	0	0	0	0	0	0	0	0	0	0	0	0	0
Azoarcus tolulyticus	0	0	0	0	0	0	0	0	0	0	0	0	0	0	0	0	0	0	0	0	0	0	0	0	0	0	0	0	0	0	0	136	0	0	0	0	0	0	0	0	0	0	0	0	0	0	0	0	0
Azohydromonas australica	0	0	0	0	0	0	0	0	0	0	0	0	117	0	0	0	0	0	0	0	0	0	0	0	0	0	0	0	0	0	0	227	0	0	0	122	0	0	0	0	0	0	0	0	0	0	0	0	0
Azorhizobium doebereinerae	0	0	0	0	0	0	0	0	0	0	0	0	0	0	0	0	0	0	0	0	0	0	0	0	0	0	0	0	0	0	0	0	0	0	0	143	0	0	0	0	0	0	0	0	0	0	0	0	0
Azospirillum brasilense	0	0	0	0	0	0	0	0	0	0	0	0	247	0	0	0	0	0	0	0	0	0	0	0	0	0	0	0	0	0	0	453	0	0	0	419	0	0	0	0	0	0	0	0	0	0	0	0	0
Azospirillum halopraeferens	0	0	0	0	0	0	0	0	0	0	0	0	118	0	0	0	0	0	0	0	0	0	0	0	0	0	0	0	0	0	0	203	0	0	0	137	0	0	0	0	0	0	0	0	0	0	0	0	0
Azospirillum lipoferum	0	0	0	0	0	0	0	0	0	0	0	0	0	0	0	0	0	0	0	0	0	0	0	0	0	0	0	0	0	0	0	0	0	0	0	109	0	0	0	0	0	0	0	0	0	0	0	0	0
Bacillus aciditolerans	0	0	0	0	0	0	0	0	0	0	0	0	0	0	0	0	0	0	0	0	0	0	0	0	0	0	0	0	0	0	0	0	0	0	0	0	0	0	0	0	0	0	0	0	0	0	0	0	0
Bacillus paralicheniformis	0	0	0	0	0	0	0	0	0	0	0	0	0	0	0	0	0	0	0	0	0	0	0	0	0	0	0	0	0	0	0	0	0	0	0	0	0	0	0	0	0	0	0	0	0	0	0	0	0
Bacillus thuringiensis	220	0	0	0	0	0	0	0	0	0	0	0	0	0	0	0	0	0	0	0	0	0	0	0	0	0	0	0	1793	0	0	0	0	0	0	0	39671	0	0	0	0	0	0	0	0	0	0	0	0
Bacteroidales bacterium WCE2004	0	0	0	0	0	0	0	0	0	0	0	0	0	0	0	0	0	0	0	0	0	0	0	0	0	0	0	0	0	0	0	0	0	0	0	0	0	0	0	0	0	0	0	0	0	0	0	0	0
Bacteroidales bacterium WCE2008	0	0	0	0	0	0	0	0	0	0	0	0	0	0	0	0	0	0	0	0	0	0	0	0	0	0	0	0	0	0	0	0	0	0	0	0	0	0	0	0	0	0	0	0	0	0	0	0	0
Bacteroides heparinolyticus	0	2469	0	967	1701	0	0	4466	0	765	1965	0	0	1888	2927	1356	0	1917	0	0	0	0	0	641	0	439	789	1738	0	657	0	0	619	392	0	0	0	0	1213	0	1220	362	0	0	0	0	3431	2005	657
Bacteroides pyogenes	0	0	529	727	2781	0	0	0	756	697	904	0	0	0	0	0	0	440	0	0	0	0	0	0	0	413	0	0	0	0	0	0	1027	418	1934	0	0	0	0	0	345	358	0	0	0	0	614	0	1832
Bacteroides zoogleoformans	0	0	0	565	529	0	0	0	0	0	0	0	0	0	0	0	0	491	0	0	0	0	0	695	0	0	0	0	0	0	0	0	532	0	0	0	0	0	0	0	329	0	0	0	0	0	726	0	0
Bacteroidetes oral taxon 274	54	123673	19860	54598	2768	8272	140198	84568	31125	35964	41210	114814	0	88968	23554	75066	118408	72842	65821	114201	15175	22968	92281	191151	1698	6564	77697	72022	760	126102	45797	0	6159	19307	13118	0	0	22890	75285	116373	40565	38066	38257	12246	103774	153754	41025	14596	18942
Belnapia rosea	0	0	0	0	0	0	0	0	0	0	0	0	0	0	0	0	0	0	0	0	0	0	0	0	0	0	0	0	213	0	0	134	0	0	0	0	0	0	0	0	0	0	0	0	0	0	0	0	0
Betaproteobacteria bacterium GR16-43	0	0	0	0	0	0	0	0	0	0	0	0	316	0	0	0	0	0	0	0	0	0	0	0	0	0	0	0	0	0	0	561	0	0	0	249	0	0	0	0	0	0	0	0	0	0	0	0	0
Bifidobacterium dentium	0	0	0	0	0	0	0	0	0	0	0	0	0	0	0	0	0	1775	0	0	723	0	0	0	0	0	0	0	0	0	0	0	0	0	0	0	0	0	0	0	0	0	0	0	0	0	0	0	0
Bilophila sp. 4_1_30	0	0	0	0	0	0	0	0	0	0	0	0	0	0	0	0	0	0	0	0	0	0	0	0	0	0	0	0	0	0	0	0	0	0	0	0	0	0	0	0	0	0	0	0	0	0	0	0	0
Bilophila wadsworthia	0	0	0	0	0	0	0	0	0	0	0	0	0	0	0	0	0	0	0	0	0	0	0	0	0	0	0	0	0	0	0	0	0	0	0	0	0	0	0	0	266	0	0	0	0	0	0	0	0
Blastochloris viridis	0	0	0	0	0	0	0	0	0	0	0	0	0	0	0	0	0	0	0	0	0	0	0	0	0	0	0	0	0	0	0	143	0	0	0	147	0	0	0	0	0	0	0	0	0	0	0	0	0
Blastococcus sp. DSM 46786	0	0	0	0	0	0	0	0	0	0	0	0	139	0	0	0	0	0	0	0	0	0	0	0	0	0	0	0	0	0	0	0	0	0	0	0	0	0	0	0	0	0	0	0	0	0	0	0	0
Blastopirellula marina	0	0	0	0	0	0	0	0	0	0	0	0	0	0	0	0	0	0	0	0	0	0	0	0	0	0	0	0	0	0	0	0	0	0	0	122	0	0	0	0	0	0	0	0	0	0	0	0	0
Bordetella bronchiseptica	0	0	0	0	0	0	0	0	0	0	0	0	0	0	0	0	0	0	0	0	0	0	0	0	0	0	0	0	0	0	0	0	0	0	0	0	0	0	0	0	0	0	0	0	0	0	0	0	0
Bordetella genomosp. 13	0	0	0	0	0	0	0	0	0	0	0	0	0	0	0	0	0	0	0	0	0	0	0	0	0	0	0	0	0	0	0	0	0	0	0	0	0	0	0	0	0	0	0	0	0	0	0	0	0
Bordetella petrii	0	0	0	0	0	0	0	0	0	0	0	0	0	0	0	0	0	0	0	0	0	0	0	0	0	0	0	0	0	0	0	194	0	0	0	148	0	0	0	0	0	0	0	0	0	0	0	0	0
Bordetella trematum	0	0	0	0	0	0	0	0	0	0	0	0	0	0	0	0	0	0	0	0	0	0	0	0	0	0	0	0	0	0	0	0	0	0	0	0	0	0	0	0	0	0	0	0	0	0	0	0	0
Bosea lathyri	0	0	0	0	0	0	0	0	0	0	0	0	0	0	0	0	0	0	0	0	0	0	0	0	0	0	0	0	0	0	0	0	0	0	0	306	0	0	0	0	0	0	0	0	0	0	0	0	0
Bosea sp. 1131	0	0	0	0	0	0	0	0	0	0	0	0	0	0	0	0	0	0	0	0	0	0	0	0	0	0	0	0	0	0	0	0	0	0	0	201	0	0	0	0	0	0	0	0	0	0	0	0	0
Bosea sp. 117	0	0	0	0	0	0	0	0	0	0	0	0	0	0	0	0	0	0	0	0	0	0	0	0	0	0	0	0	0	0	0	158	0	0	0	203	0	0	0	0	0	0	0	0	0	0	0	0	0
Bosea sp. Leaf344	0	0	0	0	0	0	0	0	0	0	0	0	0	0	0	0	0	0	0	0	0	0	0	0	0	0	0	0	0	0	0	0	0	0	0	269	0	0	0	0	0	0	0	0	0	0	0	0	0
Bosea sp. OK403	0	0	0	0	0	0	0	0	0	0	0	0	0	0	0	0	0	0	0	0	0	0	0	0	0	0	0	0	0	0	0	0	0	0	0	177	0	0	0	0	0	0	0	0	0	0	0	0	0
Bosea sp. PAMC 26642	0	0	0	0	0	0	0	0	0	0	0	0	0	0	0	0	0	0	0	0	0	0	0	0	0	0	0	0	0	0	0	0	0	0	0	221	0	0	0	0	0	0	0	0	0	0	0	0	0
Bosea sp. RAC05	0	0	0	0	0	0	0	0	0	0	0	0	0	0	0	0	0	0	0	0	0	0	0	0	0	0	0	0	0	0	0	0	0	0	0	304	0	0	0	0	0	0	0	0	0	0	0	0	0
Bosea sp. Root381	0	0	0	0	0	0	0	0	0	0	0	0	0	0	0	0	0	0	0	0	0	0	0	0	0	0	0	0	0	0	0	0	0	0	0	364	0	0	0	0	0	0	0	0	0	0	0	0	0
Bosea sp. Root483D1	0	0	0	0	0	0	0	0	0	0	0	0	0	0	0	0	0	0	0	0	0	0	0	0	0	0	0	0	0	0	0	0	0	0	0	579	0	0	0	0	0	0	0	0	0	0	0	0	0
Bosea sp. Root670	0	0	0	0	0	0	0	0	0	0	0	0	1558	0	0	0	0	0	0	0	0	0	0	0	0	0	0	0	0	0	0	0	0	0	0	10436	0	0	0	0	0	0	0	0	0	0	0	0	0
Bosea sp. UNC402CLCol	0	0	0	0	0	0	0	0	0	0	0	0	225	0	0	0	0	0	0	0	0	0	0	0	0	0	0	0	0	0	0	0	0	0	0	972	0	0	0	0	0	0	0	0	0	0	0	0	0
Bosea vaviloviae	0	0	0	0	0	0	0	0	0	0	0	0	0	0	0	0	0	0	0	0	0	0	0	0	0	0	0	0	0	0	0	0	0	0	0	252	0	0	0	0	0	0	0	0	0	0	0	0	0
Brachybacterium alimentarium	0	0	0	0	0	0	0	0	0	0	641	0	422	0	0	0	0	0	915	0	0	1055	0	0	0	0	0	0	0	0	0	3954	0	0	0	201	0	816	0	858	0	0	0	0	0	948	0	0	0
Brachybacterium faecium	54	0	0	0	0	0	0	0	0	0	0	0	0	0	0	0	0	0	0	0	0	0	0	0	0	0	0	0	0	0	0	180	0	0	0	0	0	0	0	0	0	0	0	0	0	0	0	0	0
Brachybacterium muris	0	0	0	0	0	0	0	0	0	0	0	0	0	0	0	0	0	0	0	0	0	0	0	0	0	0	0	0	0	0	0	0	0	0	0	0	30	0	0	0	0	0	0	0	0	0	0	0	0
Brachybacterium sp. HMSC06H03	57	0	0	0	0	0	0	0	0	0	0	0	0	0	0	0	0	0	0	0	0	0	0	0	0	0	0	0	229	0	0	0	0	0	0	0	0	0	0	0	0	0	0	0	0	0	0	0	0
Brachybacterium sp. P6-10-X1	0	0	0	0	0	0	0	0	0	0	1324	0	0	0	0	0	0	0	0	0	0	0	0	0	0	0	0	0	0	0	0	3210	0	0	0	0	0	0	0	0	0	0	0	0	0	0	0	0	0
Brachymonas chironomi	0	0	0	0	0	0	0	0	0	0	0	0	0	0	1122	0	0	0	1334	711	0	1016	0	0	0	0	0	0	0	0	1107	0	0	0	0	0	0	0	0	0	0	0	0	0	0	0	409	0	0
Brachymonas denitrificans	0	0	0	0	0	0	0	0	0	0	0	0	0	0	2059	0	759	0	2208	1178	0	1642	639	0	0	0	0	0	0	0	1772	0	0	0	0	0	0	733	0	978	0	0	0	0	0	1126	661	0	0
Bradyrhizobiaceae bacterium SG-6C	0	0	0	0	0	0	0	0	0	0	0	0	0	0	0	0	0	0	0	0	0	0	0	0	0	0	0	0	0	0	0	0	0	0	0	0	0	0	0	0	0	0	0	0	0	0	0	0	0
Bradyrhizobium arachidis	0	0	0	0	0	0	0	0	0	0	0	0	0	0	0	0	0	0	0	0	0	0	0	0	0	0	0	0	0	0	0	0	0	0	0	0	0	0	0	0	0	0	0	0	0	0	0	0	0
Bradyrhizobium diazoefficiens	0	0	0	0	0	0	0	0	0	0	0	0	0	0	0	0	0	0	0	0	0	0	0	0	0	0	0	0	85	0	0	0	0	0	0	0	0	0	0	0	0	0	0	0	0	0	0	0	0
Bradyrhizobium elkanii	0	0	0	0	0	0	0	0	0	0	0	0	280	0	0	0	0	0	0	0	0	0	0	0	0	0	0	0	417	0	0	423	0	0	0	582	53	0	0	0	0	0	0	0	0	0	0	0	0
Bradyrhizobium erythrophlei	0	0	0	0	0	0	0	0	0	0	0	0	176	0	0	0	0	0	0	0	0	0	0	0	0	0	0	0	121	0	0	330	0	0	0	405	0	0	0	0	0	0	0	0	0	0	0	0	0
Bradyrhizobium icense	0	0	0	0	0	0	0	0	0	0	0	0	0	0	0	0	0	0	0	0	0	0	0	0	0	0	0	0	0	0	0	0	0	0	0	127	0	0	0	0	0	0	0	0	0	0	0	0	0
Bradyrhizobium japonicum	0	0	0	0	0	0	0	0	0	0	0	0	260	0	0	0	0	0	0	0	0	0	0	0	0	0	0	0	717	0	0	451	0	0	0	462	88	0	0	0	0	0	0	0	0	0	0	0	0
Bradyrhizobium jicamae	0	0	0	0	0	0	0	0	0	0	0	0	0	0	0	0	0	0	0	0	0	0	0	0	0	0	0	0	0	0	0	0	0	0	0	131	0	0	0	0	0	0	0	0	0	0	0	0	0
Bradyrhizobium lablabi	0	0	0	0	0	0	0	0	0	0	0	0	0	0	0	0	0	0	0	0	0	0	0	0	0	0	0	0	110	0	0	227	0	0	0	284	0	0	0	0	0	0	0	0	0	0	0	0	0
Bradyrhizobium macuxiense	0	0	0	0	0	0	0	0	0	0	0	0	0	0	0	0	0	0	0	0	0	0	0	0	0	0	0	0	0	0	0	0	0	0	0	0	0	0	0	0	0	0	0	0	0	0	0	0	0
Bradyrhizobium manausense	0	0	0	0	0	0	0	0	0	0	0	0	0	0	0	0	0	0	0	0	0	0	0	0	0	0	0	0	108	0	0	0	0	0	0	0	0	0	0	0	0	0	0	0	0	0	0	0	0
Bradyrhizobium neotropicale	0	0	0	0	0	0	0	0	0	0	0	0	0	0	0	0	0	0	0	0	0	0	0	0	0	0	0	0	0	0	0	0	0	0	0	0	0	0	0	0	0	0	0	0	0	0	0	0	0
Bradyrhizobium oligotrophicum	0	0	0	0	0	0	0	0	0	0	0	0	0	0	0	0	0	0	0	0	0	0	0	0	0	0	0	0	0	0	0	0	0	0	0	0	0	0	0	0	0	0	0	0	0	0	0	0	0
Bradyrhizobium ottawaense	0	0	0	0	0	0	0	0	0	0	0	0	0	0	0	0	0	0	0	0	0	0	0	0	0	0	0	0	0	0	0	0	0	0	0	0	0	0	0	0	0	0	0	0	0	0	0	0	0
Bradyrhizobium pachyrhizi	0	0	0	0	0	0	0	0	0	0	0	0	0	0	0	0	0	0	0	0	0	0	0	0	0	0	0	0	0	0	0	0	0	0	0	0	0	0	0	0	0	0	0	0	0	0	0	0	0
Bradyrhizobium sacchari	0	0	0	0	0	0	0	0	0	0	0	0	0	0	0	0	0	0	0	0	0	0	0	0	0	0	0	0	0	0	0	0	0	0	0	0	0	0	0	0	0	0	0	0	0	0	0	0	0
Bradyrhizobium sp.	0	0	0	0	0	0	0	0	0	0	0	0	0	0	0	0	0	0	0	0	0	0	0	0	0	0	0	0	0	0	0	0	0	0	0	0	0	0	0	0	0	0	0	0	0	0	0	0	0
Bradyrhizobium sp. 2 39S1MB	0	0	0	0	0	0	0	0	0	0	0	0	0	0	0	0	0	0	0	0	0	0	0	0	0	0	0	0	144	0	0	0	0	0	0	0	0	0	0	0	0	0	0	0	0	0	0	0	0
Bradyrhizobium sp. 3 85S1MB	0	0	0	0	0	0	0	0	0	0	0	0	0	0	0	0	0	0	0	0	0	0	0	0	0	0	0	0	218	0	0	0	0	0	0	0	0	0	0	0	0	0	0	0	0	0	0	0	0
Bradyrhizobium sp. Ai1a-2	0	0	0	0	0	0	0	0	0	0	0	0	0	0	0	0	0	0	0	0	0	0	0	0	0	0	0	0	0	0	0	0	0	0	0	0	0	0	0	0	0	0	0	0	0	0	0	0	0
Bradyrhizobium sp. AT1	0	0	0	0	0	0	0	0	0	0	0	0	0	0	0	0	0	0	0	0	0	0	0	0	0	0	0	0	95	0	0	0	0	0	0	0	0	0	0	0	0	0	0	0	0	0	0	0	0
Bradyrhizobium sp. BTAi1	0	0	0	0	0	0	0	0	0	0	0	0	0	0	0	0	0	0	0	0	0	0	0	0	0	0	0	0	672	0	0	0	0	0	0	0	0	0	0	0	0	0	0	0	0	0	0	0	0
Bradyrhizobium sp. cf659	0	0	0	0	0	0	0	0	0	0	0	0	0	0	0	0	0	0	0	0	0	0	0	0	0	0	0	0	0	0	0	0	0	0	0	0	0	0	0	0	0	0	0	0	0	0	0	0	0
Bradyrhizobium sp. Cp5.3	0	0	0	0	0	0	0	0	0	0	0	0	0	0	0	0	0	0	0	0	0	0	0	0	0	0	0	0	0	0	0	0	0	0	0	0	0	0	0	0	0	0	0	0	0	0	0	0	0
Bradyrhizobium sp. DOA9	0	0	0	0	0	0	0	0	0	0	0	0	0	0	0	0	0	0	0	0	0	0	0	0	0	0	0	0	85	0	0	0	0	0	0	0	0	0	0	0	0	0	0	0	0	0	0	0	0
Bradyrhizobium sp. Ec3.3	0	0	0	0	0	0	0	0	0	0	0	0	0	0	0	0	0	0	0	0	0	0	0	0	0	0	0	0	0	0	0	0	0	0	0	0	0	0	0	0	0	0	0	0	0	0	0	0	0
Bradyrhizobium sp. Gha	0	0	0	0	0	0	0	0	0	0	0	0	0	0	0	0	0	0	0	0	0	0	0	0	0	0	0	0	82	0	0	0	0	0	0	0	0	0	0	0	0	0	0	0	0	0	0	0	0
Bradyrhizobium sp. Ghvi	0	0	0	0	0	0	0	0	0	0	0	0	0	0	0	0	0	0	0	0	0	0	0	0	0	0	0	0	85	0	0	0	0	0	0	0	0	0	0	0	0	0	0	0	0	0	0	0	0
Bradyrhizobium sp. INPA54B	0	0	0	0	0	0	0	0	0	0	0	0	0	0	0	0	0	0	0	0	0	0	0	0	0	0	0	0	87	0	0	0	0	0	0	0	0	0	0	0	0	0	0	0	0	0	0	0	0
Bradyrhizobium sp. Leaf396	0	0	0	0	0	0	0	0	0	0	0	0	0	0	0	0	0	0	0	0	0	0	0	0	0	0	0	0	109	0	0	0	0	0	0	0	0	0	0	0	0	0	0	0	0	0	0	0	0
Bradyrhizobium sp. LTSP849	0	0	0	0	0	0	0	0	0	0	0	0	0	0	0	0	0	0	0	0	0	0	0	0	0	0	0	0	0	0	0	0	0	0	0	0	0	0	0	0	0	0	0	0	0	0	0	0	0
Bradyrhizobium sp. LTSP857	0	0	0	0	0	0	0	0	0	0	0	0	0	0	0	0	0	0	0	0	0	0	0	0	0	0	0	0	0	0	0	0	0	0	0	0	0	0	0	0	0	0	0	0	0	0	0	0	0
Bradyrhizobium sp. LTSP885	0	0	0	0	0	0	0	0	0	0	0	0	0	0	0	0	0	0	0	0	0	0	0	0	0	0	0	0	0	0	0	0	0	0	0	0	0	0	0	0	0	0	0	0	0	0	0	0	0
Bradyrhizobium sp. LTSPM299	0	0	0	0	0	0	0	0	0	0	0	0	0	0	0	0	0	0	0	0	0	0	0	0	0	0	0	0	0	0	0	0	0	0	0	0	0	0	0	0	0	0	0	0	0	0	0	0	0
Bradyrhizobium sp. ORS 278	0	0	0	0	0	0	0	0	0	0	0	0	0	0	0	0	0	0	0	0	0	0	0	0	0	0	0	0	0	0	0	0	0	0	0	0	0	0	0	0	0	0	0	0	0	0	0	0	0
Bradyrhizobium sp. ORS 285	0	0	0	0	0	0	0	0	0	0	0	0	0	0	0	0	0	0	0	0	0	0	0	0	0	0	0	0	0	0	0	0	0	0	0	0	0	0	0	0	0	0	0	0	0	0	0	0	0
Bradyrhizobium sp. ORS 3257	0	0	0	0	0	0	0	0	0	0	0	0	0	0	0	0	0	0	0	0	0	0	0	0	0	0	0	0	0	0	0	0	0	0	0	0	0	0	0	0	0	0	0	0	0	0	0	0	0
Bradyrhizobium sp. ORS 375	0	0	0	0	0	0	0	0	0	0	0	0	0	0	0	0	0	0	0	0	0	0	0	0	0	0	0	0	0	0	0	159	0	0	0	0	0	0	0	0	0	0	0	0	0	0	0	0	0
Bradyrhizobium sp. R5	0	0	0	0	0	0	0	0	0	0	0	0	0	0	0	0	0	0	0	0	0	0	0	0	0	0	0	0	0	0	0	0	0	0	0	0	0	0	0	0	0	0	0	0	0	0	0	0	0
Bradyrhizobium sp. Rc2d	0	0	0	0	0	0	0	0	0	0	0	0	0	0	0	0	0	0	0	0	0	0	0	0	0	0	0	0	85	0	0	0	0	0	0	0	0	0	0	0	0	0	0	0	0	0	0	0	0
Bradyrhizobium sp. S23321	0	0	0	0	0	0	0	0	0	0	0	0	0	0	0	0	0	0	0	0	0	0	0	0	0	0	0	0	171	0	0	0	0	0	0	0	0	0	0	0	0	0	0	0	0	0	0	0	0
Bradyrhizobium sp. STM 3843	0	0	0	0	0	0	0	0	0	0	0	0	0	0	0	0	0	0	0	0	0	0	0	0	0	0	0	0	0	0	0	0	0	0	0	0	0	0	0	0	0	0	0	0	0	0	0	0	0
Bradyrhizobium sp. th.b2	0	0	0	0	0	0	0	0	0	0	0	0	0	0	0	0	0	0	0	0	0	0	0	0	0	0	0	0	169	0	0	0	0	0	0	113	43	0	0	0	0	0	0	0	0	0	0	0	0
Bradyrhizobium sp. TSA1	0	0	0	0	0	0	0	0	0	0	0	0	0	0	0	0	0	0	0	0	0	0	0	0	0	0	0	0	83	0	0	0	0	0	0	0	0	0	0	0	0	0	0	0	0	0	0	0	0
Bradyrhizobium sp. URHA0002	0	0	0	0	0	0	0	0	0	0	0	0	0	0	0	0	0	0	0	0	0	0	0	0	0	0	0	0	0	0	0	0	0	0	0	0	0	0	0	0	0	0	0	0	0	0	0	0	0
Bradyrhizobium sp. URHD0069	0	0	0	0	0	0	0	0	0	0	0	0	0	0	0	0	0	0	0	0	0	0	0	0	0	0	0	0	0	0	0	146	0	0	0	146	0	0	0	0	0	0	0	0	0	0	0	0	0
Bradyrhizobium sp. WSM1253	0	0	0	0	0	0	0	0	0	0	0	0	0	0	0	0	0	0	0	0	0	0	0	0	0	0	0	0	0	0	0	0	0	0	0	0	0	0	0	0	0	0	0	0	0	0	0	0	0
Bradyrhizobium sp. WSM1743	0	0	0	0	0	0	0	0	0	0	0	0	0	0	0	0	0	0	0	0	0	0	0	0	0	0	0	0	0	0	0	0	0	0	0	0	0	0	0	0	0	0	0	0	0	0	0	0	0
Bradyrhizobium sp. WSM2254	0	0	0	0	0	0	0	0	0	0	0	0	0	0	0	0	0	0	0	0	0	0	0	0	0	0	0	0	0	0	0	0	0	0	0	0	0	0	0	0	0	0	0	0	0	0	0	0	0
Bradyrhizobium sp. WSM3983	0	0	0	0	0	0	0	0	0	0	0	0	0	0	0	0	0	0	0	0	0	0	0	0	0	0	0	0	81	0	0	0	0	0	0	0	0	0	0	0	0	0	0	0	0	0	0	0	0
Bradyrhizobium valentinum	0	0	0	0	0	0	0	0	0	0	0	0	0	0	0	0	0	0	0	0	0	0	0	0	0	0	0	0	0	0	0	132	0	0	0	167	0	0	0	0	0	0	0	0	0	0	0	0	0
Bradyrhizobium yuanmingense	0	0	0	0	0	0	0	0	0	0	0	0	0	0	0	0	0	0	0	0	0	0	0	0	0	0	0	0	0	0	0	0	0	0	0	0	0	0	0	0	0	0	0	0	0	0	0	0	0
Brevibacterium aurantiacum	0	0	0	0	0	0	0	0	0	0	4541	0	132	0	0	0	0	0	0	0	0	0	0	0	0	0	0	0	0	0	0	966	0	0	0	250	0	0	0	0	0	0	0	0	0	0	0	0	0
Brevibacterium sandarakinum	0	0	0	0	0	0	0	0	0	0	3512	0	0	0	0	0	0	0	0	0	0	0	0	0	0	0	0	0	0	0	0	660	0	0	0	0	0	0	0	0	0	0	0	0	0	0	0	0	0
Brevibacterium senegalense	93	0	0	0	0	0	0	0	0	0	0	0	0	0	0	0	0	0	0	0	0	0	0	0	0	0	0	0	88	0	0	0	0	0	0	0	0	0	0	0	0	0	0	0	0	0	0	0	0
Brevundimonas bacteroides	0	0	0	0	0	0	0	0	0	0	0	0	0	0	0	0	0	0	0	0	0	0	0	0	0	0	0	0	0	0	0	0	0	0	0	0	0	0	0	0	0	0	0	0	0	0	0	0	0
Brevundimonas bullata	0	0	0	0	0	0	0	0	0	0	0	0	0	0	0	0	0	0	0	0	0	0	0	0	0	0	0	0	0	0	0	0	0	0	0	0	0	0	0	0	0	0	0	0	0	0	0	0	0
Brevundimonas diminuta	0	0	0	0	0	0	0	0	0	0	0	0	0	0	0	0	0	0	0	0	0	0	0	0	0	0	0	0	0	0	0	0	0	0	0	0	34	0	0	0	0	0	0	0	0	0	0	0	0
Brevundimonas naejangsanensis	0	0	0	0	0	0	0	0	0	0	0	0	0	0	0	0	0	0	0	0	0	0	0	0	0	0	0	0	0	0	0	0	0	0	0	0	0	0	0	0	0	0	0	0	0	0	0	0	0
Brevundimonas sp. BAL3	0	0	0	0	0	0	0	0	0	0	0	0	0	0	0	0	0	0	0	0	0	0	0	0	0	0	0	0	0	0	0	0	0	0	0	0	0	0	0	0	0	0	0	0	0	0	0	0	0
Brevundimonas sp. DS20	0	0	0	0	0	0	0	0	0	0	0	0	0	0	0	0	0	0	0	0	0	0	0	0	0	0	0	0	0	0	0	0	0	0	0	0	0	0	0	0	0	0	0	0	0	0	0	0	0
Brevundimonas sp. GW460-12-10-14-LB2	0	0	0	0	0	0	0	0	0	0	0	0	0	0	0	0	0	0	0	0	0	0	0	0	0	0	0	0	0	0	0	0	0	0	0	0	0	0	0	0	0	0	0	0	0	0	0	0	0
Brevundimonas sp. Leaf168	0	0	0	0	0	0	0	0	0	0	0	0	0	0	0	0	0	0	0	0	0	0	0	0	0	0	0	0	0	0	0	0	0	0	0	0	0	0	0	0	0	0	0	0	0	0	0	0	0
Brevundimonas sp. LM2	0	0	0	0	0	0	0	0	0	0	0	0	0	0	0	0	0	0	0	0	0	0	0	0	0	0	0	0	0	0	0	0	0	0	0	0	0	0	0	0	0	0	0	0	0	0	0	0	0
Brevundimonas sp. Root1423	0	0	0	0	0	0	0	0	0	0	0	0	0	0	0	0	0	0	0	0	0	0	0	0	0	0	0	0	0	0	0	0	0	0	0	0	0	0	0	0	0	0	0	0	0	0	0	0	0
Brevundimonas vesicularis	0	0	0	0	0	0	0	0	0	0	0	0	0	0	0	0	0	0	0	0	0	0	0	0	0	0	0	0	0	0	0	0	0	0	0	0	0	0	0	0	0	0	0	0	0	0	0	0	0
Brucella sp. 09RB8910	0	0	0	0	0	0	0	0	0	0	0	0	0	0	0	0	0	0	0	0	0	0	0	0	0	0	0	0	0	0	0	0	0	0	0	0	0	0	0	0	0	0	0	0	0	0	0	0	0
Burkholderia ambifaria	0	0	0	0	0	0	0	0	0	0	0	0	0	0	0	0	0	0	0	0	0	0	0	0	0	0	0	0	0	0	0	0	0	0	0	0	258	0	0	0	0	0	0	0	0	0	0	0	0
Burkholderia anthina	0	0	0	0	0	0	0	0	0	0	0	0	0	0	0	0	0	0	0	0	0	0	0	0	0	0	0	0	0	0	0	0	0	0	0	0	98	0	0	0	0	0	0	0	0	0	0	0	0
Burkholderia cenocepacia	0	0	0	0	0	0	0	0	0	0	0	0	0	0	0	0	0	0	0	0	0	0	0	0	0	0	0	0	0	0	0	0	0	0	0	0	267	0	0	0	0	0	0	0	0	0	0	0	0
Burkholderia cepacia	0	0	0	0	0	0	0	0	0	0	0	0	0	0	0	0	0	0	0	0	0	0	0	0	0	0	0	0	0	0	0	0	0	0	0	0	521	0	0	0	0	0	0	0	0	0	0	0	0
Burkholderia contaminans	0	0	0	0	0	0	0	0	0	0	0	0	0	0	0	0	0	0	0	0	0	0	0	0	0	0	0	0	0	0	0	0	0	0	0	0	118	0	0	0	0	0	0	0	0	0	0	0	0
Burkholderia diffusa	0	0	0	0	0	0	0	0	0	0	0	0	0	0	0	0	0	0	0	0	0	0	0	0	0	0	0	0	0	0	0	0	0	0	0	0	53	0	0	0	0	0	0	0	0	0	0	0	0
Burkholderia dolosa	0	0	0	0	0	0	0	0	0	0	0	0	0	0	0	0	0	0	0	0	0	0	0	0	0	0	0	0	0	0	0	0	0	0	0	0	37	0	0	0	0	0	0	0	0	0	0	0	0
Burkholderia gladioli	0	0	0	0	0	0	0	0	0	0	0	0	156	0	0	0	0	0	0	0	0	0	0	0	0	0	0	0	0	0	0	279	0	0	0	207	111	0	0	0	0	0	0	0	0	0	0	0	0
Burkholderia glumae	0	0	0	0	0	0	0	0	0	0	0	0	0	0	0	0	0	0	0	0	0	0	0	0	0	0	0	0	0	0	0	0	0	0	0	0	49	0	0	0	0	0	0	0	0	0	0	0	0
Burkholderia lata	0	0	0	0	0	0	0	0	0	0	0	0	0	0	0	0	0	0	0	0	0	0	0	0	0	0	0	0	0	0	0	0	0	0	0	0	189	0	0	0	0	0	0	0	0	0	0	0	0
Burkholderia latens	0	0	0	0	0	0	0	0	0	0	0	0	0	0	0	0	0	0	0	0	0	0	0	0	0	0	0	0	0	0	0	0	0	0	0	0	100	0	0	0	0	0	0	0	0	0	0	0	0
Burkholderia metallica	0	0	0	0	0	0	0	0	0	0	0	0	0	0	0	0	0	0	0	0	0	0	0	0	0	0	0	0	0	0	0	0	0	0	0	0	138	0	0	0	0	0	0	0	0	0	0	0	0
Burkholderia multivorans	0	0	0	0	0	0	0	0	0	0	0	0	0	0	0	0	0	0	0	0	0	0	0	0	0	0	0	0	89	0	0	137	0	0	0	0	617	0	0	0	0	0	0	0	0	0	0	0	0
Burkholderia oklahomensis	0	0	0	0	0	0	0	0	0	0	0	0	0	0	0	0	0	0	0	0	0	0	0	0	0	0	0	0	0	0	0	0	0	0	0	0	163	0	0	0	0	0	0	0	0	0	0	0	0
Burkholderia pseudomallei	0	0	0	0	0	0	0	0	0	0	0	0	211	0	0	0	0	0	0	0	0	0	0	0	0	0	0	0	0	0	0	282	0	0	0	180	335	0	0	0	0	0	0	0	0	0	0	0	0
Burkholderia pseudomultivorans	0	0	0	0	0	0	0	0	0	0	0	0	0	0	0	0	0	0	0	0	0	0	0	0	0	0	0	0	0	0	0	0	0	0	0	0	310	0	0	0	0	0	0	0	0	0	0	0	0
Burkholderia pyrrocinia	0	0	0	0	0	0	0	0	0	0	0	0	0	0	0	0	0	0	0	0	0	0	0	0	0	0	0	0	0	0	0	0	0	0	0	0	137	0	0	0	0	0	0	0	0	0	0	0	0
Burkholderia seminalis	0	0	0	0	0	0	0	0	0	0	0	0	0	0	0	0	0	0	0	0	0	0	0	0	0	0	0	0	0	0	0	0	0	0	0	0	103	0	0	0	0	0	0	0	0	0	0	0	0
Burkholderia sp. A2	0	0	0	0	0	0	0	0	0	0	0	0	0	0	0	0	0	0	0	0	0	0	0	0	0	0	0	0	0	0	0	0	0	0	0	0	85	0	0	0	0	0	0	0	0	0	0	0	0
Burkholderia sp. BDU6	0	0	0	0	0	0	0	0	0	0	0	0	0	0	0	0	0	0	0	0	0	0	0	0	0	0	0	0	0	0	0	0	0	0	0	0	34	0	0	0	0	0	0	0	0	0	0	0	0
Burkholderia sp. Bp7605	0	0	0	0	0	0	0	0	0	0	0	0	0	0	0	0	0	0	0	0	0	0	0	0	0	0	0	0	0	0	0	0	0	0	0	0	45	0	0	0	0	0	0	0	0	0	0	0	0
Burkholderia sp. IDO3	0	0	0	0	0	0	0	0	0	0	0	0	0	0	0	0	0	0	0	0	0	0	0	0	0	0	0	0	0	0	0	0	0	0	0	0	286	0	0	0	0	0	0	0	0	0	0	0	0
Burkholderia sp. K24	0	0	0	0	0	0	0	0	0	0	0	0	0	0	0	0	0	0	0	0	0	0	0	0	0	0	0	0	152	0	0	0	0	0	0	0	0	0	0	0	0	0	0	0	0	0	0	0	0
Burkholderia sp. LA-2-3-30-S1-D2	0	0	0	0	0	0	0	0	0	0	0	0	0	0	0	0	0	0	0	0	0	0	0	0	0	0	0	0	0	0	0	0	0	0	0	0	51	0	0	0	0	0	0	0	0	0	0	0	0
Burkholderia sp. MSMB0856	0	0	0	0	0	0	0	0	0	0	0	0	0	0	0	0	0	0	0	0	0	0	0	0	0	0	0	0	0	0	0	0	0	0	0	0	67	0	0	0	0	0	0	0	0	0	0	0	0
Burkholderia sp. NFACC38-1	0	0	0	0	0	0	0	0	0	0	0	0	0	0	0	0	0	0	0	0	0	0	0	0	0	0	0	0	0	0	0	0	0	0	0	0	30	0	0	0	0	0	0	0	0	0	0	0	0
Burkholderia sp. OLGA172	0	0	0	0	0	0	0	0	0	0	0	0	0	0	0	0	0	0	0	0	0	0	0	0	0	0	0	0	0	0	0	0	0	0	0	0	45	0	0	0	0	0	0	0	0	0	0	0	0
Burkholderia stabilis	0	0	0	0	0	0	0	0	0	0	0	0	0	0	0	0	0	0	0	0	0	0	0	0	0	0	0	0	0	0	0	0	0	0	0	0	245	0	0	0	0	0	0	0	0	0	0	0	0
Burkholderia stagnalis	0	0	0	0	0	0	0	0	0	0	0	0	0	0	0	0	0	0	0	0	0	0	0	0	0	0	0	0	0	0	0	0	0	0	0	0	940	0	0	0	0	0	0	0	0	0	0	0	0
Burkholderia territorii	0	0	0	0	0	0	0	0	0	0	0	0	0	0	0	0	0	0	0	0	0	0	0	0	0	0	0	0	0	0	0	0	0	0	0	0	108	0	0	0	0	0	0	0	0	0	0	0	0
Burkholderia thailandensis	0	0	0	0	0	0	0	0	0	0	0	0	0	0	0	0	0	0	0	0	0	0	0	0	0	0	0	0	0	0	0	150	0	0	0	0	229	0	0	0	0	0	0	0	0	0	0	0	0
Burkholderia ubonensis	0	0	0	0	0	0	0	0	0	0	0	0	129	0	0	0	0	0	0	0	0	0	0	0	48	0	0	0	0	0	0	179	0	0	0	116	2331	0	0	0	0	0	0	0	0	0	0	0	0
Burkholderia vietnamiensis	0	0	0	0	0	0	0	0	0	0	0	0	0	0	0	0	0	0	0	0	0	0	0	0	0	0	0	0	0	0	0	0	0	0	0	0	174	0	0	0	0	0	0	0	0	0	0	0	0
Burkholderiales bacterium	0	0	0	0	0	0	0	0	0	0	0	0	0	0	0	0	0	0	0	0	0	0	0	0	0	0	0	0	0	0	0	160	0	0	0	0	0	0	0	0	0	0	0	0	0	0	0	0	0
Burkholderiales bacterium JOSHI_001	0	0	0	0	0	0	0	0	0	0	0	0	0	0	0	0	0	0	0	0	0	0	0	0	0	0	0	0	0	0	0	0	0	0	0	0	0	0	0	0	0	0	0	0	0	0	0	0	0
Caenispirillum bisanense	0	0	0	0	0	0	0	0	0	0	0	0	0	0	0	0	0	0	0	0	0	0	0	0	0	0	0	0	0	0	0	189	0	0	0	170	0	0	0	0	0	0	0	0	0	0	0	0	0
Campylobacter concisus	0	2791	0	1158	0	0	602	2530	0	0	0	1570	0	1100	2611	1906	1757	1186	3340	1367	0	1920	688	2706	47	0	3177	4796	0	1312	1322	0	0	453	0	0	0	2281	1347	3802	1312	550	2104	0	1644	4074	1396	1136	463
Campylobacter gracilis	0	29617	9099	13174	0	1344	9033	10944	8060	5864	1192	56154	0	12061	1182	6564	7221	21490	3388	16420	18818	3817	6061	22257	643	2718	18948	20862	129	10681	4757	0	1140	7820	643	0	0	5785	12909	2684	7066	11310	13397	2922	57108	13256	5377	8448	6156
Campylobacter showae	0	43180	5971	23373	4516	10560	10559	60300	7931	3441	7488	25906	0	26760	61993	40542	46320	24884	109951	30926	2319	44179	13515	62983	1058	1004	67198	61180	265	32320	35967	0	3038	7216	4829	153	0	46822	28181	82070	24781	10910	31565	7744	28036	70540	30676	21951	8140
Campylobacter sputorum	0	0	0	0	0	0	0	0	0	0	0	0	0	0	0	0	0	0	0	0	0	0	0	0	0	2057	0	0	0	0	0	0	0	0	0	0	0	0	0	0	0	0	0	0	0	0	0	0	424
Candidatus Accumulibacter phosphatis	0	0	0	0	0	0	0	0	0	0	0	0	0	0	0	0	0	0	0	0	0	0	0	0	0	0	0	0	0	0	0	0	0	0	0	0	0	0	0	0	0	0	0	0	0	0	0	0	0
Candidatus Blastococcus massiliensis	0	0	0	0	0	0	0	0	0	0	0	0	0	0	0	0	0	0	0	0	0	0	0	0	0	0	0	0	0	0	0	0	0	0	0	0	29	0	0	0	0	0	0	0	0	0	0	0	0
Candidatus Dactylopiibacterium carminicum	0	0	0	0	0	0	0	0	0	0	0	0	0	0	1020	0	0	0	0	0	0	0	0	0	0	0	0	0	0	0	0	0	0	0	0	0	0	0	0	0	0	0	0	875	0	0	0	0	0
Candidatus Desulfovibrio trichonymphae	0	0	0	0	0	0	0	0	0	0	0	0	0	0	0	0	0	0	0	0	0	0	0	0	0	0	0	0	0	0	0	0	0	0	0	0	0	0	0	0	0	0	0	0	0	0	0	0	0
Candidatus Gracilibacteria bacterium HOT-871	0	0	0	0	0	0	0	0	0	0	0	0	0	0	0	0	0	0	0	0	0	0	0	0	0	0	0	0	0	0	0	0	0	0	0	0	0	0	0	0	0	0	0	1724	0	0	0	0	0
Candidatus Koribacter versatilis	0	0	0	0	0	0	0	0	0	0	0	0	0	0	0	0	0	0	0	0	0	0	0	0	0	0	0	0	0	0	0	190	0	0	0	0	0	0	0	0	0	0	0	0	0	0	0	0	0
Candidatus Kryptobacter tengchongensis	73	0	0	0	0	0	0	0	0	0	0	0	0	0	0	0	0	0	0	0	0	0	0	0	0	0	0	0	0	0	0	0	0	0	0	0	0	0	0	0	0	0	0	0	0	0	0	0	0
Candidatus Kryptonium thompsoni	2078	2213	6729	5262	2014	5781	1754	16140	2522	6274	3429	13542	2933	7234	6111	5498	16390	8163	9709	6197	694	3585	7659	10749	973	790	1330	6700	30933	1582	3779	3116	2070	4380	3863	1915	797	3524	3131	13022	2833	6724	2716	8407	2978	18466	2012	1736	10448
Candidatus Methanomethylophilus alvus	0	0	803	749	2644	0	0	2994	1888	482	0	5000	0	0	0	2642	0	0	0	0	575	0	0	457	48	0	0	0	0	0	0	0	1413	0	2372	0	0	0	632	0	998	432	0	0	0	0	1940	689	2185
Candidatus Methylopumilus turicensis	0	0	0	0	0	0	0	0	0	0	0	0	0	0	0	0	0	0	0	0	0	0	0	0	51	0	0	0	0	0	0	0	0	0	0	0	0	0	0	0	0	0	0	0	0	0	0	0	0
Candidatus Nitrosomarinus catalina	0	0	0	0	0	0	0	0	0	0	0	0	118	0	0	0	0	0	0	0	0	0	0	0	0	0	0	0	0	0	0	131	0	0	0	0	0	0	0	0	0	0	0	0	0	0	0	0	0
Candidatus Nitrosopelagicus brevis	0	0	0	0	0	0	0	0	0	0	0	0	147	0	0	0	0	0	0	0	0	0	0	0	0	0	0	0	0	0	0	144	0	0	0	0	0	0	0	0	0	0	0	0	0	0	0	0	0
Candidatus Nitrosopumilus adriaticus	0	0	0	0	0	0	0	0	0	0	0	0	173	0	0	0	0	0	0	0	0	0	0	0	0	0	0	0	0	0	0	212	0	0	0	0	0	0	0	0	0	0	0	0	0	0	0	0	0
Candidatus Nitrosopumilus sediminis	0	0	0	0	0	0	0	0	0	0	0	0	170	0	0	0	0	0	0	0	0	0	0	0	0	0	0	0	0	0	0	179	0	0	0	0	0	0	0	0	0	0	0	0	0	0	0	0	0
Candidatus Nitrosotenuis aquarius	0	0	0	0	0	0	0	0	0	0	0	0	334	0	0	0	0	0	0	0	0	0	0	0	0	0	0	0	0	0	0	469	0	0	0	0	0	0	0	0	0	0	0	0	0	0	0	0	0
Candidatus Nitrosotenuis cloacae	0	0	0	0	0	0	0	0	0	0	0	0	378	0	0	0	0	0	0	0	0	0	0	0	0	0	0	0	0	0	0	530	0	0	0	122	0	0	0	0	0	0	0	0	0	0	0	0	0
Candidatus Nitrospira inopinata	0	0	0	0	0	0	0	0	0	0	0	0	185	0	0	0	0	0	0	0	0	0	0	0	0	0	0	0	0	0	0	260	0	0	0	164	0	0	0	0	0	0	0	0	0	0	0	0	0
Candidatus Saccharibacteria oral taxon TM7x	0	52889	14570	68541	11354	17670	52986	44176	19054	13092	9164	33022	0	35618	8614	142516	31553	35846	63641	39569	23869	102222	40028	48005	2507	5492	47500	178308	451	54997	20186	0	39658	33700	7495	0	0	40948	32170	63013	11518	44938	14598	14430	51858	121672	24666	33255	11108
Candidatus Solibacter usitatus	0	0	0	0	0	0	0	0	0	0	0	0	217	0	0	0	0	0	0	0	0	0	0	0	0	0	0	0	0	0	0	400	0	0	0	219	0	0	0	0	0	0	0	0	0	0	0	0	0
Capnocytophaga gingivalis	0	6435	0	5422	0	15865	0	5280	0	0	0	0	0	0	61042	872	10922	648	30818	1301	0	13966	770	2010	546	0	6999	6258	0	0	11506	0	0	0	0	0	0	21290	458	11091	0	0	18768	82840	0	7238	951	0	0
Capnocytophaga granulosa	0	7232	0	7708	0	11770	0	2464	0	0	0	0	0	0	28186	0	9000	1041	11980	5157	0	12042	1010	2066	101	0	2377	14622	0	0	3548	0	0	0	0	0	0	4648	0	7359	0	0	30498	54141	0	17862	3585	0	0
Capnocytophaga leadbetteri	0	3562	0	1306	0	5992	0	1532	0	0	0	0	0	0	7612	0	7860	0	8148	1280	0	8343	0	849	73	0	3347	3096	0	0	2602	0	0	0	0	0	0	9457	0	4451	0	0	17885	11811	0	4028	918	0	0
Capnocytophaga ochracea	0	2957	0	923	0	773	720	0	0	0	0	0	0	1035	3063	0	1821	1301	1849	2899	0	915	984	1483	0	0	2313	1250	0	1010	3147	0	0	0	0	0	0	1753	755	2221	0	503	2312	5906	1576	3652	637	0	0
Capnocytophaga sp. ChDC OS43	0	1416	0	719	0	1366	0	0	0	0	0	0	0	0	6076	0	1401	0	3080	599	0	1216	0	0	47	0	1213	1086	0	0	1227	0	0	0	0	0	0	1472	0	1205	0	0	2664	16160	0	2930	298	0	0
Capnocytophaga sp. oral taxon 323	0	679	0	0	0	0	0	0	0	0	0	0	0	0	0	0	0	0	0	0	0	0	0	0	0	0	0	0	0	0	0	0	0	0	0	0	0	0	0	0	0	0	0	1483	0	0	0	0	0
Capnocytophaga sp. oral taxon 324	0	669	0	0	0	0	0	0	0	0	0	0	0	0	0	0	0	0	0	547	0	0	0	0	0	0	0	0	0	0	0	0	0	0	0	0	0	0	0	0	0	0	0	1629	0	0	0	0	0
Capnocytophaga sp. oral taxon 326	0	1587	0	941	0	1282	0	0	0	0	0	0	0	0	5496	0	1648	454	3158	752	0	1367	434	594	0	0	1444	1390	0	0	1494	0	0	0	0	0	0	1495	0	1414	0	0	2875	14564	0	3494	381	0	0
Capnocytophaga sp. oral taxon 329	0	1558	0	525	0	2616	0	0	0	0	0	0	0	0	3285	0	3387	0	3359	0	0	3555	0	0	0	0	1413	1304	0	0	1044	0	0	0	0	0	0	4029	0	1816	0	0	7636	4582	0	1718	396	0	0
Capnocytophaga sp. oral taxon 332	0	1631	0	1576	0	1858	0	0	0	0	0	0	0	0	2176	0	3730	0	4146	966	0	3355	0	0	0	0	0	1056	0	0	721	0	0	0	0	0	0	1027	0	0	0	0	4768	7344	0	1836	1398	0	0
Capnocytophaga sp. oral taxon 336	0	651	0	0	0	0	0	0	0	0	0	0	0	0	0	0	0	0	0	0	0	0	0	0	0	0	0	0	0	0	0	0	0	0	0	0	0	0	0	0	0	0	648	2111	0	0	0	0	0
Capnocytophaga sp. oral taxon 338	0	674	0	670	0	0	0	0	0	0	0	0	0	0	2345	0	1044	0	1682	0	0	1010	0	587	0	0	0	884	0	0	0	0	0	0	0	0	0	661	0	0	0	0	2377	6113	0	0	0	0	0
Capnocytophaga sp. oral taxon 380	0	834	0	0	0	0	0	0	0	0	0	0	0	0	0	0	0	0	0	715	0	0	0	0	0	0	0	0	0	0	717	0	0	0	0	0	0	0	0	0	0	0	637	1728	0	0	0	0	0
Capnocytophaga sp. oral taxon 863	0	2680	0	3052	0	3738	0	0	0	0	0	0	0	0	6345	0	2972	0	4809	1495	0	6697	0	0	106	0	759	2804	0	0	1503	0	0	0	0	0	0	1868	0	1627	0	0	8927	19221	0	2134	984	0	0
Capnocytophaga sp. oral taxon 864	0	725	0	0	0	0	0	0	0	0	0	0	0	0	0	0	0	0	0	548	0	0	0	435	0	0	0	0	0	0	0	0	0	0	0	0	0	0	0	0	0	0	0	1361	0	0	0	0	0
Capnocytophaga sp. oral taxon 878	0	4374	0	0	0	3363	0	1806	0	0	0	0	0	0	3299	0	5399	0	13919	0	0	8837	0	751	167	0	5305	1626	0	0	3022	0	0	0	0	0	0	7803	0	5595	0	0	1651	7949	0	2120	946	0	0
Capnocytophaga sputigena	0	10281	0	3969	0	18573	0	4364	0	0	0	0	0	1193	60168	2130	17602	1054	37416	4393	0	15206	1405	3116	559	0	12372	8500	0	0	18966	0	0	0	0	0	0	19533	752	14087	345	417	12709	119974	0	17884	1623	0	0
Cardiobacterium hominis	0	31065	914	16206	0	23171	2123	5786	0	693	508	1110	0	1988	5086	4720	17648	2802	56921	14874	0	46338	6169	4879	851	835	32207	22280	0	0	18811	0	0	0	0	0	0	26477	1826	37319	557	2898	74256	112941	2004	74276	4978	0	778
Cardiobacterium valvarum	0	61922	4290	31603	0	6967	8766	10334	3359	2196	1184	3010	0	5025	12325	7140	41098	8463	52144	56426	0	40164	29819	21273	551	1184	27957	35252	145	1784	27589	0	0	951	0	0	0	17870	8129	79542	1416	15243	65693	75221	7260	297486	21006	951	3622
Catelliglobosispora koreensis	0	0	0	0	0	0	0	0	0	0	0	0	155	0	0	0	0	0	0	0	0	0	0	0	0	0	0	0	0	0	0	0	0	0	0	0	0	0	0	0	0	0	0	0	0	0	0	0	0
Catenulispora acidiphila	0	0	0	0	0	0	0	0	0	0	0	0	177	0	0	0	0	0	0	0	0	0	0	0	0	0	0	0	0	0	0	257	0	0	0	198	0	0	0	0	0	0	0	0	0	0	0	0	0
Catonella morbi	0	16004	4015	5054	5446	3072	3283	17220	2164	4923	4568	6928	0	6936	6647	19236	6871	7813	11721	6723	1490	9522	3124	11061	223	20982	17177	51644	0	3716	3488	0	3258	2950	2683	0	0	7669	7146	15720	7370	4007	11586	1229	7402	87502	6405	5681	7611
Caulobacter henricii	0	0	0	0	0	0	0	0	0	0	0	0	0	0	0	0	0	0	0	0	0	0	0	0	0	0	0	0	0	0	0	0	0	0	0	0	0	0	0	0	0	0	0	0	0	0	0	0	0
Caulobacter sp. FWC26	0	0	0	0	0	0	0	0	0	0	0	0	0	0	0	0	0	0	0	0	0	0	0	0	0	0	0	0	0	0	0	0	0	0	0	0	0	0	0	0	0	0	0	0	0	0	0	0	0
Caulobacter vibrioides	0	0	0	0	0	0	0	0	0	0	0	0	0	0	0	0	0	0	0	0	0	0	0	0	0	0	0	0	0	0	0	0	0	0	0	0	0	0	0	0	0	0	0	0	0	0	0	0	0
Caulobacteraceae bacterium OTSz_A_272	0	0	0	0	0	0	0	0	0	0	0	0	0	0	0	0	0	0	0	0	0	0	0	0	0	0	0	0	0	0	0	0	0	0	0	209	0	0	0	0	0	0	0	0	0	0	0	0	0
Cellulomonas flavigena	0	2063	0	0	0	2997	0	4090	0	0	978	974	0	636	1363	12084	0	574	3195	0	0	5478	0	864	111	0	2116	19462	0	0	0	0	0	0	0	0	0	2931	484	6851	471	0	1358	0	3590	3192	391	1642	0
Cellulomonas sp. PSBB021	0	0	0	0	0	0	0	0	0	0	0	0	0	0	0	0	0	0	0	0	0	0	0	0	0	0	0	0	0	0	0	0	0	0	0	0	0	0	0	0	0	0	0	0	0	0	0	0	0
Cellulosimicrobium cellulans	0	0	0	0	0	0	0	0	0	0	0	0	149	0	0	0	0	0	0	0	0	0	0	0	0	0	0	0	0	0	0	132	0	0	0	115	0	0	0	0	0	0	0	0	0	0	0	0	0
Cellvibrio mixtus	0	0	0	0	0	0	0	0	0	0	0	0	0	0	0	0	0	0	0	0	0	0	0	0	0	0	0	0	0	0	0	0	0	0	0	0	0	0	0	0	0	0	0	0	0	0	0	0	0
Centipeda periodontii	0	3380	698	1333	0	0	531	4058	876	1248	578	4438	0	1552	0	2394	1312	1750	0	2104	1125	1227	690	7890	55	0	2510	5494	0	888	1422	0	0	375	0	0	0	1336	2275	2824	1250	673	2236	0	1466	13548	1389	1007	541
Cereibacter changlensis	0	0	0	0	0	0	0	0	0	0	0	0	0	0	0	0	0	0	0	0	0	0	0	0	0	0	0	0	0	0	0	0	0	0	0	0	0	0	0	0	0	0	0	0	0	0	0	0	0
Chelativorans sp. BNC1	0	0	0	0	0	0	0	0	0	0	0	0	0	0	0	0	0	0	0	0	0	0	0	0	0	0	0	0	0	0	0	0	0	0	0	209	0	0	0	0	0	0	0	0	0	0	0	0	0
Chelativorans sp. J32	0	0	0	0	0	0	0	0	0	0	0	0	0	0	0	0	0	0	0	0	0	0	0	0	0	0	0	0	0	0	0	0	0	0	0	138	0	0	0	0	0	0	0	0	0	0	0	0	0
Chelatococcus asaccharovorans	0	0	0	0	0	0	0	0	0	0	0	0	0	0	0	0	0	0	0	0	0	0	0	0	0	0	0	0	81	0	0	0	0	0	0	230	0	0	0	0	0	0	0	0	0	0	0	0	0
Chelatococcus sp. CO-6	0	0	0	0	0	0	0	0	0	0	0	0	0	0	0	0	0	0	0	0	0	0	0	0	0	0	0	0	0	0	0	178	0	0	0	253	0	0	0	0	0	0	0	0	0	0	0	0	0
Chitinimonas koreensis	0	0	0	0	0	0	0	0	0	0	0	0	156	0	0	0	0	0	0	0	0	0	0	0	0	0	0	0	0	0	0	227	0	0	0	144	0	0	0	0	0	0	0	0	0	0	0	0	0
Chitinophaga arvensicola	0	0	0	0	0	0	0	0	0	0	0	0	0	0	0	0	0	0	0	0	0	0	0	0	0	0	0	0	0	0	0	0	0	0	0	0	0	0	0	0	0	0	0	0	0	0	0	0	0
Chitinophaga barathri	0	0	0	0	0	0	0	0	0	0	0	0	0	0	0	0	0	0	0	0	0	0	0	0	0	0	0	0	0	0	0	0	0	0	0	680	0	0	0	0	0	0	0	0	0	0	0	0	0
Chitinophaga eiseniae	0	0	0	0	0	0	0	0	0	0	0	0	0	0	0	0	0	0	0	0	0	0	0	0	0	0	0	0	0	0	0	0	0	0	0	0	0	0	0	0	0	0	0	0	0	0	0	0	0
Chitinophaga niabensis	0	0	0	0	0	0	0	0	0	0	0	0	0	0	0	0	0	0	0	0	0	0	0	0	0	0	0	0	0	0	0	0	0	0	0	348	0	0	0	0	0	0	0	0	0	0	0	0	0
Chitinophaga rupis	0	0	0	0	0	0	0	0	0	0	0	0	0	0	0	0	0	0	0	0	0	0	0	0	0	0	0	0	0	0	0	0	0	0	0	0	0	0	0	0	0	0	0	0	0	0	0	0	0
Chlorobaculum limnaeum	0	2035	0	0	0	0	0	0	0	0	0	0	0	544	0	0	0	0	691	853	0	1146	0	0	0	0	2092	0	0	0	0	0	0	0	0	0	0	1346	0	0	0	0	1509	0	0	0	0	2910	0
Chlorobaculum parvum	0	1606	0	0	0	0	0	0	0	0	0	0	0	0	0	0	0	0	0	685	0	1012	0	0	0	0	1714	0	0	0	0	0	0	0	0	0	0	1047	0	0	0	0	1279	0	0	0	0	2510	0
Chlorobaculum tepidum	0	1582	0	0	0	0	0	0	0	0	0	0	0	0	0	0	0	0	612	609	0	895	0	0	0	0	1620	0	0	0	0	0	0	0	0	0	0	1044	0	0	0	0	1271	0	0	0	0	2226	0
Chlorobium chlorochromatii	0	0	0	0	0	0	0	0	0	0	0	0	0	0	0	0	0	0	0	0	0	0	0	0	0	0	0	0	0	0	0	0	0	0	0	0	0	0	0	0	0	0	0	0	0	0	0	0	0
Chlorobium limicola	0	9033	0	0	0	1026	0	0	0	0	0	0	0	2252	0	0	0	0	3159	3949	0	5199	0	0	0	0	9373	0	0	0	2762	0	0	0	0	0	0	5889	0	0	0	0	6802	0	0	0	0	13719	0
Chlorobium phaeobacteroides	0	2420	0	0	0	0	0	0	0	0	0	0	0	590	0	0	0	0	835	937	0	1342	0	0	0	0	2375	0	0	0	0	0	0	0	0	0	0	1513	0	0	0	0	1990	0	0	0	0	3516	0
Chlorobium phaeovibrioides	0	1211	0	0	0	0	0	0	0	0	0	0	0	0	0	0	0	0	0	0	0	640	0	0	0	0	1198	0	0	0	0	0	0	0	0	0	0	811	0	0	0	0	987	0	0	0	0	1758	0
Chondromyces crocatus	0	0	0	0	0	0	0	0	0	0	0	0	125	0	0	0	0	0	0	0	0	0	0	0	0	0	0	0	0	0	0	205	0	0	0	112	0	0	0	0	0	0	0	0	0	0	0	0	0
Christensenella massiliensis	0	0	0	0	0	0	0	0	0	0	0	0	0	0	0	1664	0	0	0	0	0	0	0	0	0	0	0	0	0	0	0	0	0	0	0	0	0	0	0	0	0	0	0	0	0	0	0	0	0
Christensenella minuta	0	0	0	0	0	0	0	6054	0	0	0	0	0	0	0	13644	0	0	0	0	611	0	0	0	0	0	0	1664	0	0	0	0	0	0	0	0	0	0	0	0	375	0	0	0	1792	0	0	893	0
Christensenella sp. AF73-05CM02	0	0	0	0	0	0	0	0	0	0	0	0	0	0	0	4866	0	0	0	0	0	0	0	0	0	0	0	0	0	0	0	0	0	0	0	0	0	0	0	0	0	0	0	0	0	0	0	0	0
Chryseobacterium sp. Hurlbut01	0	0	0	0	0	0	0	0	0	0	0	0	0	0	0	0	0	0	0	0	0	0	0	0	0	0	0	0	0	0	0	0	0	0	0	0	0	0	0	0	0	0	0	0	0	0	0	0	0
Chryseolinea serpens	0	0	0	0	0	0	0	0	0	0	0	0	0	0	0	0	0	0	0	0	0	0	0	0	0	0	0	0	0	0	0	253	0	0	0	0	0	0	0	0	0	0	0	0	0	0	0	0	0
Citrobacter koseri	0	0	0	0	0	0	0	0	0	0	0	0	0	0	0	0	0	0	0	0	0	0	0	0	0	0	0	0	0	0	0	0	0	0	0	0	0	0	0	0	0	0	0	0	0	0	0	0	0
Citrobacter werkmanii	0	0	0	0	0	0	0	0	0	0	0	0	0	0	0	0	0	0	0	0	0	0	0	0	0	0	0	0	0	0	0	0	0	0	0	0	36	0	0	0	0	0	0	0	0	0	0	0	0
Clavibacter michiganensis	0	0	0	0	0	0	0	0	0	0	0	0	189	0	0	0	0	0	0	0	0	0	0	0	0	0	0	0	0	0	0	262	0	0	0	194	0	0	0	0	0	0	0	0	0	0	0	0	0
Cloacibacillus evryensis	0	0	0	0	0	0	0	2916	0	0	0	0	0	0	0	0	0	0	0	0	0	0	0	0	0	0	0	0	0	0	0	0	0	0	0	0	0	0	0	0	371	0	0	0	0	0	0	0	608
Cloacibacillus porcorum	0	0	777	512	1089	0	534	5032	768	549	915	1682	0	609	0	1044	0	479	0	0	0	0	496	0	0	0	0	0	0	632	0	0	838	595	1128	0	0	0	599	0	837	339	0	0	0	0	685	986	1650
Cloacibacterium normanense	0	0	0	0	0	0	0	0	0	0	0	0	0	0	0	0	0	0	0	0	0	0	0	0	0	0	0	0	0	0	0	0	0	0	0	0	34	0	0	0	0	0	0	0	0	0	0	0	0
Clostridiales bacterium	0	0	0	0	456	0	678	878	0	809	0	1288	0	0	0	5306	0	0	0	849	648	0	0	616	0	0	0	1706	0	0	0	0	0	0	0	0	0	0	0	1616	343	704	0	0	1180	1916	886	0	526
Clostridiales bacterium KA00274	0	0	0	0	639	0	0	0	0	0	0	0	0	0	0	0	0	0	0	0	0	0	0	0	0	0	0	0	0	0	0	0	0	0	0	0	0	0	0	0	0	0	0	0	0	0	0	0	0
Clostridiales bacterium Marseille-P2846	0	0	0	0	0	0	731	868	0	689	0	1232	0	0	0	3644	0	0	0	720	0	0	0	593	0	0	0	1230	0	0	0	0	0	0	0	0	0	0	0	1010	334	645	0	0	0	1228	727	0	485
Clostridioides difficile	0	0	0	0	616	0	0	0	0	0	0	0	0	0	0	0	0	0	0	0	0	0	0	0	0	6200	0	0	0	0	0	0	0	0	0	0	0	0	0	0	0	0	0	0	0	0	0	0	1416
Clostridium algidicarnis	0	0	0	0	0	0	0	0	0	0	0	0	0	0	0	0	0	0	0	0	0	0	0	0	0	0	0	0	0	0	0	0	0	0	0	228	0	0	0	0	0	0	0	0	0	0	0	0	0
Clostridium botulinum	0	0	0	0	0	0	0	0	0	0	0	0	143	0	0	0	0	0	0	0	0	0	0	0	62	604	0	0	0	0	0	0	0	0	0	0	0	0	0	0	0	0	0	0	0	0	0	0	0
Clostridium butyricum	0	0	0	0	0	0	0	0	0	0	0	0	155	0	0	0	0	0	0	0	0	0	0	0	0	0	0	0	0	0	0	0	0	0	0	0	0	0	0	0	0	0	0	0	0	0	0	0	0
Clostridium septicum	0	0	0	0	0	0	0	0	0	0	0	0	176	0	0	0	0	0	0	0	0	0	0	0	0	0	0	0	0	0	0	0	0	0	0	0	0	0	0	0	0	0	0	0	0	0	0	0	0
Clostridium ventriculi	0	0	0	0	0	0	0	0	0	0	0	0	134	0	0	0	0	0	0	0	0	0	0	0	0	0	0	0	0	0	0	0	0	0	0	0	0	0	0	0	0	0	0	0	0	0	0	0	0
Collinsella intestinalis	0	0	0	0	0	0	0	0	0	0	0	0	0	0	0	0	0	0	0	0	0	0	0	0	0	0	0	0	0	0	0	0	0	0	0	0	0	0	0	0	0	0	0	0	0	0	0	0	0
Collinsella stercoris	0	0	0	0	0	0	0	0	0	0	0	0	0	0	0	0	0	0	0	0	0	0	0	0	0	0	0	0	0	0	0	0	653	0	0	0	0	0	0	0	0	0	0	0	0	0	0	0	0
Collinsella vaginalis	0	0	0	0	0	0	0	0	0	0	0	1022	0	0	0	0	0	0	0	0	503	0	0	0	0	0	0	0	0	0	0	0	0	0	0	0	0	0	0	0	0	0	0	0	0	0	0	0	0
Comamonadaceae bacterium URHA0028	0	0	0	0	0	0	0	0	0	0	0	0	0	0	0	0	0	0	0	0	0	0	0	0	0	0	0	0	0	0	0	167	0	0	0	0	0	0	0	0	0	0	0	0	0	0	0	0	0
Comamonas aquatica	0	0	0	0	0	0	0	0	0	0	0	0	0	0	4178	0	0	0	0	0	0	0	0	0	0	0	0	0	0	0	0	0	0	0	0	0	29	0	0	0	0	0	0	0	0	0	0	0	0
Comamonas composti	0	0	0	0	0	0	0	0	0	0	0	0	0	0	0	0	0	0	0	0	0	0	0	0	0	0	0	0	0	0	0	0	0	0	0	0	0	0	0	0	0	0	0	0	0	0	0	0	0
Comamonas serinivorans	0	0	0	0	0	0	0	0	0	0	0	0	0	0	0	0	0	0	0	0	0	0	0	0	0	0	0	0	0	0	0	0	0	0	0	0	0	0	0	0	0	0	0	0	0	0	0	0	0
Comamonas testosteroni	62	0	0	0	0	0	0	0	0	0	0	0	0	0	0	0	0	0	0	0	0	0	0	0	60	0	0	0	0	0	0	0	0	0	0	0	0	0	0	0	0	0	0	0	0	0	0	0	0
Conexibacter woesei	0	0	0	0	0	0	0	0	0	0	0	0	2238	0	0	0	0	0	0	0	0	0	0	0	0	0	0	0	0	0	0	702	0	0	0	5569	0	0	0	0	0	0	0	0	0	0	0	0	0
Coriobacteriaceae bacterium 68-1-3	0	651	1417	3134	4034	0	1021	878	876	550	0	3760	0	803	0	2612	0	1396	0	0	1571	0	0	2701	41	0	0	1080	0	1518	0	0	2212	1407	1667	0	0	0	1495	0	1271	2576	0	0	1296	0	1852	2271	4437
Corynebacterium argentoratense	0	1566	0	0	0	1854	0	0	0	0	0	0	0	0	0	0	0	0	0	1145	0	1387	0	0	0	0	810	0	0	0	1782	0	0	0	0	0	0	640	0	0	0	0	694	0	0	0	0	0	0
Corynebacterium aurimucosum	0	0	0	0	0	0	0	0	0	0	0	0	0	0	0	0	0	0	0	0	0	0	0	0	0	0	0	0	137	0	0	0	0	0	0	0	0	0	0	0	0	0	0	0	0	0	0	0	0
Corynebacterium diphtheriae	0	0	0	0	0	0	0	0	0	0	0	0	0	0	0	0	0	0	0	0	0	0	0	0	0	0	0	0	0	0	0	0	0	0	0	0	0	0	0	0	0	0	0	0	0	0	0	0	0
Corynebacterium doosanense	0	0	0	0	0	0	0	0	0	0	0	0	0	0	0	0	0	0	0	0	0	0	0	0	0	0	0	0	0	0	0	0	0	0	0	0	0	0	0	0	0	0	0	0	0	0	0	0	0
Corynebacterium durum	0	21660	0	1087	0	111559	1323	2724	0	0	0	0	0	0	0	0	37323	0	14713	10735	0	17884	10107	9155	1003	1813	15344	6382	493	0	11272	0	0	0	0	0	0	30346	0	1988	0	370	4631	3400	0	0	578	0	0
Corynebacterium ihumii	0	0	0	0	0	0	0	0	0	0	0	0	0	0	0	0	0	0	0	0	0	0	0	0	0	0	0	0	105	0	0	0	0	0	0	0	0	0	0	0	0	0	0	0	0	0	0	0	0
Corynebacterium kroppenstedtii	0	0	0	0	0	0	0	0	0	842	0	0	0	0	0	0	0	0	0	0	0	0	0	0	0	0	0	0	0	0	0	0	0	0	0	0	0	0	0	0	0	0	0	0	0	0	0	0	0
Corynebacterium maris	81	0	0	0	0	0	0	0	0	0	0	0	0	0	0	0	0	0	0	0	0	0	0	0	0	0	0	0	0	0	0	0	0	0	0	0	0	0	0	0	0	0	0	0	0	0	0	0	0
Corynebacterium matruchotii	0	157419	1986	61751	0	213413	4737	4204	6011	3593	1554	2896	0	6280	1072	2642	76069	38463	37393	324304	0	124098	40576	4447	242	8179	80620	23270	248	542	360475	0	0	0	0	0	0	41962	1162	79237	0	11919	161640	6953	1348	122202	25535	0	2524
Corynebacterium pollutisoli	91	0	0	0	0	0	0	0	0	0	0	0	0	0	0	0	0	0	0	0	0	0	0	0	0	0	0	0	0	0	0	0	0	0	0	0	0	0	0	0	0	0	0	0	0	0	0	0	0
Corynebacterium provencense	0	0	0	0	0	0	0	0	0	0	0	0	0	0	0	0	0	0	0	0	0	0	0	0	0	0	0	0	16081	0	0	0	0	0	0	0	0	0	0	0	0	0	0	0	0	0	0	0	0
Corynebacterium pseudogenitalium	0	0	0	0	0	0	0	0	0	0	0	0	0	0	0	0	0	0	0	0	0	0	0	0	0	0	0	0	133	0	0	0	0	0	0	0	0	0	0	0	0	0	0	0	0	0	0	0	0
Corynebacterium ureicelerivorans	0	0	0	0	0	0	0	0	0	0	0	0	0	0	0	0	0	0	0	0	0	0	0	0	0	0	0	0	0	0	0	0	0	0	0	0	0	0	0	0	0	0	0	0	0	0	0	0	0
Corynebacterium xerosis	0	0	0	0	0	0	0	0	0	0	0	0	0	0	0	0	0	0	0	0	0	0	0	0	0	0	0	0	0	0	0	0	0	0	0	0	0	0	0	0	0	0	0	0	0	0	0	0	0
Crossiella equi	0	0	0	0	0	0	0	0	0	0	0	0	331	0	0	0	0	0	0	0	0	0	0	0	0	0	0	0	0	0	0	232	0	0	0	207	0	0	0	0	0	0	0	0	0	0	0	0	0
Cryptosporangium arvum	0	0	0	0	0	0	0	0	0	0	0	0	226	0	0	0	0	0	0	0	0	0	0	0	0	0	0	0	0	0	0	227	0	0	0	201	0	0	0	0	0	0	0	0	0	0	0	0	0
Cryptosporangium aurantiacum	0	0	0	0	0	0	0	0	0	0	0	0	160	0	0	0	0	0	0	0	0	0	0	0	0	0	0	0	0	0	0	171	0	0	0	136	0	0	0	0	0	0	0	0	0	0	0	0	0
Cupriavidus basilensis	0	0	0	0	0	0	0	0	0	0	0	0	0	0	0	0	0	0	0	0	0	0	0	0	0	0	0	0	0	0	0	0	0	0	0	0	0	0	0	0	0	0	0	0	0	0	0	0	0
Cupriavidus gilardii	0	0	0	0	0	0	0	0	0	0	0	0	0	0	0	0	0	0	0	0	0	0	0	0	0	0	0	0	0	0	0	149	0	0	0	0	65	0	0	0	0	0	0	0	0	0	0	0	0
Cupriavidus metallidurans	0	0	0	0	0	0	0	0	0	0	0	0	0	0	0	0	0	0	0	0	0	0	0	0	0	0	0	0	0	0	0	0	0	0	0	0	0	0	0	0	0	0	0	0	0	0	0	0	0
Cupriavidus oxalaticus	0	0	0	0	0	0	0	0	0	0	0	0	0	0	0	0	0	0	0	0	0	0	0	0	57	0	0	0	0	0	0	0	0	0	0	0	0	0	0	0	0	0	0	0	0	0	0	0	0
Cupriavidus sp. USMAA2-4	0	0	0	0	0	0	0	0	0	0	0	0	0	0	0	0	0	0	0	0	0	0	0	0	0	0	0	0	0	0	0	0	0	0	0	0	0	0	0	0	0	0	0	0	0	0	0	0	0
Cupriavidus taiwanensis	0	0	0	0	0	0	0	0	0	0	0	0	150	0	0	0	0	0	0	0	0	0	0	0	0	0	0	0	0	0	0	186	0	0	0	111	0	0	0	0	0	0	0	0	0	0	0	0	0
Curvibacter gracilis	0	0	0	0	0	0	0	0	0	0	0	0	0	0	0	0	0	0	0	0	0	0	0	0	0	0	0	0	0	0	0	0	0	0	0	0	0	0	0	0	0	0	0	0	0	0	0	0	0
Curvibacter lanceolatus	0	0	0	0	0	0	0	0	0	0	0	0	0	0	0	0	0	0	0	0	0	0	0	0	0	0	0	0	0	0	0	0	0	0	0	0	0	0	0	0	0	0	0	0	0	0	0	0	0
Curvibacter sp. AEP1-3	0	0	0	0	0	0	0	0	0	0	0	0	0	0	0	0	0	0	0	0	0	0	0	0	0	0	0	0	0	0	0	0	0	0	0	0	0	0	0	0	0	0	0	0	0	0	0	0	0
Curvibacter sp. PAE-UM	0	0	0	0	0	0	0	0	0	0	0	0	0	0	0	0	0	0	0	0	0	0	0	0	0	0	0	0	0	0	0	0	0	0	0	0	1252	0	0	0	0	0	0	0	0	0	0	0	0
Cutibacterium acnes	395	0	0	0	0	0	0	1514	0	0	0	0	1667	0	0	0	0	0	0	0	0	0	0	0	526	0	0	0	3516	0	0	0	0	0	0	0	520	0	0	0	0	0	0	0	0	0	0	0	0
Cutibacterium granulosum	0	0	0	0	0	0	0	0	0	0	0	0	0	0	0	0	0	0	0	0	0	0	0	0	0	0	0	0	0	0	0	0	0	0	0	0	0	0	0	0	0	0	0	0	0	0	0	0	0
Cystobacter fuscus	0	0	0	0	0	0	0	0	0	0	0	0	145	0	0	0	0	0	0	0	0	0	0	0	0	0	0	0	0	0	0	212	0	0	0	108	0	0	0	0	0	0	0	0	0	0	0	0	0
Cytophaga aurantiaca	0	0	0	0	0	0	0	0	0	0	0	0	0	0	0	0	0	0	0	0	0	0	0	0	0	0	0	0	0	0	0	0	0	0	0	0	0	0	0	0	0	0	0	0	0	0	0	0	0
Cytophaga hutchinsonii	0	0	0	0	0	0	0	0	0	0	0	0	0	0	0	0	0	0	0	0	0	0	0	0	0	0	0	0	0	0	0	0	0	0	0	0	0	0	0	0	0	0	0	0	0	0	0	0	0
Dehalococcoides mccartyi	0	0	0	0	0	0	0	0	0	0	0	0	0	0	0	0	0	0	0	0	0	0	0	0	0	0	0	0	0	0	0	0	0	0	0	0	0	0	0	0	0	0	0	0	0	0	0	0	0
Delftia acidovorans	0	0	0	0	0	0	0	0	0	0	0	0	0	0	0	0	0	0	0	0	0	0	0	0	0	0	0	0	0	0	0	0	0	0	0	0	29	0	0	0	0	0	0	0	0	0	0	0	0
Delftia sp. Cs1-4	0	0	0	0	0	0	0	0	0	0	0	0	0	0	0	0	0	0	0	0	0	0	0	0	0	0	0	0	0	0	0	0	0	0	0	0	0	0	0	0	0	0	0	0	0	0	0	0	0
Delftia sp. HK171	0	0	0	0	0	0	0	0	0	0	0	0	0	0	0	0	0	0	0	0	0	0	0	0	0	0	0	0	0	0	0	0	0	0	0	0	0	0	0	0	0	0	0	0	0	0	0	0	0
Delftia sp. K82	0	0	0	0	0	0	0	0	0	0	0	0	0	0	0	0	0	0	0	0	0	0	0	0	0	0	0	0	0	0	0	0	0	0	0	0	0	0	0	0	0	0	0	0	0	0	0	0	0
Delftia sp. ZNC0008	0	0	0	0	0	0	0	0	0	0	0	0	0	0	0	0	0	0	0	0	0	0	0	0	0	0	0	0	0	0	0	0	0	0	0	0	0	0	0	0	0	0	0	0	0	0	0	0	0
Delftia tsuruhatensis	0	0	0	0	0	0	0	0	0	0	0	0	0	0	0	0	0	0	0	0	0	0	0	0	0	0	0	0	0	0	0	0	0	0	0	0	0	0	0	0	0	0	0	0	0	0	0	0	0
Denitrobacterium detoxificans	0	0	0	464	1001	0	632	0	897	0	0	0	0	776	0	0	0	609	0	0	0	0	0	451	0	0	0	0	0	0	0	0	1304	561	0	0	0	0	441	0	0	375	0	0	0	0	0	1108	550
Derxia gummosa	0	0	0	0	0	0	0	0	0	0	0	0	0	0	0	0	0	0	0	0	0	0	0	0	0	0	0	0	0	0	0	154	0	0	0	0	0	0	0	0	0	0	0	0	0	0	0	0	0
Desulfobulbus elongatus	0	0	0	0	1045	0	0	0	771	1194	0	1258	0	0	0	1082	0	0	0	0	0	0	531	888	0	0	0	0	0	0	0	0	519	472	1049	0	0	0	561	0	795	489	0	0	0	0	335	703	981
Desulfobulbus oralis	379	67408	130299	93351	261813	38445	221865	596706	272477	680253	171187	592514	0	201709	10461	757304	118709	175735	3348	108980	148493	7400	161066	333674	6495	99207	81942	250330	7523	245131	61930	0	147260	110925	299163	518	40	43686	245334	119369	343969	257530	26359	0	1919424	458906	121346	282084	309985
Desulfococcus multivorans	0	0	0	0	565	0	0	0	0	0	0	0	0	0	0	0	0	0	0	0	0	0	0	0	0	0	0	0	0	0	0	0	0	0	0	0	0	0	0	0	0	0	0	0	0	0	0	0	0
Desulfocurvus vexinensis	0	0	0	0	0	0	0	0	0	0	0	0	0	0	0	0	0	0	0	0	0	0	0	0	0	0	0	0	0	0	0	0	0	0	0	0	0	0	0	0	0	0	0	0	0	0	0	0	0
Desulfofustis glycolicus	0	0	0	0	0	0	0	0	0	0	0	0	0	0	0	0	0	0	0	0	0	0	0	0	0	0	0	0	0	0	0	0	0	0	0	0	0	0	0	0	0	0	0	0	0	0	0	0	0
Desulfomicrobium orale	81	50541	86459	237964	235284	0	324156	98694	63500	26113	224243	382022	0	42477	2353	9520	101843	8676	33532	47328	0	0	200713	128573	3994	15095	17149	1644	960	24967	7794	0	152093	97929	72661	0	0	2921	43160	0	65743	102984	6717	13425	6674	1624	87607	200396	114405
Desulfovibrio desulfuricans	0	0	0	0	0	0	0	0	0	0	0	0	0	0	0	854	0	0	0	0	0	0	0	0	0	0	0	0	0	0	0	0	0	0	0	0	0	0	0	0	0	0	0	0	0	0	0	0	0
Desulfovibrio fairfieldensis	0	0	0	0	0	0	0	0	0	0	0	0	0	0	0	1378	0	0	0	0	0	0	0	0	0	0	0	0	0	0	0	0	0	0	0	0	0	0	0	0	1052	0	0	0	0	0	0	0	0
Desulfovibrio legallii	0	0	0	0	0	0	0	0	0	0	0	0	0	0	0	2886	0	0	0	0	0	0	0	0	0	0	0	0	0	0	0	0	0	0	0	0	0	0	579	0	351	0	0	0	0	0	0	0	0
Desulfovibrio piger	0	0	0	0	0	0	0	0	0	0	0	0	0	0	0	1874	0	0	0	0	0	0	0	0	0	0	0	0	0	0	0	0	0	0	0	0	0	0	0	0	332	0	0	0	0	0	0	0	0
Desulfovibrio sp. 6_1_46AFAA	0	0	0	0	0	0	0	0	0	0	0	0	0	0	0	1408	0	0	0	0	0	0	0	0	0	0	0	0	0	0	0	0	0	0	0	0	0	0	0	0	1029	0	0	0	0	0	0	0	0
Desulfovibrio vulgaris	0	0	0	0	0	0	0	0	0	0	0	0	0	0	0	0	0	0	0	0	0	0	0	0	0	0	0	0	0	0	0	0	0	0	0	0	0	0	0	0	0	0	0	0	0	0	0	0	0
Desulfuromonas thiophila	0	0	0	0	0	0	0	0	0	0	0	0	0	0	0	0	0	0	0	0	0	0	0	0	0	0	0	0	0	0	0	0	0	0	0	0	0	0	0	0	0	0	0	0	0	0	0	0	0
Dethiosulfovibrio salsuginis	0	0	0	0	0	0	0	0	0	0	447	0	0	0	0	0	0	0	0	0	0	0	0	0	0	0	0	0	0	0	0	0	0	0	0	0	0	0	0	0	0	0	0	0	0	0	0	0	0
Devosia sp. 17-2-E-8	0	0	0	0	0	0	0	0	0	0	0	0	0	0	0	0	0	0	0	0	0	0	0	0	0	0	0	0	0	0	0	0	0	0	0	0	0	0	0	0	0	0	0	0	0	0	0	0	0
Devosia sp. A16	0	0	0	0	0	0	0	0	0	0	0	0	0	0	0	0	0	0	0	0	0	0	0	0	0	0	0	0	0	0	0	0	0	0	0	210	0	0	0	0	0	0	0	0	0	0	0	0	0
Devosia sp. Root105	0	0	0	0	0	0	0	0	0	0	0	0	0	0	0	0	0	0	0	0	0	0	0	0	0	0	0	0	0	0	0	0	0	0	0	108	0	0	0	0	0	0	0	0	0	0	0	0	0
Devosia sp. Root413D1	0	0	0	0	0	0	0	0	0	0	0	0	0	0	0	0	0	0	0	0	0	0	0	0	0	0	0	0	0	0	0	0	0	0	0	147	0	0	0	0	0	0	0	0	0	0	0	0	0
Devosia sp. Root436	0	0	0	0	0	0	0	0	0	0	0	0	211	0	0	0	0	0	0	0	0	0	0	0	0	0	0	0	0	0	0	0	0	0	0	209	0	0	0	0	0	0	0	0	0	0	0	0	0
Devosia sp. Root635	0	0	0	0	0	0	0	0	0	0	0	0	194	0	0	0	0	0	0	0	0	0	0	0	0	0	0	0	0	0	0	0	0	0	0	218	0	0	0	0	0	0	0	0	0	0	0	0	0
Dialister invisus	0	907	1195	1167	0	0	0	1372	0	2590	898	5180	0	6232	0	5292	0	5555	0	0	1055	0	0	0	56	751	0	31288	0	3332	0	0	729	0	0	1070	0	0	571	0	2576	1765	1233	0	10708	0	781	1061	1510
Diaphorobacter polyhydroxybutyrativorans	0	0	0	0	0	0	0	0	0	0	0	0	0	0	0	0	0	0	0	0	0	0	0	0	0	0	0	0	0	0	0	0	0	0	0	0	0	0	0	0	0	0	0	0	0	0	0	0	0
Dietzia cinnamea	70	0	0	0	0	0	0	0	0	0	0	0	0	0	0	0	0	0	0	0	0	0	0	0	0	0	0	0	0	0	0	0	0	0	0	0	0	0	0	0	0	0	0	0	0	0	0	0	0
Dietzia lutea	86	0	0	0	0	0	0	0	0	0	0	0	0	0	0	0	0	0	0	0	0	0	0	0	0	0	0	0	0	0	0	0	0	0	0	0	0	0	0	0	0	0	0	0	0	0	0	0	0
Dietzia psychralcaliphila	0	0	0	0	0	0	0	0	0	0	0	0	0	0	0	0	0	0	0	0	0	0	0	0	0	0	0	0	0	0	0	177	0	0	0	0	0	0	0	0	0	0	0	0	0	0	0	0	0
Dietzia sp. UCD-THP	59	0	0	0	0	0	0	0	0	0	0	0	0	0	0	0	0	0	0	0	0	0	0	0	0	0	0	0	0	0	0	128	0	0	0	0	0	0	0	0	0	0	0	0	0	0	0	0	0
Dietzia timorensis	0	0	0	0	0	0	0	0	0	0	0	0	0	0	0	0	0	0	0	0	0	0	0	0	0	0	0	0	105	0	0	0	0	0	0	0	0	0	0	0	0	0	0	0	0	0	0	0	0
Dokdonella immobilis	0	0	0	0	0	0	0	0	0	0	0	0	155	0	0	0	0	0	0	0	0	0	0	0	0	0	0	0	0	0	0	184	0	0	0	413	0	0	0	0	0	0	0	0	0	0	0	0	0
Dokdonella koreensis	0	0	0	0	0	0	0	0	0	0	0	0	217	0	0	0	0	0	0	0	0	0	0	0	0	0	0	0	0	0	0	260	0	0	0	648	0	0	0	0	0	0	0	0	0	0	0	0	0
Dolosigranulum pigrum	0	0	0	0	0	0	0	0	0	0	0	0	0	0	0	0	0	0	0	0	0	0	0	0	0	0	0	0	0	0	0	0	0	0	0	0	0	0	0	0	0	0	0	0	0	0	0	0	0
Dongia sp. URHE0060	0	0	0	0	0	0	0	0	0	0	0	0	130	0	0	0	0	0	0	0	0	0	0	0	0	0	0	0	0	0	0	248	0	0	0	308	0	0	0	0	0	0	0	0	0	0	0	0	0
Dorea formicigenerans	0	0	0	0	0	0	0	0	0	0	0	0	0	0	0	0	0	0	0	0	0	0	0	0	0	518	0	0	0	0	0	0	0	0	0	0	0	0	0	0	0	0	0	0	0	0	0	0	0
Dorea longicatena	0	0	0	0	0	0	0	0	0	0	0	0	0	0	0	0	0	0	0	0	0	0	0	0	0	0	0	0	0	0	0	0	0	0	0	0	0	0	0	0	0	0	0	0	0	0	0	0	0
Dyella japonica	0	0	0	0	0	0	0	0	0	0	0	0	0	0	0	0	0	0	0	0	0	0	0	0	0	0	0	0	302	0	0	0	0	0	0	114	0	0	0	0	0	0	0	0	0	0	0	0	0
Dyella jiangningensis	101	0	0	0	0	0	0	0	0	0	0	0	0	0	0	0	0	0	0	0	0	0	0	0	56	0	0	0	371	0	0	0	0	0	0	132	349	0	0	0	0	0	0	0	0	0	0	0	0
Dyella sp. DHG54	0	0	0	0	0	0	0	0	0	0	0	0	0	0	0	0	0	0	0	0	0	0	0	0	0	0	0	0	252	0	0	0	0	0	0	109	0	0	0	0	0	0	0	0	0	0	0	0	0
Dyella thiooxydans	0	0	0	0	0	0	0	0	0	0	0	0	0	0	0	0	0	0	0	0	0	0	0	0	0	0	0	0	0	0	0	0	0	0	0	189	0	0	0	0	0	0	0	0	0	0	0	0	0
Edaphobacter aggregans	0	0	0	0	0	0	0	0	0	0	0	0	132	0	0	0	0	0	0	0	0	0	0	0	0	0	0	0	186	0	0	233	0	0	0	130	0	0	0	0	0	0	0	0	0	0	0	0	0
Edwardsiella piscicida	152	0	0	0	0	0	0	0	0	0	0	0	0	0	0	0	0	0	0	0	0	0	0	0	80	0	0	0	212	0	0	0	0	0	0	0	120	0	0	0	0	0	0	0	0	0	0	0	0
Eggerthella lenta	0	0	1077	1789	2382	0	783	958	636	572	0	3364	0	637	0	1786	0	1076	0	0	1480	0	0	1601	0	529	0	956	0	1027	0	0	1604	973	1079	0	0	0	1077	0	863	1627	0	0	1422	0	1060	1585	2696
Eggerthella sp. YY7918	0	0	0	0	0	0	0	0	0	0	0	0	0	0	0	0	0	0	0	0	0	0	0	0	0	0	0	0	0	0	0	0	0	0	0	0	0	0	0	0	0	0	0	0	0	0	0	0	0
Eggerthellaceae bacterium AT8	0	0	0	0	0	0	0	0	0	0	0	0	0	0	0	0	0	0	0	0	620	0	0	0	0	0	0	0	0	0	0	0	0	0	0	0	0	0	0	0	0	0	0	0	0	0	0	0	615
Eggerthia catenaformis	0	1642	4581	3875	8579	0	1242	8768	1919	2106	4344	5370	0	3349	0	5910	780	4254	0	0	3271	0	1029	3511	75	23220	1068	10470	0	2880	0	0	7124	3251	4176	0	0	0	3094	0	3120	4190	0	0	3222	0	3867	6793	9190
Eikenella corrodens	0	15260	732	11037	0	9929	4413	7762	1866	0	2886	2256	0	4571	204873	2794	11155	2425	74449	4138	0	29833	5368	5604	590	0	18860	14132	82	5638	8571	0	0	759	0	0	0	20736	2737	20948	2783	1420	53575	199459	2248	12558	1690	798	0
Eikenella sp. HMSC061C02	0	1350	0	657	0	0	0	0	0	0	0	0	0	0	14576	0	982	0	5387	556	0	2256	513	474	0	0	1320	1002	0	0	923	0	0	0	0	0	0	1443	0	1648	0	0	3320	11852	0	1214	317	0	0
Eikenella sp. HMSC071B05	0	0	0	0	0	0	0	0	0	0	0	0	0	0	1284	0	0	0	0	0	0	0	0	0	0	0	0	0	0	0	0	0	0	0	0	0	0	0	0	0	0	0	0	1336	0	0	0	0	0
Eikenella sp. HMSC073A11	0	0	0	0	0	0	0	0	0	0	0	0	0	0	1139	0	0	0	0	0	0	0	0	0	0	0	0	0	0	0	0	0	0	0	0	0	0	0	0	0	0	0	0	1315	0	0	0	0	0
Elioraea tepidiphila	0	0	0	0	0	0	0	0	0	0	0	0	0	0	0	0	0	0	0	0	0	0	0	0	0	0	0	0	0	0	0	190	0	0	0	137	0	0	0	0	0	0	0	0	0	0	0	0	0
Elizabethkingia anophelis	0	0	0	0	0	0	0	0	0	0	0	0	0	0	0	0	0	0	0	0	0	0	0	0	0	0	0	0	0	0	0	0	0	0	0	0	41	0	0	0	0	0	0	0	0	0	0	0	0
Emergencia timonensis	0	0	780	613	1938	0	0	0	0	0	0	0	0	0	0	774	0	443	0	0	0	0	0	0	0	3309	0	0	0	0	0	0	1360	867	995	0	0	0	0	0	498	399	0	0	0	0	0	1518	1532
Enhydrobacter aerosaccus	0	0	0	0	0	0	0	0	0	0	0	0	0	0	0	0	0	0	0	0	0	0	0	0	0	0	0	0	82	0	0	342	0	0	0	530	0	0	0	0	0	0	0	0	0	0	0	0	0
Enorma massiliensis	0	0	0	0	0	0	0	0	0	0	0	0	0	0	0	0	0	0	0	0	0	0	0	0	0	0	0	0	0	0	0	0	0	0	0	0	0	0	0	0	0	0	0	0	0	0	0	0	0
Enorma phocaeensis	0	0	0	0	0	0	0	0	0	0	0	0	0	0	0	0	0	0	0	0	0	0	0	0	0	0	0	0	0	0	0	0	0	0	0	0	0	0	0	0	0	0	0	0	0	0	0	0	0
Ensifer aridi	0	0	0	0	0	0	0	0	0	0	0	0	0	0	0	0	0	0	0	0	0	0	0	0	0	0	0	0	0	0	0	0	0	0	0	132	0	0	0	0	0	0	0	0	0	0	0	0	0
Enterobacter asburiae	0	0	0	0	0	0	0	0	0	0	0	0	0	0	0	0	0	0	0	0	0	0	0	0	0	0	0	0	574	0	0	0	0	0	0	0	0	0	0	0	0	0	0	0	0	0	0	0	0
Enterobacter hormaechei	115	0	0	0	0	0	0	0	0	0	0	0	0	0	0	0	0	0	0	0	0	0	0	0	53	0	0	0	1097	0	0	0	0	0	0	0	124	0	0	0	0	0	0	0	0	0	0	0	0
Enterobacter sp. 9-2	0	0	0	0	0	0	0	0	0	0	0	0	0	0	0	0	0	0	0	0	0	0	0	0	0	0	0	0	0	0	0	0	0	0	0	0	0	0	0	0	0	0	0	0	0	0	0	0	0
Enterobacter sp. BIDMC87	0	0	0	0	0	0	0	0	0	0	0	0	0	0	0	0	0	0	0	0	0	0	0	0	0	0	0	0	154	0	0	0	0	0	0	0	0	0	0	0	0	0	0	0	0	0	0	0	0
Enterococcus cecorum	0	0	0	0	0	0	0	0	0	0	0	0	0	0	0	0	0	0	0	0	0	0	0	0	0	0	0	0	0	0	0	0	0	0	0	0	0	0	0	0	0	0	0	0	0	0	0	0	0
Enterococcus faecium	390401	0	0	0	0	0	0	13780	0	0	2150	0	354	0	0	0	0	0	0	0	0	0	0	0	24663	503	0	0	58965	0	0	0	0	0	0	635	23815	864	0	0	0	0	1519	0	0	0	0	0	0
Enterorhabdus caecimuris	0	0	0	0	0	0	0	0	0	0	0	0	0	0	0	0	0	0	0	0	0	0	0	0	0	0	0	0	0	0	0	0	0	0	0	0	0	0	0	0	0	0	0	0	0	0	0	0	423
Enterorhabdus mucosicola	0	0	0	0	0	0	0	0	0	0	0	0	0	0	0	0	0	0	0	0	0	0	0	0	0	0	0	0	0	0	0	0	0	0	0	0	0	0	0	0	0	0	0	0	0	0	0	0	428
Eoetvoesia caeni	0	0	0	0	0	0	0	0	0	0	0	0	0	0	0	0	0	0	0	0	0	0	0	0	0	0	0	0	0	0	0	0	0	0	0	0	0	0	0	0	0	0	0	0	0	0	0	0	0
Escherichia coli	689	0	0	0	0	0	0	1256	0	0	0	0	0	0	0	0	0	0	0	0	0	0	0	0	1084	0	0	0	1194	0	0	0	0	0	0	0	8789	0	0	0	0	0	0	0	0	0	0	0	0
Ethanoligenens harbinense	0	0	0	0	0	0	0	0	0	0	0	0	0	0	0	0	0	0	0	0	0	0	0	0	0	0	0	0	0	0	0	0	0	0	0	0	0	0	0	0	0	0	0	0	0	0	0	0	0
Eubacterium callanderi	0	0	0	0	0	0	0	0	0	0	0	0	0	0	0	0	0	0	0	0	0	0	0	0	0	683	0	0	0	0	0	0	0	0	0	0	0	0	0	0	0	0	0	0	0	0	0	0	0
Eubacterium pyruvativorans	0	0	0	0	952	0	0	0	0	0	0	0	0	0	0	0	0	0	0	0	0	0	0	0	0	991	0	0	0	0	0	0	625	466	469	0	0	0	0	0	0	0	0	0	0	0	0	818	584
Extensimonas vulgaris	0	0	0	0	0	0	0	0	0	0	0	0	0	0	871	0	0	0	0	0	0	0	0	0	0	0	0	0	0	0	0	0	0	0	0	0	0	0	0	0	0	0	0	0	0	0	0	0	0
Faecalibacterium prausnitzii	0	0	0	0	0	0	0	0	0	0	0	0	0	0	0	1000	0	0	0	0	0	0	0	0	0	0	0	0	0	0	0	0	0	0	0	0	0	0	0	0	0	0	0	0	0	0	0	0	0
Filifactor alocis	0	10230	4577	10834	8389	0	4420	33642	1898	4322	26716	13700	0	25964	1490	8720	3085	17976	9136	1753	789	0	3024	8549	190	3082	9581	6096	0	14063	716	0	3421	4054	2381	0	0	1888	8140	1082	8900	4501	3170	0	1848	0	4612	16896	6116
Finegoldia magna	0	0	0	0	0	0	0	0	0	0	0	0	0	0	0	0	0	0	0	0	0	0	0	0	0	1080	0	0	0	0	0	0	0	0	0	0	36	0	0	0	0	0	0	0	0	0	0	0	0
Firmicutes bacterium	0	0	0	0	0	0	0	0	0	0	467	0	0	0	0	1384	0	0	0	0	0	0	0	470	0	1612	0	0	0	0	0	0	0	0	0	0	0	0	0	0	304	445	0	0	0	0	384	0	672
Flavobacterium aciduliphilum	0	0	0	0	0	0	0	0	0	0	0	0	0	0	0	0	0	0	0	0	0	0	0	0	0	0	0	0	0	0	0	0	0	0	0	0	0	0	0	0	0	0	0	0	0	0	0	0	0
Flavobacterium aquaticum	0	0	0	0	0	0	0	0	0	0	0	0	0	0	0	0	0	0	0	0	0	0	0	0	0	0	0	0	0	0	0	0	0	0	0	0	0	0	0	0	0	0	0	0	0	0	0	0	0
Flavobacterium aquatile	0	0	0	0	0	0	0	0	0	0	0	0	0	0	0	0	0	0	0	0	0	0	0	0	72	0	0	0	0	0	0	0	0	0	0	0	0	0	0	0	0	0	0	0	0	0	0	0	0
Flavobacterium aquicola	0	0	0	0	0	0	0	0	0	0	0	0	0	0	0	0	0	0	0	0	0	0	0	0	0	0	0	0	0	0	0	0	0	0	0	0	0	0	0	0	0	0	0	0	0	0	0	0	0
Flavobacterium araucananum	0	0	0	0	0	0	0	0	0	0	0	0	0	0	0	0	0	0	0	0	0	0	0	0	0	0	0	0	0	0	0	0	0	0	0	0	0	0	0	0	0	0	0	0	0	0	0	0	0
Flavobacterium branchiophilum	0	0	0	0	0	0	0	0	0	0	0	0	0	0	0	0	0	0	0	0	0	0	0	0	79	0	0	0	0	0	0	0	0	0	0	0	0	0	0	0	0	0	0	0	0	0	0	0	0
Flavobacterium columnare	0	0	0	0	0	0	0	0	0	0	0	0	0	0	0	0	0	0	0	0	0	0	0	0	0	0	0	0	0	0	0	0	0	0	0	0	0	0	0	0	0	0	0	0	0	0	0	0	0
Flavobacterium commune	0	0	0	0	0	0	0	0	0	0	0	0	0	0	0	0	0	0	0	0	0	0	0	0	0	0	0	0	0	0	0	0	0	0	0	0	0	0	0	0	0	0	0	0	0	0	0	0	0
Flavobacterium daejeonense	0	0	0	0	0	0	0	0	0	0	0	0	0	0	0	0	0	0	0	0	0	0	0	0	0	0	0	0	0	0	0	0	0	0	0	0	0	0	0	0	0	0	0	0	0	0	0	0	0
Flavobacterium degerlachei	0	0	0	0	0	0	0	0	0	0	0	0	0	0	0	0	0	0	0	0	0	0	0	0	0	0	0	0	0	0	0	0	0	0	0	0	0	0	0	0	0	0	0	0	0	0	0	0	0
Flavobacterium flevense	0	0	0	0	0	0	0	0	0	0	0	0	0	0	0	0	0	0	0	0	0	0	0	0	0	0	0	0	0	0	0	0	0	0	0	0	0	0	0	0	0	0	0	0	0	0	0	0	0
Flavobacterium frigidarium	0	0	0	0	0	0	0	0	0	0	0	0	0	0	0	0	0	0	0	0	0	0	0	0	0	0	0	0	0	0	0	0	0	0	0	0	0	0	0	0	0	0	0	0	0	0	0	0	0
Flavobacterium frigoris	0	0	0	0	0	0	0	0	0	0	0	0	0	0	0	0	0	0	0	0	0	0	0	0	0	0	0	0	0	0	0	0	0	0	0	0	0	0	0	0	0	0	0	0	0	0	0	0	0
Flavobacterium gilvum	0	0	0	0	0	0	0	0	0	0	0	0	0	0	0	0	0	0	0	0	0	0	0	0	0	0	0	0	0	0	0	0	0	0	0	0	0	0	0	0	0	0	0	0	0	0	0	0	0
Flavobacterium glaciei	0	0	0	0	0	0	0	0	0	0	0	0	0	0	0	0	0	0	0	0	0	0	0	0	47	0	0	0	0	0	0	0	0	0	0	0	0	0	0	0	0	0	0	0	0	0	0	0	0
Flavobacterium glycines	0	0	0	0	0	0	0	0	0	0	0	0	0	0	0	0	0	0	0	0	0	0	0	0	0	0	0	0	0	0	0	0	0	0	0	0	0	0	0	0	0	0	0	0	0	0	0	0	0
Flavobacterium hibernum	0	0	0	0	0	0	0	0	0	0	0	0	0	0	0	0	0	0	0	0	0	0	0	0	0	0	0	0	0	0	0	0	0	0	0	0	0	0	0	0	0	0	0	0	0	0	0	0	0
Flavobacterium hydatis	0	0	0	0	0	0	0	0	0	0	0	0	0	0	0	0	0	0	0	0	0	0	0	0	0	0	0	0	0	0	0	0	0	0	0	0	0	0	0	0	0	0	0	0	0	0	0	0	0
Flavobacterium indicum	0	0	0	0	0	0	0	0	0	0	0	0	0	0	0	0	0	0	0	0	0	0	0	0	0	0	0	0	0	0	0	0	0	0	0	0	0	0	0	0	0	0	0	0	0	0	0	0	0
Flavobacterium johnsoniae	0	0	0	0	0	0	0	0	0	0	0	0	0	0	0	0	0	0	0	0	0	0	0	0	0	0	0	0	0	0	0	0	0	0	0	0	0	0	0	0	0	0	0	0	0	0	0	0	0
Flavobacterium micromati	0	0	0	0	0	0	0	0	0	0	0	0	0	0	0	0	0	0	0	0	0	0	0	0	0	0	0	0	0	0	0	0	0	0	0	0	0	0	0	0	0	0	0	0	0	0	0	0	0
Flavobacterium omnivorum	0	0	0	0	0	0	0	0	0	0	0	0	0	0	0	0	0	0	0	0	0	0	0	0	41	0	0	0	0	0	0	0	0	0	0	0	0	0	0	0	0	0	0	0	0	0	0	0	0
Flavobacterium psychrophilum	0	0	0	0	0	0	0	0	0	0	0	0	0	0	0	0	0	0	0	0	0	0	0	0	0	0	0	0	0	0	0	0	0	0	0	0	0	0	0	0	0	0	0	0	0	0	0	0	0
Flavobacterium sasangense	0	0	0	0	0	0	0	0	0	0	0	0	0	0	0	0	0	0	0	0	0	0	0	0	0	0	0	0	0	0	0	0	0	0	0	0	0	0	0	0	0	0	0	0	0	0	0	0	0
Flavobacterium sinopsychrotolerans	0	0	0	0	0	0	0	0	0	0	0	0	0	0	0	0	0	0	0	0	0	0	0	0	0	0	0	0	0	0	0	0	0	0	0	0	0	0	0	0	0	0	0	0	0	0	0	0	0
Flavobacterium soli	0	0	0	0	0	0	0	0	0	0	0	0	0	0	0	0	0	0	0	0	0	0	0	0	0	0	0	0	0	0	0	0	0	0	0	0	0	0	0	0	0	0	0	0	0	0	0	0	0
Flavobacterium sp. Root935	0	0	0	0	0	0	0	0	0	0	0	0	0	0	0	0	0	0	0	0	0	0	0	0	0	0	0	0	0	0	0	0	0	0	0	0	0	0	0	0	0	0	0	0	0	0	0	0	0
Flavobacterium succinicans	0	0	0	0	0	0	0	0	0	0	0	0	0	0	0	0	0	0	0	0	0	0	0	0	65	0	0	0	0	0	0	0	0	0	0	0	0	0	0	0	0	0	0	0	0	0	0	0	0
Flavobacterium terrigena	0	0	0	0	0	0	0	0	0	0	0	0	0	0	0	0	0	0	0	0	0	0	0	0	189	0	0	0	0	0	0	0	0	0	0	0	0	0	0	0	0	0	0	0	0	0	0	0	0
Flavobacterium urumqiense	0	0	0	0	0	0	0	0	0	0	0	0	0	0	0	0	0	0	0	0	0	0	0	0	0	0	0	0	0	0	0	0	0	0	0	0	0	0	0	0	0	0	0	0	0	0	0	0	0
Flavobacterium xinjiangense	0	0	0	0	0	0	0	0	0	0	0	0	0	0	0	0	0	0	0	0	0	0	0	0	0	0	0	0	0	0	0	0	0	0	0	0	0	0	0	0	0	0	0	0	0	0	0	0	0
Flavobacterium xueshanense	0	0	0	0	0	0	0	0	0	0	0	0	0	0	0	0	0	0	0	0	0	0	0	0	0	0	0	0	0	0	0	0	0	0	0	0	0	0	0	0	0	0	0	0	0	0	0	0	0
Flexilinea flocculi	0	0	0	0	0	0	0	0	0	0	0	0	0	0	0	1158	0	0	0	0	0	0	0	0	0	0	0	0	0	0	0	0	0	0	0	0	0	0	0	0	0	0	0	0	0	0	0	0	0
Francisellaceae bacterium	572	0	0	0	0	0	0	0	0	0	0	0	0	0	0	0	0	0	0	0	0	0	0	0	2565	0	0	0	158	0	0	0	0	0	0	0	63	0	0	0	0	0	0	0	0	0	0	0	0
Frankia discariae	0	0	0	0	0	0	0	0	0	0	0	0	117	0	0	0	0	0	0	0	0	0	0	0	0	0	0	0	0	0	0	154	0	0	0	107	0	0	0	0	0	0	0	0	0	0	0	0	0
Frankia elaeagni	0	0	0	0	0	0	0	0	0	0	0	0	0	0	0	0	0	0	0	0	0	0	0	0	0	0	0	0	0	0	0	165	0	0	0	130	0	0	0	0	0	0	0	0	0	0	0	0	0
Frankia inefficax	0	0	0	0	0	0	0	0	0	0	0	0	142	0	0	0	0	0	0	0	0	0	0	0	0	0	0	0	0	0	0	165	0	0	0	136	0	0	0	0	0	0	0	0	0	0	0	0	0
Frankia saprophytica	0	0	0	0	0	0	0	0	0	0	0	0	171	0	0	0	0	0	0	0	0	0	0	0	0	0	0	0	0	0	0	210	0	0	0	178	0	0	0	0	0	0	0	0	0	0	0	0	0
Frankia sp. DC12	0	0	0	0	0	0	0	0	0	0	0	0	0	0	0	0	0	0	0	0	0	0	0	0	0	0	0	0	0	0	0	0	0	0	0	110	0	0	0	0	0	0	0	0	0	0	0	0	0
Frankia sp. EAN1pec	0	0	0	0	0	0	0	0	0	0	0	0	124	0	0	0	0	0	0	0	0	0	0	0	0	0	0	0	0	0	0	131	0	0	0	0	0	0	0	0	0	0	0	0	0	0	0	0	0
Frankia sp. QA3	0	0	0	0	0	0	0	0	0	0	0	0	121	0	0	0	0	0	0	0	0	0	0	0	0	0	0	0	0	0	0	138	0	0	0	0	0	0	0	0	0	0	0	0	0	0	0	0	0
Frankiales bacterium	0	0	0	0	0	0	0	0	0	0	0	0	142	0	0	0	0	0	0	0	0	0	0	0	0	0	0	0	0	0	0	178	0	0	0	132	0	0	0	0	0	0	0	0	0	0	0	0	0
Frateuria sp. Soil773	0	0	0	0	0	0	0	0	0	0	0	0	0	0	0	0	0	0	0	0	0	0	0	0	0	0	0	0	167	0	0	145	0	0	0	325	0	0	0	0	0	0	0	0	0	0	0	0	0
Frateuria terrea	0	0	0	0	0	0	0	0	0	0	0	0	0	0	0	0	0	0	0	0	0	0	0	0	0	0	0	0	0	0	0	144	0	0	0	229	0	0	0	0	0	0	0	0	0	0	0	0	0
Friedmanniella luteola	0	0	0	0	0	0	0	0	0	0	0	0	0	0	0	0	0	0	0	0	0	0	0	0	0	0	0	0	0	0	0	0	0	0	0	0	28	0	0	0	0	0	0	0	0	0	0	0	0
Fulvimonas soli	0	0	0	0	0	0	0	0	0	0	0	0	134	0	0	0	0	0	0	0	0	0	0	0	0	0	0	0	196	0	0	182	0	0	0	278	0	0	0	0	0	0	0	0	0	0	0	0	0
Fusobacterium hwasookii	0	3157	0	0	0	5349	0	2210	0	0	0	0	0	0	0	786	2618	0	15661	549	0	9577	0	619	171	0	3524	1802	0	0	2800	0	0	0	0	0	0	6329	0	3058	0	0	7312	2117	0	1926	442	0	0
Fusobacterium naviforme	0	0	0	1039	0	0	0	0	0	0	481	2472	0	790	0	0	0	802	0	0	0	0	0	948	0	0	0	0	0	1137	0	0	0	0	0	0	0	0	0	0	287	551	0	0	0	0	599	0	558
Fusobacterium necrophorum	0	0	0	552	964	0	0	1082	0	0	965	0	0	966	0	0	0	627	0	0	0	0	478	626	0	4242	0	0	0	901	0	0	690	709	1007	0	0	0	0	0	459	461	0	0	0	0	382	1241	977
Fusobacterium nucleatum	0	11659	4170	7384	1816	5702	6090	11890	1574	3008	6440	6610	0	11565	0	2884	6755	7802	15749	2835	1260	9476	3526	11863	240	5916	8463	9790	0	13729	2939	0	1686	1280	867	0	0	6905	4398	4297	3654	3470	25665	9208	2816	14716	2837	5846	2830
Fusobacterium periodonticum	0	1222	0	666	0	2022	0	3748	0	0	0	0	0	537	0	860	881	0	4601	0	0	3469	0	549	88	708	2187	1324	0	0	873	0	0	0	0	0	0	3396	0	1640	351	0	3047	840	0	1308	0	0	0
Fusobacterium russii	0	0	0	0	0	0	0	0	0	0	0	0	0	0	0	0	0	0	0	0	0	0	0	0	0	537	0	0	0	0	0	0	0	0	0	0	0	0	0	0	0	0	0	0	0	0	0	0	0
Fusobacterium sp. oral taxon 203	0	596	0	0	0	0	0	0	0	0	1988	0	0	3018	0	0	0	649	765	0	0	0	0	1888	0	0	1421	0	0	4485	0	0	0	0	0	0	0	0	607	0	500	0	1009	0	0	0	0	0	0
Gardnerella vaginalis	0	0	0	0	0	0	0	0	0	0	0	0	0	0	0	0	0	0	0	0	0	0	0	0	46	0	0	0	0	0	0	0	0	0	0	0	0	0	0	0	0	0	0	0	0	0	0	0	0
Gelidibacter algens	0	0	0	0	0	0	0	0	0	0	0	0	0	0	0	0	0	0	0	0	0	0	0	0	0	0	0	0	0	0	0	0	0	0	0	124	0	0	0	0	0	0	0	0	0	0	0	0	0
Gelidibacter mesophilus	0	0	0	0	0	0	0	0	0	0	0	0	0	0	0	0	0	0	0	0	0	0	0	0	0	0	0	0	0	0	0	0	0	0	0	216	0	0	0	0	0	0	0	0	0	0	0	0	0
Gemella bergeri	0	0	0	588	0	0	0	1022	0	0	742	1190	0	0	0	0	0	0	0	0	0	0	0	0	0	1776	0	0	0	598	0	0	0	0	0	0	0	0	0	0	451	535	0	0	0	0	357	0	1317
Gemella haemolysans	0	0	0	0	0	0	0	0	0	0	0	0	0	0	0	0	0	0	642	0	0	685	0	0	0	0	792	996	0	0	0	0	0	0	0	0	0	886	0	0	0	0	1734	1399	0	0	0	0	0
Gemella massiliensis	0	0	0	0	0	0	0	0	0	0	0	0	0	0	0	0	0	0	0	0	0	0	0	0	0	583	0	0	0	0	0	0	0	0	0	0	0	0	0	0	0	0	0	0	0	0	0	0	0
Gemella morbillorum	0	16647	0	4411	0	12253	1371	41914	0	496	1267	0	0	4057	17332	13710	8894	2035	73239	1284	0	72339	909	6477	1419	1233	43941	65886	0	782	895	0	0	0	0	0	0	69661	3579	18467	4214	1251	71547	72037	3936	15712	1599	1253	486
Gemella sanguinis	0	0	0	0	0	762	0	0	0	0	0	0	0	0	0	0	0	0	0	0	0	799	0	0	0	0	0	0	0	0	0	0	0	0	0	0	0	746	0	0	0	0	1335	830	0	0	0	0	0
Gemella sp. oral taxon 928	0	0	0	0	0	0	0	0	0	0	0	0	0	0	0	0	0	0	0	0	0	0	0	0	0	435	0	0	0	0	0	0	0	0	0	0	0	0	0	0	0	0	0	0	0	0	0	0	0
Geminicoccus roseus	0	0	0	0	0	0	0	0	0	0	0	0	0	0	0	0	0	0	0	0	0	0	0	0	0	0	0	0	0	0	0	134	0	0	0	114	0	0	0	0	0	0	0	0	0	0	0	0	0
Gemmata obscuriglobus	0	0	0	0	0	0	0	0	0	0	0	0	119	0	0	0	0	0	0	0	0	0	0	0	0	0	0	0	0	0	0	183	0	0	0	193	0	0	0	0	0	0	0	0	0	0	0	0	0
Gemmata sp. SH-PL17	0	0	0	0	0	0	0	0	0	0	0	0	0	0	0	0	0	0	0	0	0	0	0	0	0	0	0	0	0	0	0	142	0	0	0	128	0	0	0	0	0	0	0	0	0	0	0	0	0
Gemmatimonas aurantiaca	0	0	0	0	0	0	0	0	0	0	0	0	233	0	0	0	0	0	0	0	0	0	0	0	0	0	0	0	0	0	0	215	0	0	0	200	0	0	0	0	0	0	0	0	0	0	0	0	0
Gemmatimonas phototrophica	0	0	0	0	0	0	0	0	0	0	0	0	200	0	0	0	0	0	0	0	0	0	0	0	0	0	0	0	0	0	0	198	0	0	0	152	0	0	0	0	0	0	0	0	0	0	0	0	0
Gemmatirosa kalamazoonesis	0	0	0	0	0	0	0	0	0	0	0	0	1053	0	0	0	0	0	0	0	0	0	0	0	0	0	0	0	0	0	0	1283	0	0	0	852	0	0	0	0	0	0	0	0	0	0	0	0	0
Geoalkalibacter subterraneus	0	0	0	0	0	0	0	0	0	0	0	0	0	0	0	0	0	0	0	0	0	0	0	0	0	0	0	0	0	0	0	0	0	0	0	0	0	0	0	0	0	0	0	0	0	0	0	0	0
Geobacillus stearothermophilus	0	0	0	0	0	0	0	0	0	0	0	0	0	0	0	0	0	0	0	0	0	0	0	0	0	0	0	0	0	0	0	0	0	0	0	0	37	0	0	0	0	0	0	0	0	0	0	0	0
Geobacter sulfurreducens	0	0	0	0	603	0	630	762	1103	0	697	0	0	0	0	0	0	0	0	551	0	0	470	0	0	0	0	0	0	0	0	0	1080	816	585	0	0	0	0	0	304	338	0	0	1426	0	0	1434	0
Geodermatophilaceae bacterium URHB0062	0	0	0	0	0	0	0	0	0	0	0	0	137	0	0	0	0	0	0	0	0	0	0	0	0	0	0	0	0	0	0	0	0	0	0	0	0	0	0	0	0	0	0	0	0	0	0	0	0
Geodermatophilus obscurus	0	0	0	0	0	0	0	0	0	0	0	0	218	0	0	0	0	0	0	0	0	0	0	0	0	0	0	0	0	0	0	250	0	0	0	186	0	0	0	0	0	0	0	0	0	0	0	0	0
Geodermatophilus ruber	0	0	0	0	0	0	0	0	0	0	0	0	134	0	0	0	0	0	0	0	0	0	0	0	0	0	0	0	0	0	0	170	0	0	0	133	0	0	0	0	0	0	0	0	0	0	0	0	0
Geodermatophilus sabuli	0	0	0	0	0	0	0	0	0	0	0	0	119	0	0	0	0	0	0	0	0	0	0	0	0	0	0	0	0	0	0	0	0	0	0	0	0	0	0	0	0	0	0	0	0	0	0	0	0
Geodermatophilus saharensis	0	0	0	0	0	0	0	0	0	0	0	0	136	0	0	0	0	0	0	0	0	0	0	0	0	0	0	0	0	0	0	0	0	0	0	0	0	0	0	0	0	0	0	0	0	0	0	0	0
Geodermatophilus siccatus	0	0	0	0	0	0	0	0	0	0	0	0	122	0	0	0	0	0	0	0	0	0	0	0	0	0	0	0	0	0	0	0	0	0	0	0	0	0	0	0	0	0	0	0	0	0	0	0	0
Georgenia satyanarayanai	192	0	0	0	0	0	0	0	0	0	0	0	0	0	0	0	0	0	639	0	0	808	0	0	0	0	0	0	0	0	0	0	0	0	0	0	0	707	0	1123	0	0	0	0	0	994	0	0	0
Geothrix fermentans	0	0	0	0	0	0	0	0	0	0	0	0	0	0	0	0	0	0	0	0	0	0	0	0	0	0	0	0	0	0	0	131	0	0	0	0	0	0	0	0	0	0	0	0	0	0	0	0	0
Giesbergeria anulus	66	0	0	0	0	0	0	0	0	0	0	0	0	0	0	0	0	0	0	0	0	0	0	0	0	0	0	0	0	0	0	0	0	0	0	0	0	0	0	0	0	0	0	0	0	0	0	0	0
Gilliamella bombi	0	0	0	0	0	0	0	0	0	0	0	0	0	0	0	0	0	0	0	0	0	0	0	0	186	0	0	0	0	0	0	0	0	0	0	0	295	0	0	0	0	0	0	0	0	0	0	0	0
Glutamicibacter nicotianae	0	0	0	0	0	0	0	0	0	0	0	0	0	0	0	0	0	0	0	0	0	0	0	0	0	0	0	0	0	0	0	0	0	0	0	0	0	0	0	0	0	0	0	0	0	0	0	0	0
Glycomyces arizonensis	118	0	0	0	0	0	0	0	0	0	0	0	0	0	0	0	0	0	0	0	0	0	0	0	0	0	0	0	0	0	0	128	0	0	0	0	0	0	0	0	0	0	0	0	0	0	0	0	0
Glycomyces artemisiae	0	0	0	0	0	0	0	0	0	0	0	0	0	0	0	0	0	0	0	0	0	0	0	0	0	0	0	0	0	0	0	168	0	0	0	0	0	0	0	0	0	0	0	0	0	0	0	0	0
Glycomyces harbinensis	0	0	0	0	0	0	0	0	0	0	0	0	0	0	0	0	0	0	0	0	0	0	0	0	0	0	0	0	0	0	0	298	0	0	0	0	0	0	0	0	0	0	0	0	0	0	0	0	0
Glycomyces sambucus	0	0	0	0	0	0	0	0	0	0	0	0	0	0	0	0	0	0	0	0	0	0	0	0	0	0	0	0	0	0	0	166	0	0	0	0	0	0	0	0	0	0	0	0	0	0	0	0	0
Glycomyces tenuis	136	0	0	0	0	0	0	0	0	0	0	0	0	0	0	0	0	0	0	0	0	0	0	0	0	0	0	0	0	0	0	162	0	0	0	0	0	0	0	0	0	0	0	0	0	0	0	0	0
Gordonia polyisoprenivorans	0	0	0	0	0	0	0	0	0	0	0	0	0	0	0	0	0	0	0	0	0	0	0	0	0	0	0	0	138	0	0	0	0	0	0	0	57	0	0	0	0	0	0	0	0	0	0	0	0
Gordonibacter massiliensis	0	0	517	1012	1392	0	0	0	0	0	0	1392	0	0	0	972	0	508	0	0	580	0	0	985	0	0	0	0	0	0	0	0	745	484	556	0	0	0	528	0	469	961	0	0	0	0	652	772	1441
Gordonibacter pamelaeae	0	0	0	762	1081	0	0	0	0	0	0	1234	0	0	0	0	0	517	0	0	0	0	0	713	0	0	0	0	0	0	0	0	655	414	469	0	0	0	440	0	333	683	0	0	0	0	609	0	1208
Gordonibacter urolithinfaciens	0	0	0	531	743	0	0	0	0	0	0	0	0	0	0	0	0	0	0	0	0	0	0	494	0	0	0	0	0	0	0	0	0	0	0	0	0	0	0	0	0	456	0	0	0	0	330	0	760
Granulicatella adiacens	0	0	0	0	0	3362	0	3184	0	0	0	0	0	0	0	0	2401	0	1686	0	0	2514	0	0	65	0	2826	1810	0	0	0	0	0	0	0	0	0	5149	0	3238	0	0	2373	0	0	2362	0	0	0
Granulicatella sp. 572.rep1_STHE	0	0	0	0	0	1955	0	1942	0	0	0	0	0	0	0	0	1338	0	952	0	0	1441	0	0	45	0	1602	1008	0	0	0	0	0	0	0	0	0	2941	0	1844	0	0	1349	0	0	1326	0	0	0
Granulicatella sp. HMSC30F09	0	0	0	0	0	2217	0	2022	0	0	0	0	0	0	0	0	1546	0	1067	0	0	1537	0	0	0	0	1865	1124	0	0	0	0	0	0	0	0	0	3332	0	2084	0	0	1464	0	0	1544	0	0	0
Granulicatella sp. HMSC31F03	0	0	0	0	0	1914	0	1500	0	0	0	0	0	0	0	0	1570	0	831	0	0	1266	0	0	0	0	1503	976	0	0	0	0	0	0	0	0	0	2667	0	1677	0	0	1176	0	0	1284	0	0	0
Granulicoccus phenolivorans	0	0	0	0	0	0	0	0	0	0	0	0	0	0	0	0	0	0	0	0	0	0	0	0	0	0	0	0	0	0	0	0	0	0	0	0	0	0	0	0	0	0	0	0	0	0	0	0	0
Haemophilus haemolyticus	0	0	0	0	0	0	0	0	0	0	0	0	0	0	0	0	0	0	0	0	0	0	0	0	0	0	0	0	0	0	0	0	0	0	0	0	0	0	0	0	0	0	0	1099	0	0	0	0	0
Haemophilus parainfluenzae	0	0	0	469	0	826	0	0	0	0	0	0	0	0	1714	1284	1750	0	1062	0	0	0	0	0	0	0	2431	0	0	0	768	0	0	0	0	0	0	1289	0	2605	0	0	6173	9886	0	0	0	0	0
Haemophilus sp. CCUG 60358	0	0	0	0	0	0	0	0	0	0	0	0	0	0	0	0	0	0	0	0	0	0	0	0	0	0	0	0	0	0	0	0	0	0	0	0	0	0	0	0	0	0	0	927	0	0	0	0	0
Haliangium ochraceum	0	0	0	0	0	0	0	0	0	0	0	0	221	0	0	0	0	0	0	0	0	0	0	0	0	0	0	0	0	0	0	253	0	0	0	142	0	0	0	0	0	0	0	0	0	0	0	0	0
Halomonas daqingensis	0	0	0	0	0	0	0	0	0	0	0	0	0	0	0	0	0	0	0	0	0	0	0	0	0	0	0	0	0	0	0	0	0	0	0	0	0	0	0	0	0	0	0	0	0	0	0	0	0
Halomonas muralis	0	0	0	0	0	0	0	0	0	0	0	0	0	0	0	0	0	0	0	0	0	0	0	0	0	0	0	0	95	0	0	0	0	0	0	0	39	0	0	0	0	0	0	0	0	0	0	0	0
Halomonas sp. Marseille-P2426	0	0	0	0	0	0	0	0	0	0	0	0	0	0	0	0	0	0	0	0	0	0	0	0	0	0	0	0	0	0	0	0	0	0	0	0	0	0	0	0	0	0	0	0	0	0	0	0	0
Hamadaea tsunoensis	0	0	0	0	0	0	0	0	0	0	0	0	200	0	0	0	0	0	0	0	0	0	0	0	0	0	0	0	0	0	0	201	0	0	0	133	0	0	0	0	0	0	0	0	0	0	0	0	0
Helicobacter felis	0	0	0	0	0	0	0	0	0	0	0	0	0	0	0	0	0	0	0	0	0	0	0	0	0	0	0	0	0	0	0	0	0	0	0	0	0	0	0	0	0	0	0	0	0	0	0	0	0
Hephaestia caeni	0	0	0	0	0	0	0	0	0	0	0	0	0	0	0	0	0	0	0	0	0	0	0	0	0	0	0	0	0	0	0	0	0	0	0	0	0	0	0	0	0	0	0	0	0	0	0	0	0
Herbidospora cretacea	0	0	0	0	0	0	0	0	0	0	0	0	1394	0	0	0	0	0	0	0	0	0	0	0	0	0	0	0	0	0	0	1873	0	0	0	1319	0	0	0	0	0	0	0	0	0	0	0	0	0
Herbidospora daliensis	0	0	0	0	0	0	0	0	0	0	0	0	927	0	0	0	0	0	0	0	0	0	0	0	0	0	0	0	0	0	0	1221	0	0	0	848	0	0	0	0	0	0	0	0	0	0	0	0	0
Herbidospora mongoliensis	0	0	0	0	0	0	0	0	0	0	0	0	1383	0	0	0	0	0	0	0	0	0	0	0	0	0	0	0	0	0	0	1659	0	0	0	1181	0	0	0	0	0	0	0	0	0	0	0	0	0
Herbidospora sakaeratensis	0	0	0	0	0	0	0	0	0	0	0	0	788	0	0	0	0	0	0	0	0	0	0	0	0	0	0	0	0	0	0	1057	0	0	0	890	0	0	0	0	0	0	0	0	0	0	0	0	0
Herbidospora yilanensis	0	0	0	0	0	0	0	0	0	0	0	0	1108	0	0	0	0	0	0	0	0	0	0	0	0	0	0	0	0	0	0	1699	0	0	0	927	0	0	0	0	0	0	0	0	0	0	0	0	0
Histophilus somni	0	0	0	0	0	0	0	0	0	0	0	0	0	0	0	0	0	0	0	0	0	0	0	0	0	0	0	0	0	0	0	0	0	353	0	0	0	0	0	0	0	0	0	0	0	0	0	0	0
Hoeflea marina	0	0	0	0	0	0	0	0	0	0	0	0	0	0	0	0	0	0	0	0	0	0	0	0	0	0	0	0	0	0	0	0	0	0	0	198	0	0	0	0	0	0	0	0	0	0	0	0	0
Hoeflea olei	0	0	0	0	0	0	0	0	0	0	0	0	0	0	0	0	0	0	0	0	0	0	0	0	0	0	0	0	0	0	0	0	0	0	0	158	0	0	0	0	0	0	0	0	0	0	0	0	0
Hoeflea sp. 108	0	0	0	0	0	0	0	0	0	0	0	0	135	0	0	0	0	0	0	0	0	0	0	0	0	0	0	0	0	0	0	0	0	0	0	712	0	0	0	0	0	0	0	0	0	0	0	0	0
Homo sapiens	246	0	0	0	0	0	0	0	0	0	0	0	555	0	0	0	0	0	0	0	0	0	0	0	307	0	0	0	844	0	0	0	0	0	0	220	411	0	0	0	0	0	0	0	0	0	0	0	0
Hungatella hathewayi	0	0	0	0	0	0	0	0	0	0	0	0	0	0	0	0	0	0	0	0	0	0	0	0	0	0	0	0	0	0	0	0	0	0	0	0	0	0	0	0	0	0	0	0	0	0	0	0	0
Hydrocarboniphaga daqingensis	0	0	0	0	0	0	0	0	0	0	0	0	0	0	0	0	0	0	0	0	0	0	0	0	0	0	0	0	0	0	0	149	0	0	0	119	0	0	0	0	0	0	0	0	0	0	0	0	0
Hydrogenophaga sp. IBVHS2	0	0	0	0	0	0	0	0	0	0	0	0	0	0	0	0	0	0	0	0	0	0	0	0	0	0	0	0	0	0	0	0	0	0	0	0	37	0	0	0	0	0	0	0	0	0	0	0	0
Hydrogenophaga sp. PBC	0	0	0	0	0	0	0	0	0	0	0	0	0	0	0	0	0	0	0	0	0	0	0	0	0	0	0	0	0	0	0	0	0	0	0	0	0	0	0	0	0	0	0	0	0	0	0	0	0
Hydrogenophaga sp. PML113	0	0	0	0	0	0	0	0	0	0	0	0	0	0	0	0	0	0	0	0	0	0	0	0	0	0	0	0	0	0	0	135	0	0	0	0	35	0	0	0	0	0	0	0	0	0	0	0	0
Hydrogenophaga sp. RAC07	0	0	0	0	0	0	0	0	0	0	0	0	0	0	0	0	0	0	0	0	0	0	0	0	0	0	0	0	0	0	0	301	0	0	0	0	0	0	0	0	0	0	0	0	0	0	0	0	0
Hydrogenophaga sp. Root209	0	0	0	0	0	0	0	0	0	0	0	0	0	0	0	0	0	0	0	0	0	0	0	0	0	0	0	0	0	0	0	228	0	0	0	0	0	0	0	0	0	0	0	0	0	0	0	0	0
Hydrotalea sandarakina	0	0	0	0	0	0	0	0	0	0	0	0	0	0	0	0	0	0	0	0	0	0	0	0	0	0	0	0	291	0	0	0	0	0	0	0	0	0	0	0	0	0	0	0	0	0	0	0	0
Hylemonella gracilis	0	0	0	0	0	0	0	0	0	0	0	0	0	0	0	0	0	0	0	0	0	0	0	0	0	0	0	0	0	0	0	0	0	0	0	0	117	0	0	0	0	0	0	0	0	0	0	0	0
Hyphomicrobium denitrificans	0	0	0	0	0	0	0	0	0	0	0	0	0	0	0	0	0	0	0	0	0	0	0	0	0	0	0	0	0	0	0	351	0	0	0	193	0	0	0	0	0	0	0	0	0	0	0	0	0
Hyphomicrobium nitrativorans	0	0	0	0	0	0	0	0	0	0	0	0	0	0	0	0	0	0	0	0	0	0	0	0	0	0	0	0	0	0	0	312	0	0	0	159	0	0	0	0	0	0	0	0	0	0	0	0	0
Hyphomicrobium sp. 99	0	0	0	0	0	0	0	0	0	0	0	0	0	0	0	0	0	0	0	0	0	0	0	0	0	0	0	0	0	0	0	127	0	0	0	0	0	0	0	0	0	0	0	0	0	0	0	0	0
Hyphomicrobium sp. MC1	0	0	0	0	0	0	0	0	0	0	0	0	0	0	0	0	0	0	0	0	0	0	0	0	0	0	0	0	0	0	0	140	0	0	0	0	0	0	0	0	0	0	0	0	0	0	0	0	0
Hyphomicrobium sulfonivorans	0	0	0	0	0	0	0	0	0	0	0	0	0	0	0	0	0	0	0	0	0	0	0	0	0	0	0	0	0	0	0	276	0	0	0	272	0	0	0	0	0	0	0	0	0	0	0	0	0
Hyphomicrobium zavarzinii	0	0	0	0	0	0	0	0	0	0	0	0	124	0	0	0	0	0	0	0	0	0	0	0	0	0	0	0	0	0	0	498	0	0	0	271	0	0	0	0	0	0	0	0	0	0	0	0	0
Immundisolibacter cernigliae	0	0	0	0	0	0	0	0	0	0	0	0	0	0	0	0	0	0	0	0	0	0	0	0	0	0	0	0	0	0	0	206	0	0	0	142	0	0	0	0	0	0	0	0	0	0	0	0	0
Inediibacterium massiliense	0	0	0	0	0	0	0	0	0	0	0	0	0	0	0	0	0	0	0	0	0	0	0	0	0	581	0	0	0	0	0	0	0	0	0	0	0	0	0	0	0	0	0	0	0	0	0	0	0
Inquilinus limosus	0	0	0	0	0	0	0	0	0	0	0	0	377	0	0	0	0	0	0	0	0	0	0	0	0	0	0	0	0	0	0	593	0	0	0	803	0	0	0	0	0	0	0	0	0	0	0	0	0
Janibacter indicus	0	0	0	0	0	0	0	0	0	0	0	0	0	0	0	0	0	0	0	0	0	0	0	0	0	0	0	0	79	0	0	0	0	0	0	0	58	0	0	0	0	0	0	0	0	0	0	0	0
Janibacter melonis	0	0	0	0	0	0	0	0	0	0	0	0	0	0	0	0	0	0	0	0	0	0	0	0	0	0	0	0	0	0	0	0	0	0	0	0	0	0	0	0	0	0	0	0	0	0	0	0	0
Janthinobacterium agaricidamnosum	0	0	0	0	0	0	0	0	0	0	0	0	0	0	0	0	0	0	0	0	0	0	0	0	0	0	0	0	0	0	0	0	0	0	0	0	0	0	0	0	0	0	0	0	0	0	0	0	0
Janthinobacterium sp. GW458P	0	0	0	0	0	0	0	0	0	0	0	0	0	0	0	0	0	0	0	0	0	0	0	0	0	0	0	0	0	0	0	0	0	0	0	0	0	0	0	0	0	0	0	0	0	0	0	0	0
Jeotgalicoccus halophilus	0	0	0	0	0	0	0	0	0	0	0	0	0	0	0	0	0	0	0	0	0	0	0	0	0	0	0	0	83	0	0	0	0	0	0	0	0	0	0	0	0	0	0	0	0	0	0	0	0
Jeotgalicoccus psychrophilus	0	0	0	0	0	0	0	0	0	0	0	0	0	0	0	0	0	0	0	0	0	0	0	0	0	0	0	0	0	0	0	0	0	0	0	533	0	0	0	0	0	0	0	0	0	0	0	0	0
Jeotgalicoccus saudimassiliensis	76	0	0	0	0	0	0	0	0	0	0	0	0	0	0	0	0	0	0	0	0	0	0	0	0	0	0	0	0	0	0	0	0	0	0	0	0	0	0	0	0	0	0	0	0	0	0	0	0
Jiangella alba	0	0	0	0	0	0	0	0	0	0	0	0	147	0	0	0	0	0	0	0	0	0	0	0	0	0	0	0	0	0	0	170	0	0	0	0	0	0	0	0	0	0	0	0	0	0	0	0	0
Jiangella alkaliphila	0	0	0	0	0	0	0	0	0	0	0	0	220	0	0	0	0	0	0	0	0	0	0	0	0	0	0	0	0	0	0	484	0	0	0	133	0	0	0	0	0	0	0	0	0	0	0	0	0
Jiangella gansuensis	0	0	0	0	0	0	0	0	0	0	0	0	128	0	0	0	0	0	0	0	0	0	0	0	0	0	0	0	0	0	0	149	0	0	0	115	0	0	0	0	0	0	0	0	0	0	0	0	0
Jiangella muralis	0	0	0	0	0	0	0	0	0	0	0	0	131	0	0	0	0	0	0	0	0	0	0	0	0	0	0	0	0	0	0	317	0	0	0	108	0	0	0	0	0	0	0	0	0	0	0	0	0
Jiangella sp. DSM 45060	0	0	0	0	0	0	0	0	0	0	0	0	0	0	0	0	0	0	0	0	0	0	0	0	0	0	0	0	0	0	0	145	0	0	0	0	0	0	0	0	0	0	0	0	0	0	0	0	0
Johnsonella ignava	0	47219	7703	30332	2516	1439	27111	20064	4448	5285	15981	9296	0	26645	1535	4560	23713	16977	14329	33803	951	13054	20884	48998	199	5496	40219	12238	258	23096	20449	0	1605	3000	3093	0	0	6484	25137	6141	4552	11070	43253	8040	4626	57398	6163	10274	3910
Jonquetella anthropi	0	636	1002	1060	1882	0	1033	2018	975	934	1363	2136	0	1293	0	916	620	949	0	0	0	0	1172	591	41	962	0	0	0	1221	0	0	1291	1137	1279	0	0	0	651	0	760	697	0	0	0	0	685	1838	1250
Kaistia adipata	0	0	0	0	0	0	0	0	0	0	0	0	0	0	0	0	0	0	0	0	0	0	0	0	0	0	0	0	0	0	0	206	0	0	0	302	0	0	0	0	0	0	0	0	0	0	0	0	0
Kibdelosporangium aridum	0	0	0	0	0	0	0	0	0	0	0	0	894	0	0	0	0	0	0	0	0	0	0	0	0	0	0	0	0	0	0	245	0	0	0	114	0	0	0	0	0	0	0	0	0	0	0	0	0
Kibdelosporangium phytohabitans	0	0	0	0	0	0	0	0	0	0	0	0	970	0	0	0	0	0	0	0	0	0	0	0	0	0	0	0	0	0	0	187	0	0	0	139	0	0	0	0	0	0	0	0	0	0	0	0	0
Kibdelosporangium sp. MJ126-NF4	0	0	0	0	0	0	0	0	0	0	0	0	1090	0	0	0	0	0	0	0	0	0	0	0	0	0	0	0	0	0	0	285	0	0	0	249	0	0	0	0	0	0	0	0	0	0	0	0	0
Kineosporia sp. R_H_3	0	0	0	0	0	0	0	0	0	0	0	0	150	0	0	0	0	0	0	0	0	0	0	0	0	0	0	0	0	0	0	0	0	0	0	0	42	0	0	0	0	0	0	0	0	0	0	0	0
Kingella denitrificans	0	3819	0	2773	0	16937	0	1112	0	0	0	0	0	0	5194	856	3055	0	9238	1330	0	8876	738	677	157	0	2830	1900	0	0	7004	0	0	0	0	0	0	6733	0	6822	0	0	2542	12514	0	3454	758	0	0
Kingella oralis	0	0	0	0	0	0	0	0	0	0	0	0	0	0	0	0	0	0	0	0	0	0	0	0	0	0	0	0	0	0	0	0	0	0	0	0	0	0	0	0	0	0	0	5932	0	0	0	0	0
Kitasatospora cheerisanensis	0	0	0	0	0	0	0	0	0	0	0	0	0	0	0	0	0	0	0	0	0	0	0	0	0	0	0	0	0	0	0	138	0	0	0	0	0	0	0	0	0	0	0	0	0	0	0	0	0
Kitasatospora setae	0	0	0	0	0	0	0	0	0	0	0	0	158	0	0	0	0	0	0	0	0	0	0	0	0	0	0	0	0	0	0	233	0	0	0	134	0	0	0	0	0	0	0	0	0	0	0	0	0
Kitasatospora sp. CB01950	0	0	0	0	0	0	0	0	0	0	0	0	124	0	0	0	0	0	0	0	0	0	0	0	0	0	0	0	0	0	0	141	0	0	0	0	0	0	0	0	0	0	0	0	0	0	0	0	0
Kitasatospora sp. MBT63	0	0	0	0	0	0	0	0	0	0	0	0	232	0	0	0	0	0	0	0	0	0	0	0	0	0	0	0	0	0	0	256	0	0	0	153	0	0	0	0	0	0	0	0	0	0	0	0	0
Kitasatospora sp. MBT66	0	0	0	0	0	0	0	0	0	0	0	0	165	0	0	0	0	0	0	0	0	0	0	0	0	0	0	0	0	0	0	219	0	0	0	120	0	0	0	0	0	0	0	0	0	0	0	0	0
Kitasatospora sp. SolWspMP-SS2h	0	0	0	0	0	0	0	0	0	0	0	0	150	0	0	0	0	0	0	0	0	0	0	0	0	0	0	0	0	0	0	182	0	0	0	113	0	0	0	0	0	0	0	0	0	0	0	0	0
Klebsiella aerogenes	0	0	0	0	0	0	0	0	0	0	0	0	0	0	0	0	0	0	0	0	0	0	0	0	0	0	0	0	0	0	0	0	0	0	0	0	0	0	0	0	0	0	0	0	0	0	0	0	0
Klebsiella pneumoniae	0	0	0	0	0	0	0	0	0	0	0	0	0	0	0	0	0	0	0	0	0	0	0	0	0	0	0	0	0	0	0	0	0	0	0	0	199	0	0	0	0	0	0	0	0	0	0	0	0
Kocuria palustris	0	0	0	0	0	0	0	0	0	0	0	0	0	0	0	0	0	0	0	0	0	0	0	0	0	0	0	0	180	0	0	0	0	0	0	0	33	0	0	0	0	0	0	0	0	0	0	0	0
Kocuria sp. BT304	0	0	0	0	0	0	0	0	0	0	0	0	0	0	0	0	0	0	0	0	0	0	0	0	0	0	0	0	0	0	0	0	0	0	0	0	0	0	0	0	0	0	0	0	0	0	0	0	0
Kocuria sp. UCD-OTCP	2405	0	0	0	0	0	0	64340	0	0	1146	0	323	0	0	0	0	0	0	0	1353	0	0	0	109373	0	0	0	8618	0	0	0	0	0	0	0	97	0	0	0	0	0	0	0	0	0	0	0	0
Kribbella flavida	0	0	0	0	0	0	0	0	0	0	0	0	7947	0	0	0	0	0	0	0	0	0	0	0	0	0	0	0	0	0	0	501	0	0	0	272	0	0	0	0	0	0	0	0	0	0	0	0	0
Kutzneria albida	0	0	0	0	0	0	0	0	0	0	0	0	726	0	0	0	0	0	0	0	0	0	0	0	0	0	0	0	0	0	0	382	0	0	0	279	0	0	0	0	0	0	0	0	0	0	0	0	0
Kutzneria sp. 744	0	0	0	0	0	0	0	0	0	0	0	0	318	0	0	0	0	0	0	0	0	0	0	0	0	0	0	0	0	0	0	242	0	0	0	176	0	0	0	0	0	0	0	0	0	0	0	0	0
Kytococcus sedentarius	0	3653	0	0	0	6173	0	8512	0	609	1207	1464	0	946	2426	22766	0	888	5680	1173	568	9839	0	1574	191	0	4036	24302	131	0	0	0	0	0	0	0	0	5695	780	13225	822	580	2048	993	6370	4776	826	2068	613
Kytococcus sp. CUA-901	0	0	0	0	0	0	0	0	0	0	0	0	0	0	0	0	0	0	0	0	0	0	0	0	0	0	0	0	0	0	0	0	0	0	0	0	0	0	0	0	0	0	0	0	0	0	0	0	0
Lachnoanaerobaculum saburreum	0	2028	0	987	568	1588	718	2072	0	0	1666	1400	0	1422	0	2028	1770	1656	2022	1353	0	1972	531	2517	0	903	1529	3310	0	978	798	0	0	348	0	0	0	1316	812	2967	609	632	1267	0	0	7516	1311	799	658
Lachnoanaerobaculum sp. OBRC5-5	0	628	0	0	0	2119	0	3202	0	0	0	0	0	0	0	2474	642	472	950	0	0	1530	0	893	0	0	1509	1858	0	0	0	0	0	412	476	0	0	1413	0	4181	546	0	0	0	0	3876	511	678	0
Lachnoanaerobaculum umeaense	0	606	0	0	0	0	0	1096	0	0	0	0	0	0	0	1880	0	562	675	0	0	821	0	812	0	0	763	1954	0	0	0	0	0	0	0	0	0	620	0	2044	275	0	0	0	0	3530	432	0	0
Lachnospiraceae bacterium	0	0	0	0	0	0	0	0	0	0	0	0	0	0	0	816	0	0	0	0	0	0	0	0	0	927	0	0	0	0	0	0	0	0	0	0	0	0	0	0	323	0	0	0	0	0	0	0	481
Lachnospiraceae bacterium 3_1_46FAA	0	0	0	0	795	0	0	0	0	0	0	0	0	779	0	0	0	973	0	0	0	0	0	0	0	0	0	0	0	851	0	0	0	425	0	0	0	0	0	0	0	0	0	0	0	0	0	676	0
Lachnospiraceae bacterium NK3A20	0	0	0	0	0	0	0	0	0	0	0	0	0	0	0	0	0	0	0	0	0	0	0	0	0	0	0	0	0	0	0	0	0	0	0	0	0	0	0	0	0	0	0	0	0	0	0	0	0
Lachnospiraceae bacterium oral taxon 082	0	0	0	0	0	0	0	0	0	0	0	0	0	0	0	0	0	0	0	0	0	0	0	0	0	474	0	0	0	0	0	0	0	0	0	0	0	0	0	0	0	0	0	0	0	1454	0	0	0
Lachnospiraceae bacterium oral taxon 500	0	32821	13583	24966	28182	24523	14508	60760	14298	15653	43725	40328	0	41097	27470	42426	19373	29065	29346	20115	3469	21863	19362	23858	673	25177	23504	43518	240	25855	13401	0	20160	17282	16185	193	0	21785	19884	40268	26519	16225	12565	2676	17240	49418	24958	30675	22679
Lactobacillus crispatus	0	0	0	0	0	0	0	0	0	0	0	0	0	0	0	0	0	0	0	0	0	0	0	0	0	0	0	0	0	0	0	0	0	0	0	0	0	0	0	0	0	0	0	0	0	0	0	0	0
Lactobacillus iners	0	0	0	0	0	0	0	0	0	0	0	0	0	0	0	0	0	0	0	0	0	0	0	0	0	690	0	0	0	0	0	0	0	0	0	0	0	0	0	0	0	0	0	0	0	0	0	0	0
Lactobacillus parabuchneri	279	0	0	0	0	0	0	0	0	0	0	0	127	0	0	0	0	0	0	0	0	0	0	0	161	0	0	0	321	0	0	197	0	0	0	162	285	0	0	0	0	0	0	0	0	0	0	0	0
Lactobacillus rossiae	0	0	0	0	0	0	0	0	0	0	0	0	0	0	0	0	0	0	0	0	0	0	0	0	0	0	0	0	0	0	0	0	0	0	0	0	0	0	0	0	0	0	0	0	0	0	0	0	0
Lactococcus lactis	0	0	0	0	0	0	0	0	0	0	0	0	0	0	0	0	0	0	0	0	0	0	0	0	0	0	0	0	0	0	0	0	0	0	0	0	71	0	0	0	0	0	0	0	0	0	0	0	0
Lacunisphaera limnophila	0	0	0	0	0	0	0	0	0	0	0	0	0	0	0	0	0	0	0	0	0	0	0	0	0	0	0	0	0	0	0	215	0	0	0	2261	0	0	0	0	0	0	0	0	0	0	0	0	0
Lautropia mirabilis	0	145933	4020	20074	0	274813	4656	139316	609	0	10296	2174	0	5840	914587	30104	190800	7709	446582	165280	0	302375	39822	52707	7606	953	272760	77398	632	1678	542478	0	0	1163	0	0	0	244306	8172	118386	8026	10406	123208	893310	7088	113132	27082	4005	4222
Lechevalieria aerocolonigenes	0	0	0	0	0	0	0	0	0	0	0	0	195	0	0	0	0	0	0	0	0	0	0	0	0	0	0	0	0	0	0	0	0	0	0	109	0	0	0	0	0	0	0	0	0	0	0	0	0
Lechevalieria fradiae	0	0	0	0	0	0	0	0	0	0	0	0	129	0	0	0	0	0	0	0	0	0	0	0	0	0	0	0	0	0	0	0	0	0	0	0	0	0	0	0	0	0	0	0	0	0	0	0	0
Lechevalieria xinjiangensis	0	0	0	0	0	0	0	0	0	0	0	0	221	0	0	0	0	0	0	0	0	0	0	0	0	0	0	0	0	0	0	138	0	0	0	0	0	0	0	0	0	0	0	0	0	0	0	0	0
Leclercia sp. LSNIH3	0	0	0	0	0	0	0	0	0	0	0	0	0	0	0	0	0	0	0	0	0	0	0	0	0	0	0	0	103	0	0	0	0	0	0	0	0	0	0	0	0	0	0	0	0	0	0	0	0
Leifsonia aquatica	0	0	0	0	0	0	0	0	0	0	0	0	0	0	0	0	0	0	0	0	0	0	0	0	0	0	0	0	697	0	0	0	0	0	0	0	0	0	0	0	0	0	0	0	0	0	0	0	0
Leifsonia sp. 21MFCrub1.1	0	0	0	0	0	0	0	0	0	0	0	0	0	0	0	0	0	0	0	0	0	0	0	0	0	0	0	0	250	0	0	0	0	0	0	0	0	0	0	0	0	0	0	0	0	0	0	0	0
Leifsonia xyli	0	0	0	0	0	0	0	0	0	0	0	0	0	0	0	0	0	0	0	0	0	0	0	0	0	0	0	0	417	0	0	0	0	0	0	0	0	0	0	0	0	0	0	0	0	0	0	0	0
Lelliottia amnigena	0	0	0	0	0	0	0	0	0	0	0	0	0	0	0	0	0	0	0	0	0	0	0	0	0	0	0	0	402	0	0	0	0	0	0	0	0	0	0	0	0	0	0	0	0	0	0	0	0
Lentzea albida	0	0	0	0	0	0	0	0	0	0	0	0	0	0	0	0	0	0	0	0	0	0	0	0	0	0	0	0	0	0	0	0	0	0	0	174	0	0	0	0	0	0	0	0	0	0	0	0	0
Lentzea flaviverrucosa	0	0	0	0	0	0	0	0	0	0	0	0	122	0	0	0	0	0	0	0	0	0	0	0	0	0	0	0	0	0	0	0	0	0	0	0	0	0	0	0	0	0	0	0	0	0	0	0	0
Lentzea guizhouensis	0	0	0	0	0	0	0	0	0	0	0	0	167	0	0	0	0	0	0	0	0	0	0	0	0	0	0	0	0	0	0	135	0	0	0	0	0	0	0	0	0	0	0	0	0	0	0	0	0
Lentzea jiangxiensis	0	0	0	0	0	0	0	0	0	0	0	0	153	0	0	0	0	0	0	0	0	0	0	0	0	0	0	0	0	0	0	0	0	0	0	0	0	0	0	0	0	0	0	0	0	0	0	0	0
Lentzea kentuckyensis	0	0	0	0	0	0	0	0	0	0	0	0	154	0	0	0	0	0	0	0	0	0	0	0	0	0	0	0	0	0	0	0	0	0	0	0	0	0	0	0	0	0	0	0	0	0	0	0	0
Lentzea waywayandensis	0	0	0	0	0	0	0	0	0	0	0	0	0	0	0	0	0	0	0	0	0	0	0	0	0	0	0	0	0	0	0	125	0	0	0	0	0	0	0	0	0	0	0	0	0	0	0	0	0
Leptospira interrogans	0	0	0	0	0	0	0	0	0	0	0	0	0	0	0	0	0	0	0	0	0	0	0	0	0	0	0	0	382	0	0	0	0	0	0	0	0	0	0	0	0	0	0	0	0	0	0	0	0
Leptothrix cholodnii	0	0	0	0	0	0	0	0	0	0	0	0	0	0	0	0	0	0	0	0	0	0	0	0	0	0	0	0	0	0	0	176	0	0	0	0	32	0	0	0	0	0	0	0	0	0	0	0	0
Leptotrichia buccalis	0	3367	0	2935	1089	0	0	2572	734	838	0	1736	0	0	0	1360	1460	3944	0	4200	546	0	1485	1334	42	570	0	3492	0	1033	1400	0	810	0	566	0	0	0	0	2255	0	1130	1562	1170	0	16236	2450	0	687
Leptotrichia goodfellowii	0	0	0	1632	0	0	0	0	0	0	0	0	0	0	0	0	1117	0	0	555	0	0	0	0	0	0	0	0	0	0	0	0	0	0	0	0	0	0	0	0	0	0	3342	14031	0	0	307	0	0
Leptotrichia hofstadii	0	1062	0	1035	0	1273	0	0	0	0	0	0	0	0	0	0	2051	625	868	1181	0	747	0	0	0	0	0	1000	0	0	954	0	0	0	0	0	0	0	0	892	0	0	1070	2715	0	2590	538	0	0
Leptotrichia shahii	0	0	0	0	0	0	0	0	0	0	0	0	0	0	0	0	0	0	0	0	0	0	0	0	0	0	0	0	0	0	0	0	0	0	0	0	0	0	0	0	0	0	0	0	0	2676	0	0	0
Leptotrichia sp. oral taxon 212	0	12479	0	2123	0	24954	0	3202	0	0	566	0	0	0	19937	3064	33400	659	49073	6943	0	25315	1287	1514	710	629	10778	13924	0	0	14582	0	0	0	0	0	0	13429	0	30186	0	357	21055	17942	0	33208	2885	0	0
Leptotrichia sp. oral taxon 215	0	1736	0	899	0	3074	0	938	0	0	0	0	0	0	3634	854	5056	0	6929	962	0	3696	0	0	116	0	1225	1780	0	0	1755	0	0	0	0	0	0	1618	0	3162	0	0	3144	5409	0	3110	706	0	0
Leptotrichia sp. oral taxon 225	0	1416	0	810	0	3007	0	0	0	0	0	0	0	0	0	0	4596	0	1561	1445	0	1478	0	0	0	0	0	1442	0	0	1922	0	0	0	0	0	0	0	0	1471	0	0	1779	2565	0	2492	544	0	0
Leptotrichia sp. oral taxon 879	0	0	0	816	0	0	0	0	0	0	0	0	0	0	0	0	799	0	0	549	0	0	0	0	0	0	0	0	0	0	0	0	0	0	0	0	0	0	0	0	0	0	733	2986	0	1020	281	0	0
Leptotrichia trevisanii	0	758	0	1500	0	0	0	0	0	0	0	0	0	0	0	0	1251	603	0	786	0	0	807	458	0	0	0	0	0	529	0	0	0	0	0	0	0	0	0	0	0	0	0	1530	0	1852	490	0	0
Leptotrichia wadei	0	0	0	794	0	0	0	0	0	0	0	0	0	0	0	0	801	435	0	0	0	0	0	0	0	0	0	0	0	0	0	0	0	0	0	0	0	0	0	0	0	0	0	1276	0	1650	367	0	0
Leucobacter sp. UCD-THU	0	0	0	0	0	0	0	0	0	0	0	0	0	0	0	0	0	0	0	0	0	0	0	0	0	0	0	0	0	0	644	0	0	0	0	0	0	0	0	0	0	0	0	0	0	0	0	0	0
Libanicoccus massiliensis	0	0	0	0	0	0	0	0	0	0	0	0	0	0	0	0	0	0	0	0	627	0	0	0	0	0	0	0	0	0	0	0	0	0	0	0	0	0	0	0	0	0	0	0	0	0	0	0	0
Limnohabitans sp. 103DPR2	0	0	0	0	0	0	0	0	0	0	0	0	0	0	0	0	0	0	0	0	0	0	0	0	0	0	0	0	0	0	0	0	0	0	0	0	0	0	0	0	0	0	0	0	0	0	0	0	0
Limnohabitans sp. 63ED37-2	0	0	0	0	0	0	0	0	0	0	0	0	0	0	0	0	0	0	0	0	0	0	0	0	0	0	0	0	0	0	0	0	0	0	0	0	0	0	0	0	0	0	0	0	0	0	0	0	0
Limnohabitans sp. Rim47	0	0	0	0	0	0	0	0	0	0	0	0	0	0	0	0	0	0	0	0	0	0	0	0	53	0	0	0	0	0	0	0	0	0	0	0	0	0	0	0	0	0	0	0	0	0	0	0	0
Longispora albida	0	0	0	0	0	0	0	0	0	0	0	0	177	0	0	0	0	0	0	0	0	0	0	0	0	0	0	0	0	0	0	212	0	0	0	158	0	0	0	0	0	0	0	0	0	0	0	0	0
Luteimonas abyssi	0	0	0	0	0	0	0	0	0	0	0	0	121	0	0	0	0	0	0	0	0	0	0	0	0	0	0	0	0	0	0	194	0	0	0	606	0	0	0	0	0	0	0	0	0	0	0	0	0
Luteimonas mephitis	0	0	0	0	0	0	0	0	0	0	0	0	1552	0	0	0	0	0	0	0	0	0	0	0	0	0	0	0	0	0	0	1498	0	0	0	10312	0	0	0	0	0	0	0	0	0	0	0	0	0
Luteimonas sp. J29	0	0	0	0	0	0	0	0	0	0	0	0	212	0	0	0	0	0	0	0	0	0	0	0	0	0	0	0	0	0	0	289	0	0	0	1176	0	0	0	0	0	0	0	0	0	0	0	0	0
Luteimonas sp. JM171	1314	0	0	0	0	0	0	0	0	0	0	0	0	0	0	0	0	0	0	0	0	0	0	0	0	0	0	0	0	0	0	131	0	0	0	463	0	0	0	0	0	0	0	0	0	0	0	0	0
Luteitalea pratensis	0	0	0	0	0	0	0	0	0	0	0	0	607	0	0	0	0	0	0	0	0	0	0	0	0	0	0	0	0	0	0	1448	0	0	0	2271	0	0	0	0	0	0	0	0	0	0	0	0	0
Lysobacter antibioticus	0	0	0	0	0	0	0	0	0	0	0	0	349	0	0	0	0	0	0	0	0	0	0	0	0	0	0	0	0	0	0	525	0	0	0	1528	0	0	0	0	0	0	0	0	0	0	0	0	0
Lysobacter capsici	0	0	0	0	0	0	0	0	0	0	0	0	184	0	0	0	0	0	0	0	0	0	0	0	0	0	0	0	0	0	0	282	0	0	0	841	0	0	0	0	0	0	0	0	0	0	0	0	0
Lysobacter defluvii	0	0	0	0	0	0	0	0	0	0	0	0	0	0	0	0	0	0	0	0	0	0	0	0	0	0	0	0	0	0	0	0	0	0	0	371	0	0	0	0	0	0	0	0	0	0	0	0	0
Lysobacter enzymogenes	0	0	0	0	0	0	0	0	0	0	0	0	399	0	0	0	0	0	0	0	0	0	0	0	0	0	0	0	0	0	0	552	0	0	0	1579	145	0	0	0	0	0	0	0	0	0	0	0	0
Lysobacter gummosus	0	0	0	0	0	0	0	0	0	0	0	0	0	0	0	0	0	0	0	0	0	0	0	0	0	0	0	0	0	0	0	227	0	0	0	598	0	0	0	0	0	0	0	0	0	0	0	0	0
Lysobacter maris	0	0	0	0	0	0	0	0	0	0	0	0	152	0	0	0	0	0	0	0	0	0	0	0	0	0	0	0	0	0	0	260	0	0	0	1011	0	0	0	0	0	0	0	0	0	0	0	0	0
Lysobacter sp. cf310	0	0	0	0	0	0	0	0	0	0	0	0	0	0	0	0	0	0	0	0	0	0	0	0	0	0	0	0	0	0	0	147	0	0	0	454	0	0	0	0	0	0	0	0	0	0	0	0	0
Lysobacter sp. Root604	0	0	0	0	0	0	0	0	0	0	0	0	0	0	0	0	0	0	0	0	0	0	0	0	0	0	0	0	0	0	0	0	0	0	0	120	0	0	0	0	0	0	0	0	0	0	0	0	0
Lysobacter sp. Root667	0	0	0	0	0	0	0	0	0	0	0	0	0	0	0	0	0	0	0	0	0	0	0	0	0	0	0	0	0	0	0	0	0	0	0	177	0	0	0	0	0	0	0	0	0	0	0	0	0
Lysobacter sp. Root690	0	0	0	0	0	0	0	0	0	0	0	0	0	0	0	0	0	0	0	0	0	0	0	0	0	0	0	0	0	0	0	149	0	0	0	355	0	0	0	0	0	0	0	0	0	0	0	0	0
Lysobacter sp. Root916	0	0	0	0	0	0	0	0	0	0	0	0	0	0	0	0	0	0	0	0	0	0	0	0	0	0	0	0	0	0	0	0	0	0	0	136	0	0	0	0	0	0	0	0	0	0	0	0	0
Lysobacter sp. Root983	0	0	0	0	0	0	0	0	0	0	0	0	0	0	0	0	0	0	0	0	0	0	0	0	0	0	0	0	0	0	0	0	0	0	0	124	0	0	0	0	0	0	0	0	0	0	0	0	0
Lysobacter sp. URHA0019	0	0	0	0	0	0	0	0	0	0	0	0	0	0	0	0	0	0	0	0	0	0	0	0	0	0	0	0	0	0	0	197	0	0	0	363	0	0	0	0	0	0	0	0	0	0	0	0	0
Lysobacter sp. yr284	0	0	0	0	0	0	0	0	0	0	0	0	0	0	0	0	0	0	0	0	0	0	0	0	0	0	0	0	0	0	0	150	0	0	0	464	0	0	0	0	0	0	0	0	0	0	0	0	0
Macromonas bipunctata	0	0	0	0	0	0	0	0	0	0	0	0	0	0	0	0	0	0	0	0	0	0	0	0	0	0	0	0	0	0	0	0	0	0	0	0	0	0	0	0	0	0	0	0	0	0	0	0	0
Mageeibacillus indolicus	0	0	0	0	608	0	0	0	0	0	0	0	0	0	0	0	0	0	0	0	597	0	0	0	0	0	0	0	0	0	0	0	0	0	718	0	0	0	0	0	0	0	0	0	0	0	0	0	0
Mangrovibacter plantisponsor	0	0	0	0	0	0	0	0	0	0	0	0	0	0	0	0	0	0	0	0	0	0	0	0	0	0	0	0	0	0	0	0	0	0	0	0	0	0	0	0	0	0	0	0	0	0	0	0	0
Mannheimia haemolytica	0	0	0	0	0	0	0	0	0	0	0	0	0	0	0	0	0	0	0	0	0	0	0	0	0	1203	0	0	0	0	0	0	0	0	0	0	0	0	0	0	0	0	0	0	0	0	0	0	0
Marinactinospora thermotolerans	0	0	0	0	0	0	0	0	0	0	0	0	327	0	0	0	0	0	0	0	0	0	0	0	0	0	0	0	0	0	0	312	0	0	0	235	0	0	0	0	0	0	0	0	0	0	0	0	0
Marmoricola ginsengisoli	0	0	0	0	0	0	0	0	0	0	0	0	135	0	0	0	0	0	0	0	0	0	0	0	0	0	0	0	0	0	0	0	0	0	0	0	0	0	0	0	0	0	0	0	0	0	0	0	0
Marmoricola scoriae	0	0	0	0	0	0	0	0	0	0	0	0	166	0	0	0	0	0	0	0	0	0	0	0	0	0	0	0	0	0	0	0	0	0	0	0	0	0	0	0	0	0	0	0	0	0	0	0	0
Marmoricola sp. Leaf446	0	0	0	0	0	0	0	0	0	0	0	0	139	0	0	0	0	0	0	0	0	0	0	0	0	0	0	0	0	0	0	0	0	0	0	0	0	0	0	0	0	0	0	0	0	0	0	0	0
Marmoricola sp. URHB0036	0	0	0	0	0	0	0	0	0	0	0	0	160	0	0	0	0	0	0	0	0	0	0	0	0	0	0	0	0	0	0	0	0	0	0	0	0	0	0	0	0	0	0	0	0	0	0	0	0
Massilia namucuonensis	0	0	0	0	0	0	0	0	0	0	0	0	0	0	0	0	0	0	0	0	0	0	0	0	0	0	0	0	0	0	0	139	0	0	0	0	0	0	0	0	0	0	0	0	0	0	0	0	0
Massilia sp. Root335	0	0	0	0	0	0	0	0	0	0	0	0	0	0	0	0	0	0	0	0	0	0	0	0	0	0	0	0	0	0	0	0	0	0	0	0	0	0	0	0	0	0	0	0	0	0	0	0	0
Massilia sp. WG5	0	0	0	0	0	0	0	0	0	0	0	0	0	0	0	0	0	0	0	0	0	0	0	0	0	0	0	0	0	0	0	0	0	0	0	0	0	0	0	0	0	0	0	0	0	0	0	0	0
Massilia timonae	0	0	0	0	0	0	0	0	0	0	0	0	0	0	0	0	0	0	0	0	0	0	0	0	0	0	0	0	0	0	0	0	0	0	0	0	0	0	0	0	0	0	0	0	0	0	0	0	0
Meiothermus ruber	51	0	0	0	0	0	0	0	0	0	0	0	0	0	0	0	0	0	0	0	0	0	0	0	0	0	0	0	81	0	0	0	0	0	0	0	58	0	0	0	0	0	0	0	0	0	0	0	0
Melaminivora alkalimesophila	0	0	0	0	0	0	0	0	0	0	0	0	0	0	0	0	0	0	0	0	0	0	0	0	0	0	0	0	0	0	0	0	0	0	0	0	0	0	0	0	0	0	0	0	0	0	0	0	0
Melittangium boletus	0	0	0	0	0	0	0	0	0	0	0	0	0	0	0	0	0	0	0	0	0	0	0	0	0	0	0	0	0	0	0	144	0	0	0	0	0	0	0	0	0	0	0	0	0	0	0	0	0
Mesorhizobium amorphae	0	0	0	0	0	0	0	0	0	0	0	0	186	0	0	0	0	0	0	0	0	0	0	0	0	0	0	0	0	0	0	0	0	0	0	699	0	0	0	0	0	0	0	0	0	0	0	0	0
Mesorhizobium australicum	0	0	0	0	0	0	0	0	0	0	0	0	0	0	0	0	0	0	0	0	0	0	0	0	0	0	0	0	0	0	0	0	0	0	0	300	0	0	0	0	0	0	0	0	0	0	0	0	0
Mesorhizobium ciceri	0	0	0	0	0	0	0	0	0	0	0	0	239	0	0	0	0	0	0	0	0	0	0	0	0	0	0	0	0	0	0	198	0	0	0	761	0	0	0	0	0	0	0	0	0	0	0	0	0
Mesorhizobium erdmanii	0	0	0	0	0	0	0	0	0	0	0	0	0	0	0	0	0	0	0	0	0	0	0	0	0	0	0	0	0	0	0	0	0	0	0	333	0	0	0	0	0	0	0	0	0	0	0	0	0
Mesorhizobium japonicum	0	0	0	0	0	0	0	0	0	0	0	0	0	0	0	0	0	0	0	0	0	0	0	0	0	0	0	0	0	0	0	0	0	0	0	125	0	0	0	0	0	0	0	0	0	0	0	0	0
Mesorhizobium loti	0	0	0	0	0	0	0	0	0	0	0	0	673	0	0	0	0	0	0	0	0	0	0	0	54	0	0	0	0	0	0	334	0	0	0	3687	35	0	0	0	0	0	0	0	0	0	0	0	0
Mesorhizobium muleiense	0	0	0	0	0	0	0	0	0	0	0	0	0	0	0	0	0	0	0	0	0	0	0	0	0	0	0	0	0	0	0	0	0	0	0	332	0	0	0	0	0	0	0	0	0	0	0	0	0
Mesorhizobium oceanicum	0	0	0	0	0	0	0	0	0	0	0	0	195	0	0	0	0	0	0	0	0	0	0	0	0	0	0	0	0	0	0	152	0	0	0	1140	0	0	0	0	0	0	0	0	0	0	0	0	0
Mesorhizobium opportunistum	0	0	0	0	0	0	0	0	0	0	0	0	149	0	0	0	0	0	0	0	0	0	0	0	0	0	0	0	0	0	0	0	0	0	0	381	0	0	0	0	0	0	0	0	0	0	0	0	0
Mesorhizobium plurifarium	0	0	0	0	0	0	0	0	0	0	0	0	471	0	0	0	0	0	0	0	0	0	0	0	0	0	0	0	0	0	0	202	0	0	0	1528	535	0	0	0	0	0	0	0	0	0	0	0	0
Mesorhizobium prunaredense	0	0	0	0	0	0	0	0	0	0	0	0	0	0	0	0	0	0	0	0	0	0	0	0	0	0	0	0	0	0	0	0	0	0	0	509	0	0	0	0	0	0	0	0	0	0	0	0	0
Mesorhizobium qingshengii	0	0	0	0	0	0	0	0	0	0	0	0	0	0	0	0	0	0	0	0	0	0	0	0	0	0	0	0	0	0	0	0	0	0	0	370	0	0	0	0	0	0	0	0	0	0	0	0	0
Mesorhizobium sp. 1M-11	0	0	0	0	0	0	0	0	0	0	0	0	178	0	0	0	0	0	0	0	0	0	0	0	0	0	0	0	0	0	0	0	0	0	0	2199	47	0	0	0	0	0	0	0	0	0	0	0	0
Mesorhizobium sp. ORS 3324	1285	7188	8820	4537	0	4584	0	30530	3563	0	0	0	5191	0	2306	4810	5409	0	0	0	4680	3287	0	2600	1508	5345	8806	1974	0	0	5166	216	843	2048	3983	1502	96	3403	0	898	1084	3055	4689	2476	0	10210	0	0	0
Mesorhizobium sp. ORS 3359	0	0	0	0	0	0	0	0	0	0	0	0	117	0	0	0	0	0	0	0	0	0	0	0	0	0	0	0	0	0	0	0	0	0	0	483	0	0	0	0	0	0	0	0	0	0	0	0	0
Mesorhizobium sp. Root1471	0	0	0	0	0	0	0	0	0	0	0	0	0	0	0	0	0	0	0	0	0	0	0	0	0	0	0	0	0	0	0	0	0	0	0	235	0	0	0	0	0	0	0	0	0	0	0	0	0
Mesorhizobium sp. Root157	0	0	0	0	0	0	0	0	0	0	0	0	1676	0	0	0	0	0	0	0	0	0	0	0	0	0	0	0	0	0	0	0	0	0	0	512	0	0	0	0	0	0	0	0	0	0	0	0	0
Mesorhizobium sp. Root172	0	0	0	0	0	0	0	0	0	0	0	0	0	0	0	0	0	0	0	0	0	0	0	0	0	0	0	0	0	0	0	0	0	0	0	333	0	0	0	0	0	0	0	0	0	0	0	0	0
Mesorhizobium sp. Root552	0	0	0	0	0	0	0	0	0	0	0	0	258	0	0	0	0	0	0	0	0	0	0	0	0	0	0	0	0	0	0	0	0	0	0	485	0	0	0	0	0	0	0	0	0	0	0	0	0
Mesorhizobium sp. Root554	0	0	0	0	0	0	0	0	0	0	0	0	0	0	0	0	0	0	0	0	0	0	0	0	0	0	0	0	0	0	0	0	0	0	0	218	0	0	0	0	0	0	0	0	0	0	0	0	0
Mesorhizobium sp. SOD10	0	0	0	0	0	0	0	0	0	0	0	0	117	0	0	0	0	0	0	0	0	0	0	0	0	0	0	0	0	0	0	0	0	0	0	395	0	0	0	0	0	0	0	0	0	0	0	0	0
Mesorhizobium sp. URHA0056	0	0	0	0	0	0	0	0	0	0	0	0	0	0	0	0	0	0	0	0	0	0	0	0	0	0	0	0	0	0	0	0	0	0	0	412	0	0	0	0	0	0	0	0	0	0	0	0	0
Mesorhizobium sp. URHC0008	0	0	0	0	0	0	0	0	0	0	0	0	0	0	0	0	0	0	0	0	0	0	0	0	0	0	0	0	0	0	0	0	0	0	0	303	0	0	0	0	0	0	0	0	0	0	0	0	0
Mesorhizobium sp. WSM2561	0	0	0	0	0	0	0	0	0	0	0	0	0	0	0	0	0	0	0	0	0	0	0	0	0	0	0	0	0	0	0	0	0	0	0	283	0	0	0	0	0	0	0	0	0	0	0	0	0
Mesorhizobium sp. WSM3224	0	0	0	0	0	0	0	0	0	0	0	0	135	0	0	0	0	0	0	0	0	0	0	0	0	0	0	0	0	0	0	0	0	0	0	493	0	0	0	0	0	0	0	0	0	0	0	0	0
Mesorhizobium sp. WSM3626	0	0	0	0	0	0	0	0	0	0	0	0	0	0	0	0	0	0	0	0	0	0	0	0	0	0	0	0	0	0	0	0	0	0	0	307	0	0	0	0	0	0	0	0	0	0	0	0	0
Metallibacterium scheffleri	0	0	0	0	0	0	0	0	0	0	0	0	0	0	0	0	0	0	0	0	0	0	0	0	0	0	0	0	0	0	0	136	0	0	0	228	0	0	0	0	0	0	0	0	0	0	0	0	0
Methanobrevibacter arboriphilus	0	756	0	0	0	0	0	1114	0	0	0	0	0	0	0	0	0	1063	0	0	0	0	0	0	0	1472	0	0	0	1248	0	0	0	0	0	0	0	0	0	0	0	0	0	0	0	0	0	0	0
Methanobrevibacter millerae	0	1252	7667	6476	10047	0	0	22652	3890	2952	3288	5850	0	677	1173	14620	0	3506	0	0	3351	0	0	0	85	37589	0	4512	0	1946	0	0	9212	1588	7476	0	0	0	913	0	6559	587	0	0	3768	0	1884	7647	11035
Methanobrevibacter olleyae	0	877	1840	1485	2245	0	0	6304	897	740	866	1416	0	0	0	48506	0	1658	0	0	1270	0	0	0	0	59611	0	1658	0	1295	0	0	2177	393	142159	0	0	0	0	6023	2396	0	0	0	1092	0	3200	32072	2666
Methanobrevibacter oralis	0	6543	21637	15986	22196	0	0	70486	10155	8563	9796	14634	0	1798	2938	39396	0	13327	0	0	8389	0	0	1130	286	107741	1049	11942	0	10149	0	0	19758	4312	21709	0	0	0	2292	1976	18517	1450	0	0	9512	0	6316	20853	30461
Methanobrevibacter ruminantium	0	0	0	0	0	0	0	1170	0	0	0	0	0	0	0	0	0	0	0	0	0	0	0	0	0	1774	0	0	0	0	0	0	0	0	0	0	0	0	0	0	282	0	0	0	0	0	0	0	393
Methanobrevibacter smithii	0	3581	6684	4844	8115	0	0	22648	3366	2789	2944	4754	0	639	942	12728	0	6064	0	0	2919	0	0	0	68	34749	0	3792	0	5552	0	0	7351	1377	6354	0	0	0	765	0	5826	432	0	0	3286	0	1470	6612	8874
Methanobrevibacter sp. AbM4	0	0	0	0	0	0	0	1160	0	0	0	0	0	0	0	0	0	463	0	0	0	0	0	0	0	1588	0	0	0	0	0	0	0	0	0	0	0	0	0	0	290	0	0	0	0	0	0	0	0
Methanobrevibacter sp. YE315	0	890	13053	11640	18664	0	0	35474	6850	4875	5475	11098	0	1254	2243	27280	0	4101	0	0	5948	0	0	755	147	67953	685	7976	0	916	0	0	17012	2655	13404	0	0	0	1614	1337	11597	1048	0	0	6982	0	3328	13583	19197
Methanobrevibacter wolinii	0	656	541	0	581	0	0	2164	0	0	0	0	0	0	0	1020	0	1014	0	0	0	0	0	0	0	2812	0	0	0	1036	0	0	588	0	535	0	0	0	0	0	505	0	0	0	0	0	0	0	673
methanogenic archaeon ISO4-H5	0	0	0	0	1061	0	0	1398	786	0	0	2192	0	0	0	1166	0	0	0	0	0	0	0	0	0	0	0	0	0	0	0	0	590	0	937	0	0	0	0	0	417	0	0	0	0	0	876	0	931
Methanosarcina mazei	0	0	0	0	0	0	0	0	0	0	0	0	0	0	0	0	0	0	0	0	0	0	0	0	0	0	0	0	0	0	0	0	0	0	0	0	84	0	0	0	0	0	0	0	0	0	0	0	0
Methanosphaera stadtmanae	0	0	0	0	0	0	0	0	0	0	0	0	0	0	0	0	0	0	0	0	0	0	0	0	0	675	0	0	0	0	0	0	0	0	0	0	0	0	0	0	0	0	0	0	0	0	0	0	0
Methanothermus fervidus	0	0	0	0	0	0	0	0	0	0	0	0	0	0	0	0	0	0	0	0	0	0	0	0	0	0	0	0	0	0	0	0	0	0	0	0	0	0	0	0	0	0	0	0	0	0	0	0	0
Methylibium petroleiphilum	0	0	0	0	0	0	0	0	0	0	0	0	0	0	0	0	0	0	0	0	0	0	0	0	0	0	0	0	0	0	0	176	0	0	0	0	0	0	0	0	0	0	0	0	0	0	0	0	0
Methylibium sp. CF059	0	0	0	0	0	0	0	0	0	0	0	0	0	0	0	0	0	0	0	0	0	0	0	0	0	0	0	0	0	0	0	163	0	0	0	109	0	0	0	0	0	0	0	0	0	0	0	0	0
Methylibium sp. YR605	0	0	0	0	0	0	0	0	0	0	0	0	0	0	0	0	0	0	0	0	0	0	0	0	0	0	0	0	0	0	0	0	0	0	0	0	0	0	0	0	0	0	0	0	0	0	0	0	0
Methylobacterium aquaticum	0	0	0	0	0	0	0	0	0	0	0	0	0	0	0	0	0	0	0	0	0	0	0	0	0	0	0	0	0	0	0	0	0	0	0	0	0	0	0	0	0	0	0	0	0	0	0	0	0
Methylobacterium brachiatum	53	0	0	0	0	0	0	0	0	0	0	0	0	0	0	0	0	0	0	0	0	0	0	0	0	0	0	0	209	0	0	0	0	0	0	0	51	0	0	0	0	0	0	0	0	0	0	0	0
Methylobacterium nodulans	0	0	0	0	0	0	0	0	0	0	0	0	0	0	0	0	0	0	0	0	0	0	0	0	0	0	0	0	0	0	0	134	0	0	0	118	0	0	0	0	0	0	0	0	0	0	0	0	0
Methylobacterium organophilum	0	0	0	0	0	0	0	0	0	0	0	0	0	0	0	0	0	0	0	0	0	0	0	0	0	0	0	0	0	0	0	0	0	0	0	0	0	0	0	0	0	0	0	0	0	0	0	0	0
Methylobacterium phyllostachyos	0	0	0	0	0	0	0	0	0	0	0	0	0	0	0	0	0	0	0	0	0	0	0	0	0	0	0	0	347	0	0	0	0	0	0	0	0	0	0	0	0	0	0	0	0	0	0	0	0
Methylobacterium pseudosasicola	0	0	0	0	0	0	0	0	0	0	0	0	0	0	0	0	0	0	0	0	0	0	0	0	0	0	0	0	0	0	0	0	0	0	0	0	0	0	0	0	0	0	0	0	0	0	0	0	0
Methylobacterium radiotolerans	1005	0	0	547	0	0	0	0	0	0	0	0	295	0	0	832	0	0	0	0	0	0	0	0	468	0	0	0	969	0	0	437	0	0	448	318	660	0	0	0	0	0	0	0	0	1222	0	0	520
Methylobacterium sp. ap11	0	0	0	0	0	0	0	0	0	0	0	0	0	0	0	0	0	0	0	0	0	0	0	0	0	0	0	0	0	0	0	0	0	0	0	0	0	0	0	0	0	0	0	0	0	0	0	0	0
Methylobacterium sp. B4	0	0	0	0	0	0	0	0	0	0	0	0	0	0	0	0	0	0	0	0	0	0	0	0	0	0	0	0	0	0	0	0	0	0	0	0	0	0	0	0	0	0	0	0	0	0	0	0	0
Methylobacterium sp. C1	0	0	0	0	0	0	0	0	0	0	0	0	0	0	0	0	0	0	0	0	0	0	0	0	0	0	0	0	0	0	0	0	0	0	0	0	0	0	0	0	0	0	0	0	0	0	0	0	0
Methylobacterium sp. Leaf125	0	0	0	0	0	0	0	0	0	0	0	0	0	0	0	0	0	0	0	0	0	0	0	0	0	0	0	0	0	0	0	0	0	0	0	0	0	0	0	0	0	0	0	0	0	0	0	0	0
Methylobacterium sp. Leaf90	0	0	0	0	0	0	0	0	0	0	0	0	0	0	0	0	0	0	0	0	0	0	0	0	0	0	0	0	0	0	0	0	0	0	0	0	0	0	0	0	0	0	0	0	0	0	0	0	0
Methylobacterium sp. MB200	0	0	0	0	0	0	0	0	0	0	0	0	0	0	0	0	0	0	0	0	0	0	0	0	0	0	0	0	0	0	0	0	0	0	0	0	0	0	0	0	0	0	0	0	0	0	0	0	0
Methyloceanibacter caenitepidi	0	0	0	0	0	0	0	0	0	0	0	0	0	0	0	0	0	0	0	0	0	0	0	0	0	0	0	0	0	0	0	0	0	0	0	116	0	0	0	0	0	0	0	0	0	0	0	0	0
Methylorubrum extorquens	0	0	0	0	0	0	0	0	0	0	0	0	0	0	0	0	0	0	0	0	0	0	0	0	0	0	0	0	0	0	0	0	0	0	0	0	623	0	0	0	0	0	0	0	0	0	0	0	0
Methylorubrum populi	0	0	0	0	0	0	0	0	0	0	0	0	0	0	0	0	0	0	0	0	0	0	0	0	0	0	0	0	0	0	0	0	0	0	0	0	0	0	0	0	0	0	0	0	0	0	0	0	0
Methylotenera mobilis	0	0	0	0	0	0	0	0	0	0	0	0	0	0	0	0	0	0	0	0	0	0	0	0	0	0	0	0	0	0	0	0	0	0	0	0	0	0	0	0	0	0	0	0	0	0	0	0	0
Methylotenera versatilis	0	0	0	0	0	0	0	0	0	0	0	0	0	0	0	0	0	0	0	0	0	0	0	0	0	0	0	0	0	0	0	0	0	0	0	0	0	0	0	0	0	0	0	0	0	0	0	0	0
Methyloversatilis discipulorum	0	0	0	0	0	0	0	0	0	0	0	0	0	0	0	0	0	0	0	0	0	0	0	0	0	0	0	0	0	0	0	159	0	0	0	0	0	0	0	0	0	0	0	0	0	0	0	0	0
Microbacterium aurum	0	0	0	0	0	0	0	0	0	0	0	0	0	0	0	0	0	0	0	0	0	0	0	0	0	0	0	0	118	0	0	0	0	0	0	0	0	0	0	0	0	0	0	0	0	0	0	0	0
Microbacterium chocolatum	0	0	0	0	0	0	0	0	0	0	0	0	0	0	0	0	0	0	0	0	0	0	0	0	0	0	0	0	141	0	0	0	0	0	0	0	0	0	0	0	0	0	0	0	0	0	0	0	0
Microbacterium hominis	0	0	0	0	0	0	0	0	0	0	0	0	0	0	0	0	0	0	0	0	0	0	0	0	0	0	0	0	168	0	0	0	0	0	0	0	0	0	0	0	0	0	0	0	0	0	0	0	0
Microbacterium pygmaeum	0	0	0	0	0	0	0	0	0	0	0	0	0	0	0	0	0	0	0	0	0	0	0	0	0	0	0	0	161	0	0	0	0	0	0	0	0	0	0	0	0	0	0	0	0	0	0	0	0
Microbacterium sp. AISO3	0	0	0	0	0	0	0	0	0	0	0	0	0	0	0	0	0	0	0	0	0	0	0	0	0	0	0	0	0	0	0	0	0	0	0	0	0	0	0	0	0	0	0	0	0	0	0	0	0
Microbacterium sp. C448	0	0	0	0	0	0	0	0	0	0	0	0	0	0	0	0	0	0	0	0	0	0	0	0	0	0	0	0	80	0	0	0	0	0	0	0	0	0	0	0	0	0	0	0	0	0	0	0	0
Microbacterium sp. cf046	0	0	0	0	0	0	0	0	0	0	0	0	0	0	0	0	0	0	0	0	0	0	0	0	0	0	0	0	218	0	0	0	0	0	0	0	0	0	0	0	0	0	0	0	0	0	0	0	0
Microbacterium sp. CH1	0	0	0	0	0	0	0	0	0	0	0	0	0	0	0	0	0	0	0	0	0	0	0	0	0	0	0	0	0	0	0	0	0	0	0	0	0	0	0	0	0	0	0	0	0	0	0	0	0
Microbacterium sp. H6	0	0	0	0	0	0	0	0	0	0	0	0	0	0	0	0	0	0	0	0	0	0	0	0	0	0	0	0	167	0	0	0	0	0	0	0	0	0	0	0	0	0	0	0	0	0	0	0	0
Microbacterium sp. Leaf351	0	0	0	0	0	0	0	0	0	0	0	0	0	0	0	0	0	0	0	0	0	0	0	0	0	0	0	0	313	0	0	0	0	0	0	0	0	0	0	0	0	0	0	0	0	0	0	0	0
Microbacterium sp. No. 7	0	0	0	0	0	0	0	0	0	0	0	0	0	0	0	0	0	0	0	0	0	0	0	0	0	0	0	0	358	0	0	0	0	0	0	0	0	0	0	0	0	0	0	0	0	0	0	0	0
Microbacterium sp. oral taxon 186	0	0	0	0	0	0	0	0	0	0	0	0	0	0	0	0	0	0	0	0	0	0	0	0	0	0	0	0	3009	0	0	0	0	0	0	0	0	0	0	0	0	0	0	0	0	0	0	0	0
Microbacterium sp. Root166	0	0	0	0	0	0	0	0	0	0	0	0	0	0	0	0	0	0	0	0	0	0	0	0	0	0	0	0	120	0	0	0	0	0	0	0	0	0	0	0	0	0	0	0	0	0	0	0	0
Microbacterium sp. Root180	0	0	0	0	0	0	0	0	0	0	0	0	0	0	0	0	0	0	0	0	0	0	0	0	0	0	0	0	90	0	0	0	0	0	0	0	0	0	0	0	0	0	0	0	0	0	0	0	0
Microbacterium testaceum	210	0	0	0	0	0	0	0	0	0	0	0	116	0	0	0	0	0	0	0	0	0	0	0	110	0	0	0	275	0	0	157	0	0	0	128	175	0	0	0	0	0	0	0	0	0	0	0	0
Microbispora rosea	0	0	0	0	0	0	0	0	0	0	0	0	2944	0	0	0	0	0	0	0	0	0	0	0	0	0	0	0	0	0	0	3941	0	0	0	2773	0	0	0	0	0	0	0	0	0	0	0	0	0
Microbispora sp. ATCC PTA-5024	0	0	0	0	0	0	0	0	0	0	0	0	3019	0	0	0	0	0	0	0	0	0	0	0	0	0	0	0	0	0	0	3955	0	0	0	2729	0	0	0	0	0	0	0	0	0	0	0	0	0
Microbispora sp. GMKU363	0	0	0	0	0	0	0	0	0	0	0	0	3065	0	0	0	0	0	0	0	0	0	0	0	0	0	0	0	0	0	0	4692	0	0	0	3508	0	0	0	0	0	0	0	0	0	0	0	0	0
Micrococcus luteus	0	0	0	0	0	0	0	0	0	0	0	0	0	0	0	0	0	0	0	0	0	0	0	0	0	0	0	0	242	0	0	0	0	0	0	0	73	0	0	0	0	0	0	0	0	0	0	0	0
Microlunatus phosphovorus	0	0	0	0	0	0	0	0	0	0	0	0	0	0	0	0	0	0	0	0	0	0	0	0	0	0	0	0	0	0	0	0	0	0	0	0	0	0	0	0	0	0	0	0	0	1148	0	0	0
Micromonospora carbonacea	0	0	0	0	0	0	0	0	0	0	0	0	136	0	0	0	0	0	0	0	0	0	0	0	0	0	0	0	0	0	0	163	0	0	0	130	0	0	0	0	0	0	0	0	0	0	0	0	0
Micromonospora chaiyaphumensis	0	0	0	0	0	0	0	0	0	0	0	0	0	0	0	0	0	0	0	0	0	0	0	0	0	0	0	0	0	0	0	126	0	0	0	0	0	0	0	0	0	0	0	0	0	0	0	0	0
Micromonospora coxensis	0	0	0	0	0	0	0	0	0	0	0	0	163	0	0	0	0	0	0	0	0	0	0	0	0	0	0	0	0	0	0	0	0	0	0	0	0	0	0	0	0	0	0	0	0	0	0	0	0
Micromonospora echinaurantiaca	0	0	0	0	0	0	0	0	0	0	0	0	164	0	0	0	0	0	0	0	0	0	0	0	0	0	0	0	0	0	0	156	0	0	0	149	0	0	0	0	0	0	0	0	0	0	0	0	0
Micromonospora echinofusca	0	0	0	0	0	0	0	0	0	0	0	0	200	0	0	0	0	0	0	0	0	0	0	0	0	0	0	0	0	0	0	204	0	0	0	451	0	0	0	0	0	0	0	0	0	0	0	0	0
Micromonospora echinospora	0	0	0	0	0	0	0	0	0	0	0	0	350	0	0	0	0	0	0	0	0	0	0	0	0	0	0	0	0	0	0	245	0	0	0	150	0	0	0	0	0	0	0	0	0	0	0	0	0
Micromonospora endolithica	0	0	0	0	0	0	0	0	0	0	0	0	131	0	0	0	0	0	0	0	0	0	0	0	0	0	0	0	0	0	0	0	0	0	0	0	0	0	0	0	0	0	0	0	0	0	0	0	0
Micromonospora haikouensis	0	0	0	0	0	0	0	0	0	0	0	0	182	0	0	0	0	0	0	0	0	0	0	0	0	0	0	0	0	0	0	0	0	0	0	0	0	0	0	0	0	0	0	0	0	0	0	0	0
Micromonospora inositola	0	0	0	0	0	0	0	0	0	0	0	0	176	0	0	0	0	0	0	0	0	0	0	0	0	0	0	0	0	0	0	194	0	0	0	124	0	0	0	0	0	0	0	0	0	0	0	0	0
Micromonospora krabiensis	0	0	0	0	0	0	0	0	0	0	0	0	168	0	0	0	0	0	0	0	0	0	0	0	0	0	0	0	0	0	0	145	0	0	0	108	0	0	0	0	0	0	0	0	0	0	0	0	0
Micromonospora lupini	0	0	0	0	0	0	0	0	0	0	0	0	0	0	0	0	0	0	0	0	0	0	0	0	0	0	0	0	0	0	0	136	0	0	0	0	0	0	0	0	0	0	0	0	0	0	0	0	0
Micromonospora matsumotoense	0	0	0	0	0	0	0	0	0	0	0	0	164	0	0	0	0	0	0	0	0	0	0	0	0	0	0	0	0	0	0	134	0	0	0	119	31	0	0	0	0	0	0	0	0	0	0	0	0
Micromonospora mirobrigensis	0	0	0	0	0	0	0	0	0	0	0	0	226	0	0	0	0	0	0	0	0	0	0	0	0	0	0	0	0	0	0	0	0	0	0	0	0	0	0	0	0	0	0	0	0	0	0	0	0
Micromonospora narathiwatensis	0	0	0	0	0	0	0	0	0	0	0	0	155	0	0	0	0	0	0	0	0	0	0	0	0	0	0	0	0	0	0	128	0	0	0	0	0	0	0	0	0	0	0	0	0	0	0	0	0
Micromonospora purpureochromogenes	0	0	0	0	0	0	0	0	0	0	0	0	213	0	0	0	0	0	0	0	0	0	0	0	0	0	0	0	0	0	0	182	0	0	0	141	0	0	0	0	0	0	0	0	0	0	0	0	0
Micromonospora sp. ATCC 39149	0	0	0	0	0	0	0	0	0	0	0	0	116	0	0	0	0	0	0	0	0	0	0	0	0	0	0	0	0	0	0	0	0	0	0	0	0	0	0	0	0	0	0	0	0	0	0	0	0
Micromonospora sp. CB01531	0	0	0	0	0	0	0	0	0	0	0	0	335	0	0	0	0	0	0	0	0	0	0	0	0	0	0	0	0	0	0	287	0	0	0	190	0	0	0	0	0	0	0	0	0	0	0	0	0
Micromonospora sp. M42	0	0	0	0	0	0	0	0	0	0	0	0	0	0	0	0	0	0	0	0	0	0	0	0	0	0	0	0	0	0	0	235	0	0	0	185	0	0	0	0	0	0	0	0	0	0	0	0	0
Micromonospora sp. TSRI0369	0	0	0	0	0	0	0	0	0	0	0	0	0	0	0	0	0	0	0	0	0	0	0	0	0	0	0	0	0	0	0	0	0	0	0	107	0	0	0	0	0	0	0	0	0	0	0	0	0
Micromonospora tulbaghiae	0	0	0	0	0	0	0	0	0	0	0	0	169	0	0	0	0	0	0	0	0	0	0	0	0	0	0	0	0	0	0	278	0	0	0	193	0	0	0	0	0	0	0	0	0	0	0	0	0
Micromonospora viridifaciens	0	0	0	0	0	0	0	0	0	0	0	0	242	0	0	0	0	0	0	0	0	0	0	0	0	0	0	0	0	0	0	157	0	0	0	111	0	0	0	0	0	0	0	0	0	0	0	0	0
Micropruina glycogenica	0	0	0	0	0	0	0	0	0	0	0	0	0	0	0	0	0	0	0	0	0	0	441	0	0	0	0	0	0	0	0	0	0	0	0	0	0	0	0	0	0	0	0	0	0	0	0	0	0
Microtetraspora fusca	0	0	0	0	0	0	0	0	0	0	0	0	2590	0	0	0	0	0	0	0	0	0	0	0	0	0	0	0	0	0	0	2767	0	0	0	1718	0	0	0	0	0	0	0	0	0	0	0	0	0
Microtetraspora glauca	0	0	0	0	0	0	0	0	0	0	0	0	5156	0	0	0	0	0	0	0	0	0	0	0	0	0	0	0	0	0	0	5671	0	0	0	3388	0	0	0	0	0	0	0	0	0	0	0	0	0
Microtetraspora malaysiensis	0	0	0	0	0	0	0	0	0	0	0	0	2920	0	0	0	0	0	0	0	0	0	0	0	0	0	0	0	0	0	0	3320	0	0	0	2225	0	0	0	0	0	0	0	0	0	0	0	0	0
Microtetraspora niveoalba	0	0	0	0	0	0	0	0	0	0	0	0	3019	0	0	0	0	0	0	0	0	0	0	0	0	0	0	0	0	0	0	3480	0	0	0	2227	0	0	0	0	0	0	0	0	0	0	0	0	0
Microvirga massiliensis	0	0	0	0	0	0	0	0	0	0	0	0	0	0	0	0	0	0	0	0	0	0	0	0	0	0	0	0	0	0	0	143	0	0	0	117	0	0	0	0	0	0	0	0	0	0	0	0	0
Microvirga ossetica	0	0	0	0	0	0	0	0	0	0	0	0	0	0	0	0	0	0	0	0	0	0	0	0	0	0	0	0	0	0	0	0	0	0	0	108	0	0	0	0	0	0	0	0	0	0	0	0	0
Microvirga subterranea	0	0	0	0	0	0	0	0	0	0	0	0	0	0	0	0	0	0	0	0	0	0	0	0	0	0	0	0	0	0	0	138	0	0	0	0	0	0	0	0	0	0	0	0	0	0	0	0	0
Mitsuaria sp. 7	0	0	0	0	0	0	0	0	0	0	0	0	0	0	0	0	0	0	0	0	0	0	0	0	0	0	0	0	0	0	0	0	0	0	0	0	0	0	0	0	0	0	0	0	0	0	0	0	0
Mitsuokella multacida	0	0	0	0	0	0	0	0	0	0	0	0	0	0	0	0	0	0	0	0	0	0	0	0	0	0	0	0	0	0	0	0	0	0	0	0	0	0	0	0	0	0	0	0	0	0	0	0	0
Mitsuokella sp. oral taxon 131	0	0	0	0	0	0	0	1412	0	0	0	0	0	0	0	1124	0	0	0	0	618	0	0	0	0	0	0	1168	0	0	0	0	0	0	0	0	0	0	0	0	336	0	0	0	0	956	0	0	0
Mizugakiibacter sediminis	0	0	0	0	0	0	0	0	0	0	0	0	222	0	0	0	0	0	0	0	0	0	0	0	0	0	0	0	0	0	0	353	0	0	0	561	0	0	0	0	0	0	0	0	0	0	0	0	0
Mobilicoccus massiliensis	0	0	0	0	0	0	0	0	0	0	0	0	0	0	0	0	0	0	0	0	0	0	794	0	0	0	0	0	0	0	0	0	0	0	0	0	32	0	0	0	0	0	0	0	0	0	0	0	0
Modestobacter sp. DSM 44400	0	0	0	0	0	0	0	0	0	0	0	0	130	0	0	0	0	0	0	0	0	0	0	0	0	0	0	0	0	0	0	0	0	0	0	0	0	0	0	0	0	0	0	0	0	0	0	0	0
Mogibacterium diversum	0	0	0	0	0	0	0	1338	0	0	0	0	0	1355	1336	3566	0	664	0	0	0	0	0	541	0	721	0	3122	0	875	0	0	770	0	0	0	0	557	632	0	713	0	0	0	1590	0	0	766	0
Mogibacterium pumilum	0	1065	2717	1353	3681	0	1120	5328	1260	904	1364	2550	0	5375	4537	13854	0	2490	0	0	936	0	503	2237	89	7358	2519	11136	0	2503	0	0	4398	2346	2144	0	0	2262	2775	1540	3156	2775	0	0	6094	0	2052	4927	3668
Moraxella nonliquefaciens	0	0	0	0	0	0	0	0	0	0	0	0	0	0	0	0	0	0	0	0	0	0	0	0	0	0	0	0	0	0	0	0	0	0	0	0	0	0	0	0	0	0	0	0	0	0	0	0	0
Moraxella osloensis	103	0	0	0	0	0	0	0	0	0	0	0	0	0	0	0	0	0	0	0	0	0	0	0	144	0	0	0	308	0	0	0	0	0	0	0	126	0	0	0	0	0	0	0	0	0	0	0	0
Morococcus cerebrosus	0	1727	0	925	0	11279	0	3486	0	0	0	0	0	0	10341	4558	16910	0	16043	628	0	4568	0	0	340	0	6364	1602	0	0	6094	0	0	0	0	0	0	13603	0	20777	0	0	4820	5496	0	2788	0	0	0
Motilibacter peucedani	0	0	0	0	0	0	0	0	0	0	0	0	134	0	0	0	0	0	0	0	0	0	0	0	0	0	0	0	0	0	0	149	0	0	0	119	0	0	0	0	0	0	0	0	0	0	0	0	0
Murdochiella vaginalis	0	0	0	0	565	0	0	0	0	0	0	0	0	0	0	0	0	0	0	0	0	0	0	0	0	528	0	0	0	0	0	0	1482	0	1091	0	0	0	0	0	0	0	0	0	0	0	315	672	530
Murinocardiopsis flavida	0	0	0	0	0	0	0	0	0	0	0	0	283	0	0	0	0	0	0	0	0	0	0	0	0	0	0	0	0	0	0	341	0	0	0	221	0	0	0	0	0	0	0	0	0	0	0	0	0
Mycobacterium avium	0	0	0	0	0	0	0	0	0	0	0	0	187	0	0	0	0	0	0	0	0	0	0	0	0	0	0	0	122	0	0	145	0	0	0	125	33	0	0	0	0	0	0	0	0	0	0	0	0
Mycobacterium gordonae	0	0	0	0	0	0	0	0	0	0	0	0	0	0	0	0	0	0	0	0	0	0	0	0	0	0	0	0	98	0	0	0	0	0	0	0	0	0	0	0	0	0	0	0	0	0	0	0	0
Mycobacterium kansasii	107	0	0	0	0	0	0	0	0	0	0	0	177	0	0	0	0	0	0	0	0	0	0	0	47	0	0	0	148	0	0	253	0	0	0	164	114	0	0	0	0	0	0	0	0	0	0	0	0
Mycobacterium leprae	0	0	0	0	0	0	0	0	0	0	0	0	0	0	0	0	0	0	0	0	0	0	0	0	0	0	0	0	0	0	0	0	0	0	0	0	0	0	0	0	0	0	0	0	0	0	0	0	0
Mycobacterium montefiorense	0	0	0	0	0	0	0	0	0	0	0	0	0	0	0	0	0	0	0	0	0	0	0	0	0	0	0	0	306	0	0	0	0	0	0	0	0	0	0	0	0	0	0	0	0	0	0	0	0
Mycobacterium paragordonae	0	0	0	0	0	0	0	0	0	0	0	0	0	0	0	0	0	0	0	0	0	0	0	0	0	0	0	0	122	0	0	0	0	0	0	0	0	0	0	0	0	0	0	0	0	0	0	0	0
Mycobacterium parascrofulaceum	0	0	0	0	0	0	0	0	0	0	0	0	0	0	0	0	0	0	0	0	0	0	0	0	0	0	0	0	0	0	0	0	0	0	0	0	0	0	0	0	0	0	0	0	0	0	0	0	0
Mycobacterium sp. AB57	0	0	0	0	0	0	0	0	0	0	0	0	0	0	0	0	0	0	0	0	0	0	0	0	0	0	0	0	94	0	0	0	0	0	0	0	0	0	0	0	0	0	0	0	0	0	0	0	0
Mycobacterium triplex	0	0	0	0	0	0	0	0	0	0	0	0	0	0	0	0	0	0	0	0	0	0	0	0	0	0	0	0	742	0	0	0	0	0	0	0	0	0	0	0	0	0	0	0	0	0	0	0	0
Mycobacterium tuberculosis	0	0	0	0	0	0	0	0	0	0	0	0	194	0	0	0	0	0	0	0	0	0	0	0	0	0	0	0	83	0	0	222	0	0	0	182	63	0	0	0	0	0	0	0	0	0	0	0	0
Mycolicibacter icosiumassiliensis	0	0	0	0	0	0	0	0	0	0	0	0	0	0	0	0	0	0	0	0	0	0	0	0	0	0	0	0	0	0	0	0	0	0	0	120	0	0	0	0	0	0	0	0	0	0	0	0	0
Mycolicibacter sinensis	0	0	0	0	0	0	0	0	0	0	0	0	0	0	0	0	0	0	0	0	0	0	0	0	0	0	0	0	0	0	0	0	0	0	0	208	0	0	0	0	0	0	0	0	0	0	0	0	0
Mycolicibacter terrae	0	0	0	0	0	0	0	0	0	0	0	0	0	0	0	0	0	0	0	0	0	0	0	0	0	0	0	0	0	0	0	0	0	0	0	204	0	0	0	0	0	0	0	0	0	0	0	0	0
Mycoplana dimorpha	0	0	0	0	0	0	0	0	0	0	0	0	0	0	0	0	0	0	0	0	0	0	0	0	0	0	0	0	0	0	0	0	0	0	0	163	0	0	0	0	0	0	0	0	0	0	0	0	0
Myxococcus fulvus	0	0	0	0	0	0	0	0	0	0	0	0	203	0	0	0	0	0	0	0	0	0	0	0	0	0	0	0	0	0	0	293	0	0	0	156	0	0	0	0	0	0	0	0	0	0	0	0	0
Myxococcus stipitatus	0	0	0	0	0	0	0	0	0	0	0	0	0	0	0	0	0	0	0	0	0	0	0	0	0	0	0	0	0	0	0	152	0	0	0	0	0	0	0	0	0	0	0	0	0	0	0	0	0
Nannocystis exedens	0	0	0	0	0	0	0	0	0	0	0	0	901	0	0	0	0	0	0	0	0	0	0	0	0	0	0	0	0	0	0	357	0	0	0	219	0	0	0	0	0	0	0	0	0	0	0	0	0
Ndongobacter massiliensis	0	0	872	664	2162	0	0	876	0	0	0	0	0	0	0	782	0	444	0	0	0	0	0	0	0	824	0	0	0	0	0	0	1265	959	1181	0	0	0	0	0	504	421	0	0	0	0	305	1810	983
Neisseria bacilliformis	0	0	0	0	0	0	0	0	0	0	0	0	0	0	2221	0	0	0	900	0	0	0	0	0	0	0	0	0	0	0	0	0	0	0	0	0	0	0	0	0	0	0	619	2380	0	932	0	0	0
Neisseria cinerea	0	0	0	0	0	0	0	0	0	0	0	0	0	0	0	0	1020	0	1047	0	0	0	0	0	0	0	0	0	0	0	0	0	0	0	0	0	0	879	0	1383	0	0	0	0	0	0	0	0	0
Neisseria elongata	0	10353	0	6836	0	53899	0	8798	0	0	0	0	0	0	165151	6514	41763	0	82103	16110	0	43172	3127	2088	1952	0	13500	23702	98	0	34540	0	0	0	0	0	0	37466	678	70448	671	586	29053	136690	1418	52596	5312	0	438
Neisseria gonorrhoeae	0	929	0	0	0	2937	0	920	0	0	0	0	0	0	4500	1362	4818	0	4289	0	0	1480	0	0	86	0	2032	0	0	0	2192	0	0	0	0	0	0	3717	0	6484	0	0	1768	2924	0	1236	0	0	0
Neisseria iguanae	0	0	0	0	0	0	0	0	0	0	0	0	0	0	0	0	0	0	0	0	0	0	0	0	0	0	0	0	0	0	0	0	0	0	0	0	0	0	0	0	0	0	0	0	0	0	0	0	0
Neisseria lactamica	0	0	0	0	0	1090	0	0	0	0	0	0	0	0	1921	0	1518	0	1702	0	0	0	0	0	0	0	689	0	0	0	750	0	0	0	0	0	0	1242	0	2049	0	0	603	1060	0	0	0	0	0
Neisseria macacae	0	998	0	0	0	3293	0	1164	0	0	0	0	0	0	3249	1370	3686	0	4274	0	0	1645	0	0	91	0	2407	0	0	0	2449	0	0	0	0	0	0	4364	0	6530	0	0	1943	3232	0	954	0	0	0
Neisseria meningitidis	0	1133	0	475	0	4206	0	1124	0	0	0	0	0	0	5343	1766	6059	0	6417	0	0	1955	0	0	168	0	2531	842	0	0	2780	0	0	0	0	0	42	4960	0	7622	0	0	2363	3857	0	1526	0	0	0
Neisseria mucosa	0	0	0	0	0	2013	0	0	0	0	0	0	0	0	1753	824	2872	0	2470	0	0	759	0	0	44	0	1129	0	0	0	1090	0	0	0	0	0	0	2245	0	3640	0	0	755	1206	0	0	0	0	0
Neisseria polysaccharea	0	0	0	0	0	754	0	0	0	0	0	0	0	0	1313	0	833	0	1095	0	0	0	0	0	0	0	0	0	0	0	0	0	0	0	0	0	0	958	0	1386	0	0	0	786	0	0	0	0	0
Neisseria shayeganii	0	0	0	0	0	0	0	0	0	0	0	0	0	0	1578	0	0	0	0	0	0	0	0	0	0	0	0	0	0	0	0	0	0	0	0	0	0	0	0	0	0	0	0	756	0	0	0	0	0
Neisseria sicca	0	1577	0	958	0	12624	0	2910	0	0	0	0	0	0	10120	5422	21694	0	15773	638	0	4470	0	0	340	0	6686	1708	0	0	6779	0	0	0	0	0	0	13729	0	24295	0	0	5229	5194	0	3174	0	0	0
Neisseria sp. GT4A_CT1	0	0	0	0	0	1953	0	0	0	0	0	0	0	0	1624	794	2120	0	2644	0	0	910	0	0	50	0	1316	0	0	0	1244	0	0	0	0	0	0	2494	0	3587	0	0	1041	1592	0	0	0	0	0
Neisseria sp. HMSC03D10	0	0	0	0	0	2744	0	0	0	0	0	0	0	0	2488	1014	4799	0	3215	0	0	1024	0	0	61	0	1602	0	0	0	1541	0	0	0	0	0	0	3220	0	4553	0	0	1208	1595	0	0	0	0	0
Neisseria sp. HMSC055F11	0	0	0	0	0	1920	0	0	0	0	0	0	0	0	1762	786	4084	0	2882	0	0	721	0	0	42	0	1090	0	0	0	1026	0	0	0	0	0	0	2226	0	3689	0	0	865	863	0	0	0	0	0
Neisseria sp. HMSC055H02	0	716	0	0	0	4963	0	1116	0	0	0	0	0	0	3880	1874	7780	0	6297	0	0	1900	0	0	111	0	2716	0	0	0	2727	0	0	0	0	0	0	5663	0	8639	0	0	2033	1905	0	1102	0	0	0
Neisseria sp. HMSC056A03	0	0	0	0	0	0	0	0	0	0	0	0	0	0	1084	0	817	0	1290	0	0	0	0	0	0	0	0	0	0	0	0	0	0	0	0	0	0	752	0	1210	0	0	0	1293	0	0	0	0	0
Neisseria sp. HMSC059F02	0	0	0	0	0	1791	0	0	0	0	0	0	0	0	1513	788	3186	0	2394	0	0	745	0	0	0	0	1075	0	0	0	992	0	0	0	0	0	0	2059	0	3483	0	0	750	809	0	0	0	0	0
Neisseria sp. HMSC061B04	0	0	0	0	0	0	0	0	0	0	0	0	0	0	0	0	0	0	0	0	0	0	0	0	0	0	0	0	0	0	0	0	0	0	0	0	0	0	0	1375	0	0	0	0	0	0	0	0	0
Neisseria sp. HMSC064D07	0	0	0	0	0	0	0	0	0	0	0	0	0	0	0	0	0	0	0	0	0	0	0	0	0	0	0	0	0	0	0	0	0	0	0	0	0	0	0	0	0	0	0	0	0	0	0	0	0
Neisseria sp. HMSC064E01	0	3165	0	947	0	13857	0	6438	0	0	0	0	0	0	9180	5996	14750	0	18151	904	0	7907	0	0	374	0	11326	1602	0	0	9198	0	0	0	0	0	0	19859	0	26683	0	0	6232	7772	0	3210	0	0	0
Neisseria sp. HMSC064F04	0	0	0	0	0	4075	0	1162	0	0	0	0	0	0	3449	1562	6592	0	6135	0	0	1678	0	0	177	0	2264	0	0	0	2011	0	0	0	0	0	0	4975	0	7469	0	0	1594	1548	0	0	0	0	0
Neisseria sp. HMSC065C04	0	0	0	0	0	0	0	0	0	0	0	0	0	0	0	0	0	0	0	0	0	0	0	0	0	0	0	0	0	0	0	0	0	0	0	0	0	0	0	994	0	0	0	0	0	0	0	0	0
Neisseria sp. HMSC065D04	0	923	0	0	0	3165	0	1288	0	0	0	0	0	0	3268	1506	4551	0	4031	0	0	1705	0	0	86	0	2538	0	0	0	2416	0	0	0	0	0	0	4428	0	6746	0	0	2106	3116	0	0	0	0	0
Neisseria sp. HMSC068C04	0	0	0	0	0	0	0	0	0	0	0	0	0	0	1033	0	0	0	738	0	0	0	0	0	0	0	0	0	0	0	0	0	0	0	0	0	0	0	0	0	0	0	0	0	0	0	0	0	0
Neisseria sp. HMSC069H12	0	0	0	0	0	750	0	0	0	0	0	0	0	0	960	0	1342	0	1023	0	0	0	0	0	0	0	0	0	0	0	0	0	0	0	0	0	0	958	0	1343	0	0	0	1189	0	0	0	0	0
Neisseria sp. HMSC06F02	0	0	0	0	0	0	0	0	0	0	0	0	0	0	0	0	0	0	0	0	0	0	0	0	0	0	0	0	0	0	0	0	0	0	0	0	0	0	0	0	0	0	0	0	0	0	0	0	0
Neisseria sp. HMSC070E12	0	0	0	0	0	1792	0	0	0	0	0	0	0	0	1685	0	2780	0	2242	0	0	767	0	0	0	0	1052	0	0	0	851	0	0	0	0	0	0	1984	0	3376	0	0	729	0	0	0	0	0	0
Neisseria sp. HMSC072C05	0	0	0	0	0	0	0	0	0	0	0	0	0	0	0	0	0	0	621	0	0	0	0	0	0	0	0	0	0	0	0	0	0	0	0	0	0	0	0	0	0	0	0	0	0	0	0	0	0
Neisseria sp. HMSC072F04	0	1100	0	741	0	9631	0	2390	0	0	0	0	0	0	7699	4216	17555	0	11083	0	0	3307	0	0	218	0	4928	1208	0	0	4840	0	0	0	0	0	0	10274	0	18222	0	0	3743	3190	0	2148	0	0	0
Neisseria sp. HMSC073B07	0	0	0	0	0	1402	0	0	0	0	0	0	0	0	1195	0	2191	0	1617	0	0	0	0	0	0	0	816	0	0	0	743	0	0	0	0	0	0	1609	0	2357	0	0	0	0	0	0	0	0	0
Neisseria sp. HMSC073G10	0	0	0	0	0	0	0	0	0	0	0	0	0	0	0	0	0	0	0	0	0	0	0	0	0	0	0	0	0	0	0	0	0	0	0	0	0	0	0	0	0	0	0	0	0	0	0	0	0
Neisseria sp. HMSC074B07	0	0	0	0	0	1923	0	0	0	0	0	0	0	0	1712	0	2627	0	2411	0	0	866	0	0	46	0	1338	0	0	0	1378	0	0	0	0	0	0	2574	0	3831	0	0	1081	1576	0	0	0	0	0
Neisseria sp. HMSC075C10	0	0	0	0	0	0	0	0	0	0	0	0	0	0	0	0	0	0	0	0	0	0	0	0	0	0	0	0	0	0	0	0	0	0	0	0	0	0	0	0	0	0	0	0	0	0	0	0	0
Neisseria sp. HMSC075C12	0	0	0	0	0	0	0	0	0	0	0	0	0	0	0	0	0	0	0	0	0	0	0	0	0	0	0	0	0	0	1674	0	0	0	0	0	0	0	0	0	0	0	0	0	0	0	0	0	0
Neisseria sp. HMSC077D05	0	3036	0	862	0	11066	0	4042	0	0	0	0	0	0	8028	4872	12602	0	13362	847	0	5432	0	0	253	0	8462	1402	0	0	7758	0	0	0	0	0	0	14934	0	21494	0	0	6285	8590	0	2526	0	0	0
Neisseria sp. HMSC078C12	0	0	0	0	0	0	0	0	0	0	0	0	0	0	0	0	0	0	0	0	0	0	0	0	0	0	0	0	0	0	0	0	0	0	0	0	0	0	0	0	0	0	0	0	0	0	0	0	0
Neisseria sp. HMSC15C08	0	1032	0	541	0	6775	0	2102	0	0	0	0	0	0	5623	2862	10892	0	10806	0	0	2958	0	0	217	0	4105	874	0	0	3703	0	0	0	0	0	0	8633	0	12089	0	0	3168	3039	0	1462	0	0	0
Neisseria sp. HMSC15G01	0	0	0	0	0	0	0	0	0	0	0	0	0	0	0	0	0	0	0	0	0	0	0	0	0	0	0	0	0	0	0	0	0	0	0	0	0	0	0	0	0	0	0	0	0	0	0	0	0
Neisseria sp. HMSC31F04	0	931	0	632	0	5115	0	922	0	0	0	0	0	0	15670	0	4291	0	7489	1478	0	4090	0	0	180	0	1502	1926	0	0	2943	0	0	0	0	0	0	3996	0	6965	0	0	2862	12658	0	4350	449	0	0
Neisseria sp. HMSC70E02	0	904	0	0	0	3210	0	1112	0	0	0	0	0	0	2933	1484	3184	0	4399	0	0	1515	0	0	118	0	2333	0	0	0	2503	0	0	0	0	0	0	4330	0	6409	0	0	1833	2836	0	936	0	0	0
Neisseria sp. KEM232	0	0	0	0	0	0	0	0	0	0	0	0	0	0	0	0	0	0	0	0	0	0	0	0	0	0	0	0	0	0	0	0	0	0	0	0	0	0	0	0	0	0	0	0	0	0	0	0	0
Neisseria sp. oral taxon 014	0	20240	0	2110	0	2625	0	1840	0	0	0	1236	0	0	51741	3146	9287	1681	4067	11393	0	3558	2633	4455	96	0	7779	8680	0	0	38224	0	0	0	0	0	0	6498	812	8763	283	707	11963	9411	0	7342	4937	0	0
Neisseria sp. oral taxon 020	0	0	0	0	0	0	0	0	0	0	0	0	0	0	1100	0	0	0	0	0	0	0	0	0	0	0	0	0	0	0	0	0	0	0	0	0	0	0	0	0	0	0	0	0	0	0	0	0	0
Neorhizobium galegae	0	0	0	0	0	0	0	0	0	0	0	0	0	0	0	0	0	0	0	0	0	0	0	0	0	0	0	0	0	0	0	0	0	0	0	145	0	0	0	0	0	0	0	0	0	0	0	0	0
Nesiotobacter exalbescens	0	0	0	0	0	0	0	0	0	0	0	0	0	0	0	0	0	0	0	0	0	0	0	0	0	0	0	0	0	0	0	0	0	0	0	0	0	0	0	0	0	0	0	0	0	0	0	0	0
Nevskia soli	0	0	0	0	0	0	0	0	0	0	0	0	175	0	0	0	0	0	0	0	0	0	0	0	0	0	0	0	0	0	0	304	0	0	0	200	30	0	0	0	0	0	0	0	0	0	0	0	0
Niastella koreensis	0	0	0	0	0	0	0	0	0	0	0	0	0	0	0	0	0	0	0	0	0	0	0	0	0	0	0	0	0	0	0	194	0	0	0	325	0	0	0	0	0	0	0	0	0	0	0	0	0
Niastella yeongjuensis	0	0	0	0	0	0	0	0	0	0	0	0	0	0	0	0	0	0	0	0	0	0	0	0	0	0	0	0	0	0	0	194	0	0	0	323	0	0	0	0	0	0	0	0	0	0	0	0	0
Nitratireductor indicus	0	0	0	0	0	0	0	0	0	0	0	0	0	0	0	0	0	0	0	0	0	0	0	0	0	0	0	0	0	0	0	0	0	0	0	457	0	0	0	0	0	0	0	0	0	0	0	0	0
Nitratireductor sp. OM-1	0	0	0	0	0	0	0	0	0	0	0	0	0	0	0	0	0	0	0	0	0	0	0	0	0	0	0	0	0	0	0	0	0	0	0	606	0	0	0	0	0	0	0	0	0	0	0	0	0
Nitriliruptor alkaliphilus	72	0	0	0	0	0	0	0	0	0	0	0	140	0	0	0	0	0	0	0	0	0	0	0	0	0	0	0	0	0	0	0	0	0	0	108	0	0	0	0	0	0	0	0	0	0	0	0	0
Nitrobacter hamburgensis	0	0	0	0	0	0	0	0	0	0	0	0	2345	0	0	0	0	0	0	0	0	0	0	0	0	0	0	0	0	0	0	0	0	0	0	1973	0	0	0	0	0	0	0	0	0	0	0	0	0
Nitrobacter sp. Nb-311A	0	0	0	0	0	0	0	0	0	0	0	0	444	0	0	0	0	0	0	0	0	0	0	0	0	0	0	0	0	0	0	0	0	0	0	4710	0	0	0	0	0	0	0	0	0	0	0	0	0
Nitrobacter vulgaris	0	0	0	0	0	0	0	0	0	0	0	0	866	0	0	0	0	0	0	0	0	0	0	0	0	0	0	0	0	0	0	0	0	0	0	29386	0	0	0	0	0	0	0	0	0	0	0	0	0
Nitrobacter winogradskyi	0	0	0	0	0	0	0	0	0	0	0	0	245	0	0	0	0	0	0	0	0	0	0	0	0	0	0	0	0	0	0	0	0	0	0	2121	0	0	0	0	0	0	0	0	0	0	0	0	0
Nitrococcus mobilis	0	0	0	0	0	0	0	0	0	0	0	0	0	0	0	0	0	0	0	0	0	0	0	0	0	0	0	0	0	0	0	0	0	0	0	0	0	0	0	0	0	0	0	0	0	0	0	0	0
Nitrosomonas sp. Is79A3	0	0	0	0	0	0	0	0	0	0	0	0	0	0	0	0	0	0	0	0	0	0	0	0	0	0	0	0	0	0	0	0	0	0	0	252	0	0	0	0	0	0	0	0	0	0	0	0	0
Nitrosomonas sp. Nm166	0	0	0	0	0	0	0	0	0	0	0	0	0	0	0	0	0	0	0	0	0	0	0	0	0	0	0	0	0	0	0	0	0	0	0	474	0	0	0	0	0	0	0	0	0	0	0	0	0
Nitrosomonas sp. Nm84	0	0	0	0	0	0	0	0	0	0	0	0	0	0	0	0	0	0	0	0	0	0	0	0	0	0	0	0	0	0	0	0	0	0	0	274	0	0	0	0	0	0	0	0	0	0	0	0	0
Nitrosomonas ureae	0	0	0	0	0	0	0	0	0	0	0	0	0	0	0	0	0	0	0	0	0	0	0	0	0	0	0	0	0	0	0	0	0	0	0	429	0	0	0	0	0	0	0	0	0	0	0	0	0
Nitrososphaera viennensis	0	0	0	0	0	0	0	0	0	0	0	0	297	0	0	0	0	0	0	0	0	0	0	0	0	0	0	0	0	0	0	504	0	0	0	231	0	0	0	0	0	0	0	0	0	0	0	0	0
Nitrosospira lacus	0	0	0	0	0	0	0	0	0	0	0	0	0	0	0	0	0	0	0	0	0	0	0	0	0	0	0	0	0	0	0	0	0	0	0	198	0	0	0	0	0	0	0	0	0	0	0	0	0
Nitrosospira sp. Nsp13	0	0	0	0	0	0	0	0	0	0	0	0	126	0	0	0	0	0	0	0	0	0	0	0	0	0	0	0	0	0	0	0	0	0	0	318	0	0	0	0	0	0	0	0	0	0	0	0	0
Nitrospira cf. moscoviensis SBR1015	0	0	0	0	0	0	0	0	0	0	0	0	339	0	0	0	0	0	0	0	0	0	0	0	0	0	0	0	0	0	0	451	0	0	0	365	29	0	0	0	0	0	0	0	0	0	0	0	0
Nitrospira defluvii	0	0	0	0	0	0	0	0	0	0	0	0	189	0	0	0	0	0	0	0	0	0	0	0	0	0	0	0	0	0	0	257	0	0	0	224	0	0	0	0	0	0	0	0	0	0	0	0	0
Nitrospira japonica	0	0	0	0	0	0	0	0	0	0	0	0	222	0	0	0	0	0	0	0	0	0	0	0	0	0	0	0	0	0	0	301	0	0	0	206	0	0	0	0	0	0	0	0	0	0	0	0	0
Nitrospira moscoviensis	0	0	0	0	0	0	0	0	0	0	0	0	429	0	0	0	0	0	0	0	0	0	0	0	0	0	0	0	0	0	0	530	0	0	0	391	0	0	0	0	0	0	0	0	0	0	0	0	0
Nocardia amikacinitolerans	0	0	0	0	0	0	0	0	0	0	0	0	176	0	0	0	0	0	0	0	0	0	0	0	0	0	0	0	0	0	0	0	0	0	0	0	0	0	0	0	0	0	0	0	0	0	0	0	0
Nocardia brasiliensis	0	0	0	0	0	0	0	0	0	0	0	0	262	0	0	0	0	0	0	0	0	0	0	0	0	0	0	0	0	0	0	162	0	0	0	108	0	0	0	0	0	0	0	0	0	0	0	0	0
Nocardia cyriacigeorgica	0	0	0	0	0	0	0	0	0	0	0	0	211	0	0	0	0	0	0	0	0	0	0	0	0	0	0	0	0	0	0	176	0	0	0	0	0	0	0	0	0	0	0	0	0	0	0	0	0
Nocardia farcinica	0	0	0	0	0	0	0	0	0	0	0	0	175	0	0	0	0	0	0	0	0	0	0	0	0	0	0	0	0	0	0	155	0	0	0	0	0	0	0	0	0	0	0	0	0	0	0	0	0
Nocardia mexicana	0	0	0	0	0	0	0	0	0	0	0	0	250	0	0	0	0	0	0	0	0	0	0	0	0	0	0	0	0	0	0	0	0	0	0	0	0	0	0	0	0	0	0	0	0	0	0	0	0
Nocardia neocaledoniensis	0	0	0	0	0	0	0	0	0	0	0	0	774	0	0	0	0	0	0	0	0	0	0	0	0	0	0	0	0	0	0	0	0	0	0	0	0	0	0	0	0	0	0	0	0	0	0	0	0
Nocardia pseudobrasiliensis	0	0	0	0	0	0	0	0	0	0	0	0	160	0	0	0	0	0	0	0	0	0	0	0	0	0	0	0	0	0	0	0	0	0	0	0	0	0	0	0	0	0	0	0	0	0	0	0	0
Nocardia puris	0	0	0	0	0	0	0	0	0	0	0	0	149	0	0	0	0	0	0	0	0	0	0	0	0	0	0	0	0	0	0	0	0	0	0	0	0	0	0	0	0	0	0	0	0	0	0	0	0
Nocardia seriolae	0	0	0	0	0	0	0	0	0	0	0	0	732	0	0	0	0	0	0	0	0	0	0	0	0	0	0	0	0	0	0	162	0	0	0	108	0	0	0	0	0	0	0	0	0	0	0	0	0
Nocardia sp. BMG111209	0	0	0	0	0	0	0	0	0	0	0	0	163	0	0	0	0	0	0	0	0	0	0	0	0	0	0	0	0	0	0	0	0	0	0	0	0	0	0	0	0	0	0	0	0	0	0	0	0
Nocardia sp. Root136	0	0	0	0	0	0	0	0	0	0	0	0	386	0	0	0	0	0	0	0	0	0	0	0	0	0	0	0	0	0	0	0	0	0	0	0	0	0	0	0	0	0	0	0	0	0	0	0	0
Nocardia tenerifensis	0	0	0	0	0	0	0	0	0	0	0	0	190	0	0	0	0	0	0	0	0	0	0	0	0	0	0	0	0	0	0	0	0	0	0	0	0	0	0	0	0	0	0	0	0	0	0	0	0
Nocardia terpenica	0	0	0	0	0	0	0	0	0	0	0	0	277	0	0	0	0	0	0	0	0	0	0	0	0	0	0	0	0	0	0	142	0	0	0	110	0	0	0	0	0	0	0	0	0	0	0	0	0
Nocardioides alkalitolerans	0	0	0	0	0	0	0	0	0	0	0	0	155	0	0	0	0	0	0	0	0	0	0	0	0	0	0	0	0	0	0	0	0	0	0	0	0	0	0	0	0	0	0	0	0	0	0	0	0
Nocardioides alpinus	0	0	0	0	0	0	0	0	0	0	0	0	194	0	0	0	0	0	0	0	0	0	0	0	0	0	0	0	0	0	0	0	0	0	0	0	29	0	0	0	0	0	0	0	0	0	0	0	0
Nocardioides dokdonensis	0	0	0	0	0	0	0	0	0	0	0	0	319	0	0	0	0	0	0	0	0	0	0	0	0	0	0	0	0	0	0	0	0	0	0	0	28	0	0	0	0	0	0	0	0	0	0	0	0
Nocardioides halotolerans	0	0	0	0	0	0	0	0	0	0	0	0	237	0	0	0	0	0	0	0	0	0	0	0	0	0	0	0	0	0	0	0	0	0	0	133	0	0	0	0	0	0	0	0	0	0	0	0	0
Nocardioides insulae	0	0	0	0	0	0	0	0	0	0	0	0	147	0	0	0	0	0	0	0	0	0	0	0	0	0	0	0	0	0	0	0	0	0	0	0	0	0	0	0	0	0	0	0	0	0	0	0	0
Nocardioides lianchengensis	0	0	0	0	0	0	0	0	0	0	0	0	244	0	0	0	0	0	0	0	0	0	0	0	0	0	0	0	0	0	0	0	0	0	0	111	35	0	0	0	0	0	0	0	0	0	0	0	0
Nocardioides psychrotolerans	0	0	0	0	0	0	0	0	0	0	0	0	125	0	0	0	0	0	0	0	0	0	0	0	0	0	0	0	0	0	0	0	0	0	0	0	0	0	0	0	0	0	0	0	0	0	0	0	0
Nocardioides sp. CF8	0	0	0	0	0	0	0	0	0	0	0	0	1350	0	0	0	0	0	0	0	0	0	0	0	0	0	0	0	0	0	0	0	0	0	0	0	0	0	0	0	0	0	0	0	0	0	0	0	0
Nocardioides sp. Iso805N	0	0	0	0	0	0	0	0	0	0	0	0	206	0	0	0	0	0	0	0	0	0	0	0	0	0	0	0	0	0	0	0	0	0	0	0	0	0	0	0	0	0	0	0	0	0	0	0	0
Nocardioides sp. J54	0	0	0	0	0	0	0	0	0	0	0	0	196	0	0	0	0	0	0	0	0	0	0	0	0	0	0	0	0	0	0	0	0	0	0	0	0	0	0	0	0	0	0	0	0	0	0	0	0
Nocardioides sp. Leaf307	0	0	0	0	0	0	0	0	0	0	0	0	259	0	0	0	0	0	0	0	0	0	0	0	0	0	0	0	0	0	0	0	0	0	0	0	0	0	0	0	0	0	0	0	0	0	0	0	0
Nocardioides sp. Root122	0	0	0	0	0	0	0	0	0	0	0	0	243	0	0	0	0	0	0	0	0	0	0	0	0	0	0	0	0	0	0	0	0	0	0	0	0	0	0	0	0	0	0	0	0	0	0	0	0
Nocardioides sp. Root190	0	0	0	0	0	0	0	0	0	0	0	0	132	0	0	0	0	0	0	0	0	0	0	0	0	0	0	0	0	0	0	0	0	0	0	0	0	0	0	0	0	0	0	0	0	0	0	0	0
Nocardioides sp. Root224	0	0	0	0	0	0	0	0	0	0	0	0	224	0	0	0	0	0	0	0	0	0	0	0	0	0	0	0	0	0	0	0	0	0	0	133	0	0	0	0	0	0	0	0	0	0	0	0	0
Nocardioides sp. Soil777	0	0	0	0	0	0	0	0	0	0	0	0	205	0	0	0	0	0	0	0	0	0	0	0	0	0	0	0	0	0	0	0	0	0	0	0	0	0	0	0	0	0	0	0	0	0	0	0	0
Nocardioides sp. Soil805	0	0	0	0	0	0	0	0	0	0	0	0	183	0	0	0	0	0	0	0	0	0	0	0	0	0	0	0	0	0	0	0	0	0	0	0	0	0	0	0	0	0	0	0	0	0	0	0	0
Nocardioides sp. URHA0020	0	0	0	0	0	0	0	0	0	0	0	0	195	0	0	0	0	0	0	0	0	0	0	0	0	0	0	0	0	0	0	0	0	0	0	0	0	0	0	0	0	0	0	0	0	0	0	0	0
Nocardioides sp. URHA0032	0	0	0	0	0	0	0	0	0	0	0	0	215	0	0	0	0	0	0	0	0	0	0	0	0	0	0	0	0	0	0	0	0	0	0	0	0	0	0	0	0	0	0	0	0	0	0	0	0
Nocardioides szechwanensis	0	0	0	0	0	0	0	0	0	0	0	0	233	0	0	0	0	0	0	0	0	0	0	0	0	0	0	0	0	0	0	0	0	0	0	0	0	0	0	0	0	0	0	0	0	0	0	0	0
Nocardioides terrae	0	0	0	0	0	0	0	0	0	0	0	0	217	0	0	0	0	0	0	0	0	0	0	0	0	0	0	0	0	0	0	0	0	0	0	0	0	0	0	0	0	0	0	0	0	0	0	0	0
Nocardiopsis alba	0	0	0	0	0	0	0	0	0	0	0	0	137	0	0	0	0	0	0	0	0	0	0	0	0	0	0	0	0	0	0	192	0	0	0	143	0	0	0	0	0	0	0	0	0	0	0	0	0
Nocardiopsis flavescens	0	0	0	0	0	0	0	0	0	0	0	0	179	0	0	0	0	0	0	0	0	0	0	0	0	0	0	0	0	0	0	267	0	0	0	205	0	0	0	0	0	0	0	0	0	0	0	0	0
Nocardiopsis gilva	0	0	0	0	0	0	0	0	0	0	0	0	232	0	0	0	0	0	0	0	0	0	0	0	0	0	0	0	0	0	0	266	0	0	0	200	0	0	0	0	0	0	0	0	0	0	0	0	0
Nocardiopsis sinuspersici	0	0	0	0	0	0	0	0	0	0	0	0	125	0	0	0	0	0	0	0	0	0	0	0	0	0	0	0	0	0	0	163	0	0	0	123	0	0	0	0	0	0	0	0	0	0	0	0	0
Nocardiopsis sp. CNR-923	0	0	0	0	0	0	0	0	0	0	0	0	170	0	0	0	0	0	0	0	0	0	0	0	0	0	0	0	0	0	0	180	0	0	0	134	0	0	0	0	0	0	0	0	0	0	0	0	0
Nocardiopsis sp. CNT312	0	0	0	0	0	0	0	0	0	0	0	0	120	0	0	0	0	0	0	0	0	0	0	0	0	0	0	0	0	0	0	153	0	0	0	0	0	0	0	0	0	0	0	0	0	0	0	0	0
Nocardiopsis sp. L17-MgMaSL7	0	0	0	0	0	0	0	0	0	0	0	0	0	0	0	0	0	0	0	0	0	0	0	0	0	0	0	0	0	0	0	0	0	0	0	0	0	0	0	0	0	0	0	0	0	0	0	0	0
Nocardiopsis sp. TSRI0078	0	0	0	0	0	0	0	0	0	0	0	0	0	0	0	0	0	0	0	0	0	0	0	0	0	0	0	0	0	0	0	160	0	0	0	140	0	0	0	0	0	0	0	0	0	0	0	0	0
Nonomuraea candida	0	0	0	0	0	0	0	0	0	0	0	0	2492	0	0	0	0	0	0	0	0	0	0	0	0	0	0	0	0	0	0	4004	0	0	0	2857	0	0	0	0	0	0	0	0	0	0	0	0	0
Nonomuraea coxensis	0	0	0	0	0	0	0	0	0	0	0	0	2069	0	0	0	0	0	0	0	0	0	0	0	0	0	0	0	0	0	0	3247	0	0	0	2518	0	0	0	0	0	0	0	0	0	0	0	0	0
Nonomuraea indica	0	0	0	0	0	0	0	0	0	0	0	0	3942	0	0	0	0	0	0	0	0	0	0	0	0	0	0	0	0	0	0	5186	0	0	0	3808	0	0	0	0	0	0	0	0	0	0	0	0	0
Nonomuraea jiangxiensis	0	0	0	0	0	0	0	0	0	0	0	0	2608	0	0	0	0	0	0	0	0	0	0	0	0	0	0	0	0	0	0	3345	0	0	0	2379	0	0	0	0	0	0	0	0	0	0	0	0	0
Nonomuraea maritima	0	0	0	0	0	0	0	0	0	0	0	0	2480	0	0	0	0	0	0	0	0	0	0	0	0	0	0	0	0	0	0	3177	0	0	0	2202	0	0	0	0	0	0	0	0	0	0	0	0	0
Nonomuraea pusilla	0	0	0	0	0	0	0	0	0	0	0	0	858	0	0	0	0	0	0	0	0	0	0	0	0	0	0	0	0	0	0	1088	0	0	0	776	0	0	0	0	0	0	0	0	0	0	0	0	0
Nonomuraea solani	0	0	0	0	0	0	0	0	0	0	0	0	2763	0	0	0	0	0	0	0	0	0	0	0	0	0	0	0	0	0	0	3315	0	0	0	2376	0	0	0	0	0	0	0	0	0	0	0	0	0
Nonomuraea sp. ATCC 55076	0	0	0	0	0	0	0	0	0	0	0	0	2260	0	0	0	0	0	0	0	0	0	0	0	0	0	0	0	0	0	0	3068	0	0	0	2123	0	0	0	0	0	0	0	0	0	0	0	0	0
Nonomuraea sp. NBRC 110462	0	0	0	0	0	0	0	0	0	0	0	0	657	0	0	0	0	0	0	0	0	0	0	0	0	0	0	0	0	0	0	871	0	0	0	515	0	0	0	0	0	0	0	0	0	0	0	0	0
Nonomuraea sp. SBT364	0	0	0	0	0	0	0	0	0	0	0	0	3460	0	0	0	0	0	0	0	0	0	0	0	0	0	0	0	0	0	0	4621	0	0	0	3197	43	0	0	0	0	0	0	0	0	0	0	0	0
Nonomuraea wenchangensis	0	0	0	0	0	0	0	0	0	0	0	0	2612	0	0	0	0	0	0	0	0	0	0	0	0	0	0	0	0	0	0	2840	0	0	0	1971	0	0	0	0	0	0	0	0	0	0	0	0	0
Novosphingobium panipatense	0	0	0	0	0	0	0	0	0	0	0	0	0	0	0	0	0	0	0	0	0	0	0	0	0	0	0	0	0	0	0	0	0	0	0	0	0	0	0	0	0	0	0	0	0	0	0	0	0
Novosphingobium sp. THN1	0	0	0	0	0	0	0	0	0	0	0	0	0	0	0	0	0	0	0	0	0	0	0	0	0	0	0	0	0	0	0	0	0	0	0	0	0	0	0	0	0	0	0	0	0	0	0	0	0
Oblitimonas alkaliphila	0	0	0	0	0	0	0	0	0	0	0	0	0	0	0	0	0	0	0	0	0	0	0	0	0	0	0	0	0	0	0	0	0	0	0	107	0	0	0	0	0	0	0	0	0	0	0	0	0
Ochrobactrum anthropi	0	0	0	0	0	0	0	0	0	0	0	0	0	0	0	0	0	0	0	0	0	0	0	0	0	0	0	0	0	0	0	0	0	0	0	0	0	0	0	0	0	0	0	0	0	0	0	0	0
Ochrobactrum cytisi	0	0	0	0	0	0	0	0	0	0	0	0	0	0	0	0	0	0	0	0	0	0	0	0	0	0	0	0	0	0	0	0	0	0	0	0	0	0	0	0	0	0	0	0	0	0	0	0	0
Ochrobactrum intermedium	0	0	0	0	0	0	0	0	0	0	0	0	0	0	0	0	0	0	0	0	0	0	0	0	0	0	0	0	0	0	0	0	0	0	0	0	0	0	0	0	0	0	0	0	0	0	0	0	0
Ochrobactrum pituitosum	0	0	0	0	0	0	0	0	0	0	0	0	0	0	0	0	0	0	0	0	0	0	0	0	0	0	0	0	0	0	0	0	0	0	0	0	0	0	0	0	0	0	0	0	0	0	0	0	0
Ochrobactrum pseudogrignonense	0	0	0	0	0	0	0	0	0	0	0	0	0	0	0	0	0	0	0	0	0	0	0	0	0	0	0	0	0	0	0	0	0	0	0	0	0	0	0	0	0	0	0	0	0	0	0	0	0
Ochrobactrum sp. A44	0	0	0	0	0	0	0	0	0	0	0	0	0	0	0	0	0	0	0	0	0	0	0	0	0	0	0	0	0	0	0	0	0	0	0	0	0	0	0	0	0	0	0	0	0	0	0	0	0
Ochrobactrum sp. DDT2	0	0	0	0	0	0	0	0	0	0	0	0	0	0	0	0	0	0	0	0	0	0	0	0	0	0	0	0	0	0	0	0	0	0	0	0	0	0	0	0	0	0	0	0	0	0	0	0	0
Ochrobactrum sp. MYb19	0	0	0	0	0	0	0	0	0	0	0	0	0	0	0	0	0	0	0	0	0	0	0	0	0	0	0	0	0	0	0	0	0	0	0	0	0	0	0	0	0	0	0	0	0	0	0	0	0
Ohtaekwangia koreensis	0	0	0	0	0	0	0	0	0	0	0	0	0	0	0	0	0	0	0	0	0	0	0	0	0	0	0	0	0	0	0	145	0	0	0	0	0	0	0	0	0	0	0	0	0	0	0	0	0
Oleiagrimonas soli	0	0	0	0	0	0	0	0	0	0	0	0	0	0	0	0	0	0	0	0	0	0	0	0	0	0	0	0	0	0	0	139	0	0	0	187	0	0	0	0	0	0	0	0	0	0	0	0	0
Oligotropha carboxidovorans	0	0	0	0	0	0	0	0	0	0	0	0	0	0	0	0	0	0	0	0	0	0	0	0	0	0	0	0	0	0	0	0	0	0	0	307	0	0	0	0	0	0	0	0	0	0	0	0	0
Olsenella phocaeensis	0	0	1077	453	0	0	0	0	0	731	0	3474	0	0	0	0	0	613	0	0	2386	0	0	0	0	1057	0	952	0	0	0	0	782	591	0	0	0	0	583	0	290	423	0	0	2440	0	308	844	894
Olsenella provencensis	0	0	0	0	0	0	0	0	0	718	0	2614	0	0	0	816	0	0	0	0	2342	0	0	0	0	888	0	1148	0	0	0	0	590	0	0	0	0	0	0	0	305	0	0	0	2012	0	0	0	398
Olsenella sp. DNF00959	0	0	950	0	535	0	0	0	578	655	0	3452	0	630	0	0	0	618	0	0	1836	0	0	0	43	910	0	1042	0	0	0	0	934	861	0	0	0	0	556	0	262	395	0	0	3796	0	0	1017	715
Olsenella sp. HMSC062G07	0	0	955	0	520	0	0	0	676	763	0	2312	0	622	0	0	0	737	0	0	2418	0	0	0	0	992	0	1300	0	0	0	0	1085	726	0	0	0	0	651	0	391	518	0	0	2842	0	374	917	772
Olsenella sp. kh2p3	0	0	644	0	0	0	0	0	0	0	0	1508	0	532	0	0	0	605	0	0	738	0	0	0	0	426	0	1028	0	0	0	0	797	398	0	0	0	0	0	0	0	0	0	0	0	0	0	0	536
Olsenella sp. KH3B4	0	0	0	0	0	0	0	0	0	0	0	0	0	0	0	0	0	0	0	0	669	0	0	0	0	456	0	836	0	0	0	0	625	0	0	0	0	0	0	0	0	0	0	0	1284	0	0	0	0
Olsenella sp. Marseille-P2300	0	0	0	0	0	0	0	0	0	0	0	0	0	0	0	0	0	0	0	0	1100	0	0	0	0	523	0	848	0	0	0	0	567	351	0	0	0	0	0	0	0	0	0	0	1258	0	0	0	417
Olsenella sp. oral taxon 807	596	403314	943326	386191	477475	16136	487485	201456	710004	666316	323585	2835286	165	688904	1171	332514	56908	808632	3932	305965	1640633	0	26017	285044	32109	882957	144779	555734	8756	463681	31653	0	1054668	825047	361593	175	68	16310	581892	29996	241370	398420	239947	91706	2114524	121446	219584	1123945	594835
Olsenella sp. oral taxon 809	0	0	0	0	0	0	0	0	0	0	0	1750	0	0	0	0	0	0	0	0	1055	0	0	0	0	484	0	0	0	0	0	0	645	391	0	0	0	0	0	0	0	0	0	0	1458	0	0	0	414
Olsenella sp. SIT9	0	0	775	0	0	0	0	0	0	521	0	1680	0	0	0	0	0	490	0	0	1913	0	0	0	0	760	0	1176	0	0	0	0	1035	606	0	0	0	0	0	0	0	345	0	0	2432	0	0	0	630
Olsenella uli	0	1169	4342	2107	1873	0	862	2300	13850	2078	8254	33504	0	11856	0	3238	0	11762	0	0	5245	0	0	2471	452	2808	0	13122	0	4185	0	0	11034	3505	1343	294	0	0	2435	1837	1177	1107	2496	0	7930	2138	611	3428	1987
Olsenella umbonata	0	0	868	0	635	0	0	0	684	766	0	2420	0	657	0	0	0	753	0	0	2404	0	0	0	0	1059	0	1890	0	0	0	0	1243	718	430	0	0	0	574	0	363	427	0	0	2818	0	0	827	715
Olsenella urininfantis	0	0	1044	0	1422	0	506	0	956	910	440	2740	0	897	0	876	0	988	0	0	2469	0	0	0	0	1196	0	1768	0	0	0	0	1951	1127	805	0	0	0	639	0	443	394	0	0	2702	0	293	1415	906
Opitutaceae bacterium TAV4	0	0	0	0	0	0	0	0	0	0	0	0	0	0	0	0	0	0	0	0	0	0	0	0	0	0	0	0	0	0	0	0	0	0	0	0	29	0	0	0	0	0	0	0	0	0	0	0	0
Opitutaceae bacterium TSB47	0	0	0	0	0	0	0	0	0	0	0	0	0	0	0	0	0	0	0	0	0	0	0	0	0	0	0	0	0	0	0	0	0	0	0	190	0	0	0	0	0	0	0	0	0	0	0	0	0
Opitutus sp. GAS368	0	0	0	0	0	0	0	0	0	0	0	0	0	0	0	0	0	0	0	0	0	0	0	0	0	0	0	0	0	0	0	190	0	0	0	12146	0	0	0	0	0	0	0	0	0	0	0	0	0
Opitutus terrae	0	0	0	0	0	0	0	0	0	0	0	0	0	0	0	0	0	0	0	0	0	0	0	0	0	0	0	0	0	0	0	0	0	0	0	215	0	0	0	0	0	0	0	0	0	0	0	0	0
Oribacterium asaccharolyticum	0	0	0	0	0	0	0	0	0	0	0	0	0	0	0	0	0	0	0	0	0	0	0	0	0	1742	0	0	0	0	0	0	0	0	0	0	0	0	0	0	0	0	0	0	0	0	0	0	398
Oribacterium sp. oral taxon 078	0	1074	1052	1014	1586	0	585	2476	879	5362	1004	14976	0	1043	0	5338	0	2146	0	1790	1503	0	552	912	182	3907	643	25146	0	707	0	0	1776	831	1342	0	0	0	660	0	727	2000	0	0	5538	0	1520	1431	2549
Ornithinimicrobium pekingense	88	0	0	0	0	0	0	0	0	0	0	0	0	0	0	0	0	0	0	0	0	0	0	0	0	0	0	0	0	0	0	0	0	0	0	0	0	0	0	0	0	0	0	0	0	0	0	0	0
Ornithinimicrobium sp. CNJ-824	534	0	0	0	0	0	0	0	0	0	0	0	0	0	0	0	0	0	0	0	0	0	0	0	0	0	0	0	0	0	0	0	0	0	0	0	0	0	0	0	0	0	0	0	0	0	0	0	0
Ottowia sp. oral taxon 894	0	47536	1561	111283	0	70772	4576	10126	22174	577	1026	1130	0	717	3485658	22800	256242	5174	218707	111342	0	25875	82175	119093	960	0	8158	72966	763	552	142217	0	0	3972	0	0	47	12312	46997	239183	1166	52357	212377	946226	19416	268156	86940	2091	49290
Oxalobacteraceae bacterium AB_14	0	0	0	0	0	0	0	0	0	0	0	0	0	0	0	0	0	0	0	0	0	0	0	0	0	0	0	0	0	0	0	0	0	0	0	0	0	0	0	0	0	0	0	0	0	0	0	0	0
Paenarthrobacter nicotinovorans	0	0	0	0	0	0	0	0	0	0	0	0	0	0	0	0	0	0	0	0	0	0	0	0	0	0	0	0	0	0	0	0	0	0	0	0	84	0	0	0	0	0	0	0	0	0	0	0	0
Paenibacillus prosopidis	0	0	0	0	0	0	0	0	0	0	0	0	700	0	0	0	0	0	0	0	0	0	0	0	0	0	0	0	0	0	0	0	0	0	0	0	0	0	0	0	0	0	0	0	0	0	0	0	0
Paenibacillus sp. Soil522	0	0	0	0	0	0	0	0	0	0	0	0	258	0	0	0	0	0	0	0	0	0	0	0	0	0	0	0	0	0	0	216	0	0	0	0	0	0	0	0	0	0	0	0	0	0	0	0	0
Paeniclostridium sordellii	0	0	0	0	0	0	0	0	0	0	0	0	188	0	0	0	0	0	0	0	0	0	0	0	0	0	0	0	0	0	0	0	0	0	0	0	0	0	0	0	0	0	0	0	0	0	0	0	0
Paludisphaera borealis	0	0	0	0	0	0	0	0	0	0	0	0	329	0	0	0	0	0	0	0	0	0	0	0	0	0	0	0	0	0	0	201	0	0	0	167	0	0	0	0	0	0	0	0	0	0	0	0	0
Pandoraea pnomenusa	0	0	0	0	0	0	0	0	0	0	0	0	0	0	0	0	0	0	0	0	0	0	0	0	0	0	0	0	0	0	0	0	0	0	0	0	45	0	0	0	0	0	0	0	0	0	0	0	0
Pandoraea sputorum	0	0	0	0	0	0	0	0	0	0	0	0	0	0	0	0	0	0	0	0	0	0	0	0	62	0	0	0	0	0	0	0	0	0	0	0	0	0	0	0	0	0	0	0	0	0	0	0	0
Pannonibacter phragmitetus	0	0	0	0	0	0	0	0	0	0	0	0	0	0	0	0	0	0	0	0	0	0	0	0	0	0	0	0	0	0	0	0	0	0	0	128	0	0	0	0	0	0	0	0	0	0	0	0	0
Paraburkholderia caballeronis	0	0	0	0	0	0	0	0	0	0	0	0	0	0	0	0	0	0	0	0	0	0	0	0	0	0	0	0	0	0	0	154	0	0	0	0	78	0	0	0	0	0	0	0	0	0	0	0	0
Paraburkholderia caribensis	0	0	0	0	0	0	0	0	0	0	0	0	0	0	0	0	0	0	0	0	0	0	0	0	0	0	0	0	0	0	0	0	0	0	0	0	43	0	0	0	0	0	0	0	0	0	0	0	0
Paraburkholderia diazotrophica	0	0	0	0	0	0	0	0	0	0	0	0	0	0	0	0	0	0	0	0	0	0	0	0	0	0	0	0	0	0	0	0	0	0	0	0	29	0	0	0	0	0	0	0	0	0	0	0	0
Paraburkholderia eburnea	0	0	0	0	0	0	0	0	0	0	0	0	0	0	0	0	0	0	0	0	0	0	0	0	0	0	0	0	0	0	0	0	0	0	0	0	35	0	0	0	0	0	0	0	0	0	0	0	0
Paraburkholderia fungorum	0	0	0	0	0	0	0	0	0	0	0	0	0	0	0	0	0	0	0	0	0	0	0	0	0	0	0	0	221	0	0	0	0	0	0	0	37	0	0	0	0	0	0	0	0	0	0	0	0
Paraburkholderia hospita	0	0	0	0	0	0	0	0	0	0	0	0	0	0	0	0	0	0	0	0	0	0	0	0	0	0	0	0	0	0	0	0	0	0	0	0	30	0	0	0	0	0	0	0	0	0	0	0	0
Paraburkholderia kururiensis	0	0	0	0	0	0	0	0	0	0	0	0	0	0	0	0	0	0	0	0	0	0	0	0	0	0	0	0	451	0	0	0	0	0	0	0	0	0	0	0	0	0	0	0	0	0	0	0	0
Paraburkholderia phenazinium	0	0	0	0	0	0	0	0	0	0	0	0	0	0	0	0	0	0	0	0	0	0	0	0	0	0	0	0	0	0	0	0	0	0	0	0	80	0	0	0	0	0	0	0	0	0	0	0	0
Paraburkholderia silvatlantica	0	0	0	0	0	0	0	0	0	0	0	0	0	0	0	0	0	0	0	0	0	0	0	0	0	0	0	0	0	0	0	0	0	0	0	0	43	0	0	0	0	0	0	0	0	0	0	0	0
Paraburkholderia sp. SOS3	0	0	0	0	0	0	0	0	0	0	0	0	0	0	0	0	0	0	0	0	0	0	0	0	0	0	0	0	0	0	0	0	0	0	0	0	34	0	0	0	0	0	0	0	0	0	0	0	0
Paraburkholderia tropica	0	0	0	0	0	0	0	0	0	0	0	0	0	0	0	0	0	0	0	0	0	0	0	0	0	0	0	0	0	0	0	0	0	0	0	0	95	0	0	0	0	0	0	0	0	0	0	0	0
Paraburkholderia unamae	0	0	0	0	0	0	0	0	0	0	0	0	0	0	0	0	0	0	0	0	0	0	0	0	0	0	0	0	0	0	0	0	0	0	0	0	52	0	0	0	0	0	0	0	0	0	0	0	0
Paraburkholderia xenovorans	0	0	0	0	0	0	0	0	0	0	0	0	0	0	0	0	0	0	0	0	0	0	0	0	0	0	0	0	137	0	0	0	0	0	0	0	0	0	0	0	0	0	0	0	0	0	0	0	0
Paracoccus aminovorans	0	0	0	0	0	0	0	0	0	0	0	0	0	0	0	0	0	0	0	0	0	0	0	0	0	0	0	0	0	0	0	0	0	0	0	0	0	0	0	0	0	0	0	1023	0	0	0	0	0
Paracoccus contaminans	0	0	0	0	0	0	0	0	0	0	0	0	0	0	0	0	0	0	0	0	0	0	0	0	0	0	0	0	0	0	0	0	0	0	0	0	0	0	0	0	0	0	0	0	0	0	0	0	0
Paracoccus denitrificans	0	0	0	0	0	0	0	0	0	0	0	0	0	0	0	0	0	0	0	0	0	0	0	0	0	0	0	0	0	0	0	0	0	0	0	0	0	0	0	0	0	0	0	0	0	0	0	0	0
Paracoccus halophilus	0	0	0	0	0	0	0	0	0	0	0	0	0	0	0	0	0	0	0	0	0	0	0	0	0	0	0	0	0	0	0	0	0	0	0	0	0	0	0	0	0	0	0	0	0	0	0	0	0
Paracoccus sp. 228	0	0	0	0	0	0	0	0	0	0	0	0	0	0	0	0	0	0	0	0	0	0	0	0	0	0	0	0	0	0	0	0	0	0	0	0	0	0	0	0	0	0	0	0	0	0	0	0	0
Paracoccus tibetensis	0	0	0	0	0	0	0	0	0	0	0	0	0	0	0	0	0	0	0	0	0	0	0	0	0	0	0	0	0	0	0	0	0	0	0	0	0	0	0	0	0	0	0	0	0	0	0	0	0
Paracoccus versutus	0	0	0	0	0	0	0	0	0	0	0	0	0	0	0	0	0	0	0	0	0	0	0	0	0	0	0	0	0	0	0	0	0	0	0	0	0	0	0	0	0	0	0	0	0	0	0	0	0
Paracoccus yeei	0	0	0	0	0	0	0	0	0	0	0	0	0	0	0	0	0	0	0	0	0	0	0	0	0	0	0	0	129	0	0	0	0	0	0	0	0	0	0	0	0	0	0	0	0	0	0	0	0
Paracoccus zhejiangensis	0	0	0	0	0	0	0	0	0	0	0	0	0	0	0	0	0	0	0	0	0	0	0	0	0	0	0	0	0	0	0	0	0	0	0	0	0	0	0	0	0	0	0	0	0	0	0	0	0
Paraeggerthella hongkongensis	0	0	0	677	678	0	583	0	0	0	0	2306	0	0	0	0	0	794	0	0	1049	0	0	661	0	0	0	0	0	597	0	0	563	714	0	0	0	0	443	0	404	502	0	0	0	0	308	1093	847
Parascardovia denticolens	0	0	0	0	0	0	0	0	0	0	0	0	0	0	0	0	0	0	0	0	0	0	0	0	0	0	0	0	0	0	0	0	0	0	0	0	0	0	0	0	0	0	0	0	0	0	0	0	0
Parvimonas micra	0	13468	3126	2561	3333	4084	2641	13640	1457	5456	6868	4308	0	20053	30956	11418	4889	25258	27213	545	0	11382	3026	9703	253	3849	20396	22320	0	7039	0	0	3579	2199	1719	422	0	15940	4057	3520	19095	2976	5984	0	16636	6868	2605	2995	2429
Parvimonas sp. KA00067	0	1334	0	0	0	0	0	778	0	0	478	0	0	1052	3469	982	0	1075	2953	0	0	1117	0	0	0	0	1867	2436	0	0	0	0	0	0	0	0	0	1485	0	0	2006	0	0	0	1772	0	0	0	0
Patulibacter minatonensis	0	0	0	0	0	0	0	0	0	0	0	0	397	0	0	0	0	0	0	0	0	0	0	0	0	0	0	0	0	0	0	158	0	0	0	1040	0	0	0	0	0	0	0	0	0	0	0	0	0
Paucibacter sp. KCTC 42545	0	0	0	0	0	0	0	0	0	0	0	0	0	0	0	0	0	0	0	0	0	0	0	0	0	0	0	0	0	0	0	0	0	0	0	0	0	0	0	0	0	0	0	0	0	0	0	0	0
Pedobacter nutrimenti	0	0	0	0	0	0	0	0	0	0	0	0	0	0	0	0	0	0	0	0	0	0	0	0	0	0	0	0	710	0	0	0	0	0	0	0	0	0	0	0	0	0	0	0	0	0	0	0	0
Pedobacter sp. V48	0	0	0	0	0	0	0	0	0	0	0	0	0	0	0	0	0	0	0	0	0	0	0	0	0	0	0	0	134	0	0	0	0	0	0	0	0	0	0	0	0	0	0	0	0	0	0	0	0
Pelodictyon luteolum	0	2240	0	0	0	0	0	0	0	0	0	0	0	544	0	0	0	0	866	923	0	1279	0	0	0	0	2371	0	0	0	729	0	0	0	0	0	0	1524	0	0	0	0	1760	0	0	0	0	3472	0
Pelodictyon phaeoclathratiforme	0	1602	0	0	0	0	0	0	0	0	0	0	0	0	0	0	0	0	0	674	0	886	0	0	0	0	1608	0	0	0	0	0	0	0	0	0	0	964	0	0	0	0	1308	0	0	0	0	2450	0
Pelomonas sp. Root1217	0	0	0	0	0	0	0	0	0	0	0	0	0	0	0	0	0	0	0	0	0	0	0	0	0	0	0	0	0	0	0	0	0	0	0	0	76	0	0	0	0	0	0	0	0	0	0	0	0
Pelomonas sp. Root1237	0	0	0	0	0	0	0	0	0	0	0	0	0	0	0	0	0	0	0	0	0	0	0	0	0	0	0	0	0	0	0	0	0	0	0	0	89	0	0	0	0	0	0	0	0	0	0	0	0
Pelomonas sp. Root1444	0	0	0	0	0	0	0	0	0	0	0	0	0	0	0	0	0	0	0	0	0	0	0	0	0	0	0	0	0	0	0	136	0	0	0	0	81	0	0	0	0	0	0	0	0	0	0	0	0
Pelomonas sp. Root662	0	0	0	0	0	0	0	0	0	0	0	0	0	0	0	0	0	0	0	0	0	0	0	0	0	0	0	0	0	0	0	0	0	0	0	0	52	0	0	0	0	0	0	0	0	0	0	0	0
Peptoanaerobacter stomatis	0	2133	2985	2972	4389	0	1379	5700	1353	1499	5021	4454	0	3654	1623	4762	1490	3093	1382	1315	957	785	1234	2888	71	20313	2268	3792	0	3148	735	0	3451	2248	2962	0	0	1355	1635	1571	2630	2055	1113	0	1742	2980	2053	4927	5737
Peptococcus niger	0	0	0	0	624	0	0	0	0	0	0	0	0	0	0	808	0	0	0	0	0	0	0	0	0	653	0	1810	0	0	0	0	0	0	1059	0	0	0	0	2035	312	0	0	0	0	0	0	919	0
Peptoniphilus indolicus	0	0	0	0	692	0	0	0	0	0	0	0	0	0	0	0	0	0	0	0	0	0	0	0	0	1055	0	0	0	0	0	0	0	0	0	0	0	0	0	0	0	0	0	0	0	0	0	0	0
Peptoniphilus sp. HMSC062D09	0	0	0	0	0	0	0	0	0	0	0	0	0	0	0	0	0	0	0	0	0	0	0	0	0	1025	0	0	0	0	0	0	0	0	0	0	0	0	0	0	0	0	0	0	0	0	0	0	0
Peptoniphilus sp. oral taxon 386	0	879	2955	2392	5817	0	711	3104	1338	1109	2177	2592	0	1853	0	3568	0	2642	635	0	890	0	597	702	42	13479	690	1870	0	1552	0	0	5617	2558	3173	0	0	0	982	0	1893	1562	0	0	1528	0	1277	5041	5068
Peptoniphilus urinimassiliensis	0	0	0	0	766	0	0	0	0	0	0	0	0	0	0	0	0	0	0	0	0	0	0	0	0	3281	0	0	0	0	0	0	0	0	0	0	0	0	0	0	0	0	0	0	0	0	0	0	658
Peptostreptococcaceae bacterium oral taxon 113	0	30088	58687	66563	81554	5001	55484	89176	39473	22559	22145	41094	0	67834	3529	31294	29572	58744	3882	42064	7808	882	62065	20864	502	18513	11200	29510	328	77699	3538	0	55495	67310	53427	229	0	2308	23109	1239	13520	39609	5722	1373	13610	1196	81685	37214	76676
Peptostreptococcaceae bacterium pGA-8	0	668	3063	2474	6148	0	496	2712	1678	1035	2074	2964	0	1292	0	2396	0	1840	0	0	1046	0	509	650	0	13062	0	1136	0	1241	0	0	4553	3065	3622	0	0	0	924	0	1795	1618	0	0	1188	0	1036	5323	5552
Peptostreptococcus anaerobius	0	957	525	592	2049	0	0	780	0	0	790	0	0	1083	882	2732	0	631	0	0	0	0	0	740	0	6999	1537	5272	0	590	0	0	1150	0	0	0	0	803	536	1258	1069	487	0	0	1276	0	385	1215	1701
Petrimonas mucosa	0	0	0	0	1242	0	0	0	0	0	0	0	0	0	0	0	0	0	0	0	0	0	0	0	0	0	0	0	0	0	0	0	0	0	727	0	0	0	0	0	0	0	0	0	0	0	0	0	574
Phenylobacterium zucineum	0	0	0	0	0	0	0	0	0	0	0	0	0	0	0	0	0	0	0	0	0	0	0	0	0	0	0	0	0	0	0	184	0	0	0	125	0	0	0	0	0	0	0	0	0	0	0	0	0
Phocaeicola abscessus	0	828	2976	4788	9136	0	0	22362	17202	4989	6496	44990	0	9849	0	3120	0	13634	0	924	6302	0	0	18531	543	1629	1801	7748	82	8974	0	0	11313	7333	1596	291	0	0	8288	1041	12470	2597	5185	0	8214	0	1574	16523	1966
Phreatobacter cathodiphilus	0	0	0	0	0	0	0	0	0	0	0	0	0	0	0	0	0	0	0	0	0	0	0	0	53	0	0	0	0	0	0	234	0	0	0	146	39	0	0	0	0	0	0	0	0	0	0	0	0
Phycicoccus cremeus	0	0	0	0	0	0	0	0	0	0	0	0	0	0	0	0	0	0	0	0	0	0	0	0	0	0	0	0	0	0	0	0	0	0	0	0	34	0	0	0	0	0	0	0	0	0	0	0	0
Phycicoccus sp. Soil748	0	0	0	0	0	0	0	0	0	0	0	0	0	0	0	0	0	0	0	0	0	0	0	0	0	0	0	0	0	0	0	0	0	0	0	0	35	0	0	0	0	0	0	0	0	0	0	0	0
Phyllobacterium leguminum	0	0	0	0	0	0	0	0	0	0	0	0	0	0	0	0	0	0	0	0	0	0	0	0	0	0	0	0	0	0	0	0	0	0	0	125	0	0	0	0	0	0	0	0	0	0	0	0	0
Phyllobacterium myrsinacearum	264	0	0	0	0	0	0	0	0	0	0	0	0	0	0	0	0	0	0	0	0	0	0	0	73	0	0	0	230	0	0	0	0	0	0	120	34	0	0	0	0	0	0	0	0	0	0	0	0
Pimelobacter simplex	0	0	0	0	0	0	0	0	0	0	0	0	247	0	0	0	0	0	0	0	0	0	0	0	0	0	0	0	0	0	0	181	0	0	0	128	39	0	0	0	0	0	0	0	0	0	0	0	0
Piscinibacter caeni	0	0	0	0	0	0	0	0	0	0	0	0	0	0	0	0	0	0	0	0	0	0	0	0	0	0	0	0	0	0	0	134	0	0	0	0	0	0	0	0	0	0	0	0	0	0	0	0	0
Piscirickettsia salmonis	0	0	0	0	0	0	0	0	0	0	0	0	0	0	0	0	0	0	0	0	0	0	0	0	0	0	0	0	0	0	0	0	0	0	0	0	0	0	0	0	0	0	0	0	0	0	0	0	0
Planctomyces sp. SH-PL14	0	0	0	0	0	0	0	0	0	0	0	0	0	0	0	0	0	0	0	0	0	0	0	0	0	0	0	0	0	0	0	176	0	0	0	185	0	0	0	0	0	0	0	0	0	0	0	0	0
Planctomyces sp. SH-PL62	0	0	0	0	0	0	0	0	0	0	0	0	142	0	0	0	0	0	0	0	0	0	0	0	0	0	0	0	0	0	0	232	0	0	0	162	0	0	0	0	0	0	0	0	0	0	0	0	0
Planktothrix tepida	0	0	0	0	0	0	0	0	0	0	0	0	0	0	0	0	0	0	0	0	0	0	0	0	0	0	0	0	0	0	0	0	0	0	0	0	0	0	0	0	0	0	0	0	0	0	0	0	0
Planobispora rosea	0	0	0	0	0	0	0	0	0	0	0	0	32046	0	0	0	0	0	0	0	0	0	0	0	0	0	0	0	0	0	0	36340	0	0	0	24739	0	0	0	0	0	0	0	0	0	0	0	0	0
Plasticicumulans acidivorans	0	0	0	0	0	0	0	0	0	0	0	0	0	0	0	0	0	0	0	0	0	0	0	0	0	0	0	0	0	0	0	187	0	0	0	0	0	0	0	0	0	0	0	0	0	0	0	0	0
Plautia stali symbiont	0	0	0	0	0	0	0	0	0	0	0	0	0	0	0	0	0	0	0	0	0	0	0	0	0	0	0	0	0	0	0	0	0	0	0	0	0	0	0	0	0	0	0	0	0	0	0	0	0
Pleomorphomonas koreensis	0	0	0	0	0	0	0	0	0	0	0	0	0	0	0	0	0	0	0	0	0	0	0	0	0	0	0	0	0	0	0	0	0	0	0	127	0	0	0	0	0	0	0	0	0	0	0	0	0
Polaromonas glacialis	0	0	0	0	0	0	0	0	0	0	0	0	0	0	0	0	0	0	0	0	0	0	0	0	0	0	0	0	0	0	0	0	0	0	0	0	0	0	0	0	0	0	0	0	0	0	0	0	0
Polaromonas naphthalenivorans	0	0	0	0	0	0	0	0	0	0	0	0	0	0	0	0	0	0	0	0	0	0	0	0	0	0	0	0	0	0	0	0	0	0	0	0	0	0	0	0	0	0	0	0	0	0	0	0	0
Polaromonas sp. JS666	0	0	0	0	0	0	0	0	0	0	0	0	230	0	0	0	0	0	0	0	0	0	0	0	0	0	0	0	0	0	0	791	0	0	0	510	63	0	0	0	0	0	0	0	0	0	0	0	0
Polaromonas sp. YR568	0	0	0	0	0	0	0	0	0	0	0	0	0	0	0	0	0	0	0	0	0	0	0	0	0	0	0	0	0	0	0	128	0	0	0	0	0	0	0	0	0	0	0	0	0	0	0	0	0
Polymorphum gilvum	0	0	0	0	0	0	0	0	0	0	0	0	0	0	0	0	0	0	0	0	0	0	0	0	0	0	0	0	0	0	0	0	0	0	0	183	0	0	0	0	0	0	0	0	0	0	0	0	0
Polynucleobacter difficilis	0	0	0	0	0	0	0	0	0	0	0	0	0	0	0	0	0	0	0	0	0	0	0	0	0	0	0	0	0	0	0	0	0	0	0	0	0	0	0	0	0	0	0	0	0	0	0	0	0
Polynucleobacter necessarius	0	0	0	0	0	0	0	0	0	0	0	0	0	0	0	0	0	0	0	0	0	0	0	0	0	0	0	0	0	0	0	0	0	0	0	0	0	0	0	0	0	0	0	0	0	0	0	0	0
Polynucleobacter yangtzensis	0	0	0	0	0	0	0	0	0	0	0	0	0	0	0	0	0	0	0	0	0	0	0	0	0	0	0	0	0	0	0	0	0	0	0	0	0	0	0	0	0	0	0	0	0	0	0	0	0
Porphyrobacter colymbi	0	0	0	0	0	0	0	0	0	0	0	0	0	0	0	0	0	0	0	0	0	0	0	0	0	0	0	0	0	0	0	0	0	0	0	0	0	0	0	0	0	0	0	0	0	0	0	0	0
Porphyromonadaceae bacterium KH3R12	0	0	0	0	637	0	0	0	0	0	0	0	0	0	0	0	0	0	0	0	0	0	0	0	0	0	0	0	0	0	0	0	0	0	454	0	0	0	0	0	0	0	0	0	0	0	0	0	408
Porphyromonas catoniae	0	5819	0	2766	0	3040	0	1436	0	0	0	0	0	0	1242	0	10284	0	16525	1405	0	19009	0	524	280	0	4864	1092	0	0	3030	0	0	0	0	0	0	10239	0	2746	0	0	5475	4273	0	3184	1165	0	0
Porphyromonas gingivalis	0	7870	2440	9181	5566	918	2226	25004	2800	4581	14739	14004	0	12980	5741	6972	5054	12578	2885	1853	712	1024	18413	6969	179	1362	4041	4066	0	2914	1180	0	3173	3599	4676	116	0	2481	4907	2685	8380	6051	1301	0	4374	1076	6161	5616	6095
Porphyromonas macacae	0	0	0	0	0	0	0	0	0	0	0	0	0	0	0	0	0	499	0	0	0	0	0	0	0	0	0	0	0	0	0	0	0	0	0	0	0	0	0	0	0	0	0	0	0	0	0	0	0
Porphyromonas sp. KLE 1280	0	915	0	0	0	1267	0	14486	0	0	0	0	0	0	0	0	913	0	6765	0	0	5773	0	0	81	0	6783	0	0	0	0	0	0	0	0	0	0	8384	0	4205	0	0	7545	1960	0	0	0	0	0
Porphyromonas sp. oral taxon 278	0	5908	0	1113	0	2144	0	956	0	0	0	0	0	1074	2010	0	1695	643	7593	874	0	9060	0	608	62	0	7188	7090	0	0	1001	0	0	0	0	0	0	9986	870	2818	0	0	9056	0	0	1910	937	0	0
Prauserella sp. PE36	0	0	0	0	0	0	0	0	0	0	0	0	279	0	0	0	0	0	0	0	0	0	0	0	0	0	0	0	0	0	0	195	0	0	0	213	0	0	0	0	0	0	0	0	0	0	0	0	0
Prevotella baroniae	0	0	0	0	0	0	0	878	0	0	0	0	0	0	1322	0	0	0	0	0	0	0	0	1368	0	0	0	1160	0	0	0	0	0	0	0	0	0	0	708	965	323	0	0	0	0	0	0	0	0
Prevotella buccae	0	0	718	0	0	0	0	5346	0	2792	642	2080	0	758	0	6474	0	860	0	0	0	0	0	3823	0	414	656	6054	0	0	0	0	0	0	0	0	0	0	4099	3250	2590	827	0	0	2126	3290	387	0	602
Prevotella conceptionensis	0	2216	0	1055	0	0	846	0	0	0	0	0	0	767	0	0	0	1371	4108	2238	0	1603	571	1004	0	0	1685	3042	0	783	1381	0	0	0	0	0	0	812	0	2001	457	358	1577	0	0	6510	822	0	0
Prevotella copri	0	0	0	0	0	0	0	0	0	0	0	0	0	0	0	0	0	0	0	0	0	0	0	0	0	0	0	0	0	0	0	0	0	0	0	0	0	0	0	0	0	0	0	0	0	0	0	0	0
Prevotella enoeca	0	0	0	0	0	0	0	0	0	0	0	0	0	0	0	0	0	0	0	0	0	0	0	0	0	0	0	0	0	0	0	0	0	0	0	0	0	0	0	0	0	0	0	0	0	0	0	0	0
Prevotella intermedia	0	5527	487	2029	486	849	1652	3044	1002	910	1819	1086	0	5839	2648	1942	4000	2777	5995	2485	0	2360	1913	2784	0	0	4740	10158	0	2536	1483	0	601	563	0	0	0	3623	2272	4647	1966	957	1695	0	1136	8056	1709	1177	551
Prevotella loescheii	0	18087	0	2917	0	6238	0	4604	0	0	667	0	0	1319	5523	3602	6368	2419	16639	12078	0	21880	0	2044	262	0	17538	9754	0	533	17440	0	0	0	0	0	0	17874	693	30116	438	344	22925	1797	0	18840	1330	0	0
Prevotella maculosa	0	1693	0	0	0	0	0	898	0	586	0	2994	0	594	0	1124	0	1950	0	1024	0	0	0	1150	0	0	1121	6414	0	583	0	0	0	0	0	0	0	0	524	2998	0	0	1854	0	0	16436	530	0	0
Prevotella marshii	0	0	0	0	0	0	0	0	0	0	0	0	0	0	0	0	0	0	0	0	0	0	0	0	0	0	0	0	0	0	0	0	0	0	0	0	0	0	0	0	0	0	0	0	0	0	0	0	0
Prevotella melaninogenica	0	0	0	0	0	0	0	0	0	0	0	0	0	0	0	0	0	0	0	0	0	0	0	0	0	0	0	0	0	0	0	0	0	0	0	0	0	0	0	0	0	0	0	0	0	0	0	0	0
Prevotella micans	0	1435	628	0	0	0	0	1472	1056	0	0	0	0	686	0	0	627	1130	0	961	0	0	0	783	0	0	1624	928	0	0	0	0	0	0	0	0	0	677	0	3843	0	0	0	0	0	11750	550	0	0
Prevotella saccharolytica	0	7313	0	1316	0	1621	0	1648	0	0	0	1766	0	1345	1893	1590	1749	2140	4277	8703	0	5351	0	1844	84	0	5291	15544	0	0	6730	0	0	0	0	0	0	2729	884	9308	268	473	8003	1387	1100	29200	1121	0	421
Prevotella shahii	0	644	0	0	0	0	0	0	0	0	0	0	0	0	0	0	0	0	871	0	0	643	0	0	0	0	0	0	0	0	0	0	0	0	0	0	0	0	0	902	0	0	635	0	0	1410	0	0	0
Prevotella sp. HMSC073D09	0	2235	0	1114	0	0	860	0	0	0	0	0	0	827	0	0	674	1358	4064	2274	0	1700	619	1086	0	0	1791	2980	0	747	1448	0	0	0	0	0	0	844	0	1991	468	396	1659	0	0	6464	832	0	0
Prevotella sp. oral taxon 317	0	3133	0	1429	0	905	1125	0	717	0	0	0	0	1138	911	0	888	1858	5678	3025	0	2254	809	1357	0	0	2544	4052	0	1147	1818	0	0	0	0	0	0	1260	449	2863	723	557	2150	0	0	8672	1135	0	0
Prevotella sp. oral taxon 472	0	16767	0	2685	0	5704	0	4524	0	0	608	0	0	1244	5115	3362	5956	2251	16240	11424	0	21430	0	1899	257	0	16496	9136	82	0	16935	0	0	0	0	0	0	16675	606	27903	369	368	21474	1642	0	17358	1246	0	0
Prevotella timonensis	0	0	0	0	0	0	0	0	0	0	0	0	0	0	0	0	0	0	0	0	0	0	0	0	0	0	0	0	0	0	0	0	0	0	0	0	0	0	0	0	0	0	0	0	0	0	0	0	0
Propionibacteriaceae bacterium P6A17	0	0	0	0	0	841	0	0	0	0	0	0	0	0	0	0	0	0	0	580	0	1101	472	0	0	0	713	0	0	0	1057	0	0	0	0	0	0	832	0	1159	0	0	0	0	0	1446	0	0	0
Propionibacterium acidifaciens	0	0	10614	0	0	0	602	0	0	211354	474	0	0	0	0	952	0	452	0	0	563	0	634	0	0	33328	665	122354	0	0	0	0	0	0	0	0	0	609	0	4489	0	419	0	0	1536	26542	0	4368	395
Propionibacterium australiense	0	0	0	0	0	0	669	0	0	995	0	0	0	0	0	0	0	0	0	0	0	746	742	0	0	0	628	1110	0	0	0	0	0	0	0	0	0	620	0	923	0	427	0	0	1260	1054	0	0	0
Propionibacterium cyclohexanicum	0	0	0	0	0	0	0	0	0	0	0	0	0	0	0	0	0	0	0	0	0	0	577	0	0	0	0	0	0	0	0	0	0	0	0	0	0	0	0	0	0	0	0	0	0	0	0	0	0
Propionibacterium freudenreichii	0	649	0	488	0	1277	1408	0	0	802	0	0	0	565	0	1546	874	701	796	555	0	1419	1920	0	0	0	1028	1198	0	0	757	0	0	0	0	0	0	1292	458	1803	388	1077	0	0	1910	2052	504	0	763
Propionibacterium sp. KPL1844	0	0	0	0	0	0	0	0	0	0	0	0	0	0	0	0	0	0	0	0	0	0	0	0	0	0	0	0	0	0	0	0	0	0	0	0	0	0	0	0	0	0	0	0	0	0	0	0	0
Propionibacterium sp. oral taxon 192	0	11847	10630	1619	0	47046	13731	42910	2289	19358	5616	98580	0	4771	0	251380	3926	2286	4123	4115	43489	20639	4027	36350	1220	48490	86232	365814	393	2732	4808	0	831	1084	504	0	0	112150	46221	241945	4480	3101	71454	0	89420	327184	1944	19410	1522
Propionimicrobium lymphophilum	0	0	0	0	0	0	0	0	0	0	0	0	0	0	0	0	0	0	0	0	0	0	0	0	0	0	0	0	0	0	0	0	0	0	0	0	0	0	0	0	0	0	0	0	0	0	0	0	0
Propionivibrio dicarboxylicus	0	2050	662	904	0	0	2438	1684	0	1287	550	2866	0	728	0	2254	2082	1065	2402	1427	0	2360	2346	1814	76	0	1897	888	0	0	944	0	0	636	0	0	0	1056	787	2726	818	1479	0	0	1724	4134	1370	0	706
Prosthecochloris aestuarii	0	0	0	0	0	0	0	0	0	0	0	0	0	0	0	0	0	0	0	0	0	0	0	0	0	0	0	0	0	0	0	0	0	0	0	0	0	0	0	0	0	0	0	0	0	0	0	0	0
Prosthecochloris sp. CIB 2401	0	0	0	0	0	0	0	0	0	0	0	0	0	0	0	0	0	0	0	0	0	0	0	0	0	0	611	0	0	0	0	0	0	0	0	0	0	0	0	0	0	0	0	0	0	0	0	1028	0
Prosthecochloris sp. GSB1	0	1549	0	0	0	0	0	0	0	0	0	0	0	0	0	0	0	0	0	679	0	907	0	0	0	0	1600	0	0	0	0	0	0	0	0	0	0	1059	0	0	0	0	1252	0	0	0	0	2414	0
Prosthecochloris sp. HL-130-GSB	0	865	0	0	0	0	0	0	0	0	0	0	0	0	0	0	0	0	0	0	0	0	0	0	0	0	839	0	0	0	0	0	0	0	0	0	0	0	0	0	0	0	680	0	0	0	0	1192	0
Prosthecomicrobium hirschii	0	0	0	0	0	0	0	0	0	0	0	0	0	0	0	0	0	0	0	0	0	0	0	0	0	0	0	0	0	0	0	183	0	0	0	224	0	0	0	0	0	0	0	0	0	0	0	0	0
Proteiniclasticum ruminis	0	0	0	0	0	0	0	0	0	0	0	0	0	0	0	0	0	0	0	0	0	0	0	0	0	475	0	0	0	0	0	0	0	0	0	0	0	0	0	0	0	0	0	0	0	0	0	0	0
Proteus mirabilis	0	0	0	0	0	0	0	0	0	0	0	0	0	0	0	0	0	0	0	0	0	0	0	0	0	0	0	0	0	0	0	0	0	0	0	0	0	0	0	0	0	0	0	0	0	0	0	0	0
Providencia rettgeri	0	0	0	0	0	0	0	0	0	0	0	0	0	0	0	0	0	0	0	0	0	0	0	0	0	0	0	0	0	0	0	0	0	0	0	0	0	0	0	0	0	0	0	0	0	0	0	0	0
Pseudacidovorax intermedius	0	0	0	0	0	0	0	0	0	0	0	0	0	0	0	0	0	0	0	0	0	0	0	0	0	0	0	0	0	0	0	0	0	0	0	0	0	0	0	0	0	0	0	0	0	0	0	0	0
Pseudaminobacter salicylatoxidans	0	0	0	0	0	0	0	0	0	0	0	0	194	0	0	0	0	0	0	0	0	0	0	0	0	0	0	0	0	0	0	0	0	0	0	597	0	0	0	0	0	0	0	0	0	0	0	0	0
Pseudobutyrivibrio sp. ACV-2	0	0	0	0	656	0	0	0	0	0	0	0	0	0	0	0	0	0	0	0	0	0	0	0	0	0	0	0	0	0	0	0	0	0	0	0	0	0	0	0	0	0	0	0	0	0	0	0	0
Pseudochrobactrum asaccharolyticum	0	0	0	0	0	0	0	0	0	0	0	0	0	0	0	0	0	0	0	0	0	0	0	0	0	0	0	0	0	0	0	0	0	0	0	0	0	0	0	0	0	0	0	0	0	0	0	0	0
Pseudoclostridium thermosuccinogenes	0	0	0	0	0	0	0	0	0	0	0	0	0	0	0	0	0	0	0	0	0	0	0	0	0	1513	0	0	0	0	0	0	0	0	0	0	0	0	0	0	0	0	0	0	0	0	0	0	0
Pseudodesulfovibrio profundus	0	0	0	0	0	0	0	0	0	0	0	0	0	0	0	0	0	0	0	0	0	0	0	0	0	0	0	0	0	0	0	0	0	0	0	0	0	0	0	0	0	0	0	0	0	0	0	654	0
Pseudolabrys sp. Root1462	0	0	0	0	0	0	0	0	0	0	0	0	129	0	0	0	0	0	0	0	0	0	0	0	0	0	0	0	0	0	0	207	0	0	0	226	0	0	0	0	0	0	0	0	0	0	0	0	0
Pseudolabrys taiwanensis	0	0	0	0	0	0	0	0	0	0	0	0	172	0	0	0	0	0	0	0	0	0	0	0	0	0	0	0	0	0	0	287	0	0	0	267	0	0	0	0	0	0	0	0	0	0	0	0	0
Pseudomonas aeruginosa	0	0	0	0	0	0	0	0	0	0	0	0	0	0	1903	0	0	0	0	0	0	0	0	0	0	0	0	0	138	0	0	193	0	0	0	190	885	0	0	0	0	0	0	0	0	0	0	0	0
Pseudomonas alcaligenes	56	0	0	0	0	0	0	0	0	0	0	0	0	0	0	0	0	0	0	0	0	0	0	0	88	0	0	0	90	0	0	0	0	0	0	0	0	0	0	0	0	0	0	0	0	0	0	0	0
Pseudomonas antarctica	0	0	0	0	0	0	0	0	0	0	0	0	0	0	0	0	0	0	0	0	0	0	0	0	0	0	0	0	92	0	0	0	0	0	0	0	0	0	0	0	0	0	0	0	0	0	0	0	0
Pseudomonas azotoformans	0	0	0	0	0	0	0	0	0	0	0	0	0	0	0	0	0	0	0	0	0	0	0	0	0	0	0	0	198	0	0	0	0	0	0	0	0	0	0	0	0	0	0	0	0	0	0	0	0
Pseudomonas borbori	0	0	0	0	0	0	0	0	0	0	0	0	0	0	0	0	0	0	0	0	0	0	0	0	0	0	0	0	0	0	0	0	0	0	0	204	0	0	0	0	0	0	0	0	0	0	0	0	0
Pseudomonas canadensis	0	0	0	0	0	0	0	0	0	0	0	0	0	0	0	0	0	0	0	0	0	0	0	0	0	0	0	0	100	0	0	0	0	0	0	0	0	0	0	0	0	0	0	0	0	0	0	0	0
Pseudomonas cedrina	0	0	0	0	0	0	0	0	0	0	0	0	0	0	0	0	0	0	0	0	0	0	0	0	0	0	0	0	0	0	0	0	0	0	0	0	0	0	0	0	0	0	0	0	0	0	0	0	0
Pseudomonas extremaustralis	0	0	0	0	0	0	0	0	0	0	0	0	0	0	0	0	0	0	0	0	0	0	0	0	0	0	0	0	88	0	0	0	0	0	0	0	0	0	0	0	0	0	0	0	0	0	0	0	0
Pseudomonas fluorescens	94	0	0	0	0	0	0	0	0	0	0	0	0	0	0	0	0	0	0	0	0	0	0	0	136	0	0	0	340	0	0	0	0	0	0	0	237	0	0	0	0	0	0	0	0	0	0	0	0
Pseudomonas fragi	0	0	0	0	0	0	0	0	0	0	0	0	0	0	0	0	0	0	0	0	0	0	0	0	0	0	0	0	0	0	0	0	0	0	0	0	0	0	0	0	0	0	0	0	0	0	0	0	0
Pseudomonas koreensis	0	0	0	0	0	0	0	0	0	0	0	0	0	0	0	0	0	0	0	0	0	0	0	0	0	0	0	0	0	0	0	0	0	0	0	0	0	0	0	0	0	0	0	0	0	0	0	0	0
Pseudomonas marginalis	0	0	0	0	0	0	0	0	0	0	0	0	0	0	0	0	0	0	0	0	0	0	0	0	0	0	0	0	116	0	0	0	0	0	0	0	0	0	0	0	0	0	0	0	0	0	0	0	0
Pseudomonas nitroreducens	0	0	0	0	0	0	0	0	0	0	0	0	0	0	0	0	0	0	0	0	0	0	0	0	0	0	0	0	0	0	0	0	0	0	0	0	0	0	0	0	0	0	0	0	0	0	0	0	0
Pseudomonas palleroniana	0	0	0	0	0	0	0	0	0	0	0	0	0	0	0	0	0	0	0	0	0	0	0	0	0	0	0	0	0	0	0	0	0	0	0	0	0	0	0	0	0	0	0	0	0	0	0	0	0
Pseudomonas peli	0	0	0	0	0	0	0	0	0	0	0	0	0	0	0	0	0	0	0	0	0	0	0	0	0	0	0	0	0	0	0	161	0	0	0	0	0	0	0	0	0	0	0	0	0	0	0	0	0
Pseudomonas poae	0	0	0	0	0	0	0	0	0	0	0	0	0	0	0	0	0	0	0	0	0	0	0	0	0	0	0	0	303	0	0	0	0	0	0	0	0	0	0	0	0	0	0	0	0	0	0	0	0
Pseudomonas prosekii	0	0	0	0	0	0	0	0	0	0	0	0	0	0	0	0	0	0	0	0	0	0	0	0	0	0	0	0	0	0	0	0	0	0	0	0	0	0	0	0	0	0	0	0	0	0	0	0	0
Pseudomonas putida	0	0	0	0	0	0	0	0	0	0	0	0	0	0	0	0	0	0	0	0	0	0	0	0	0	0	0	0	0	0	0	0	0	0	0	0	0	0	0	0	0	0	0	0	0	0	0	0	0
Pseudomonas salomonii	0	0	0	0	0	0	0	0	0	0	0	0	0	0	0	0	0	0	0	0	0	0	0	0	0	0	0	0	0	0	0	0	0	0	0	0	0	0	0	0	0	0	0	0	0	0	0	0	0
Pseudomonas sp. 24 E 13	0	0	0	0	1601	0	1921	0	1386	1408	594	2118	0	0	899	0	0	0	2396	0	781	0	2075	0	4321	3424	0	3876	0	1167	0	2751	772	608	587	557	2618	0	0	0	0	0	735	0	1306	2824	1805	2752	1425
Pseudomonas sp. 382	0	0	0	0	0	0	0	0	0	0	0	0	0	0	0	0	0	0	0	0	0	0	0	0	0	0	0	0	0	0	0	0	0	0	0	0	0	0	0	0	0	0	0	0	0	0	0	0	0
Pseudomonas sp. GM24	0	0	0	0	0	0	0	0	0	0	0	0	0	0	0	0	0	0	0	0	0	0	0	0	0	0	0	0	0	0	0	0	0	0	0	0	0	0	0	0	0	0	0	0	0	0	0	0	0
Pseudomonas sp. HMSC066A08	0	0	0	0	0	0	0	0	0	0	0	0	0	0	0	0	0	0	0	0	0	0	0	0	0	0	0	0	0	0	0	0	0	0	0	0	0	0	0	0	0	0	0	0	0	0	0	0	0
Pseudomonas sp. NFACC42-2	0	0	0	0	0	0	0	0	0	0	0	0	0	0	0	0	0	0	0	0	0	0	0	0	0	0	0	0	0	0	0	0	0	0	0	0	0	0	0	0	0	0	0	0	0	0	0	0	0
Pseudomonas sp. Root9	0	0	0	0	0	0	0	0	0	0	0	0	0	0	0	0	0	0	0	0	0	0	0	0	0	0	0	0	670	0	0	0	0	0	0	0	0	0	0	0	0	0	0	0	0	0	0	0	0
Pseudomonas sp. TKP	0	0	0	0	0	0	0	0	0	0	0	0	0	0	0	0	0	0	0	0	0	0	0	0	0	0	0	0	0	0	0	0	0	0	0	0	0	0	0	0	0	0	0	0	0	0	0	0	0
Pseudomonas stutzeri	89	0	0	0	0	0	0	0	0	0	0	0	138	0	0	0	0	0	0	0	0	0	0	0	63	0	0	0	114	0	0	230	0	0	0	1159	49	0	0	0	0	0	0	0	0	0	0	0	0
Pseudomonas synxantha	0	0	0	0	0	0	0	0	0	0	0	0	0	0	0	0	0	0	0	0	0	0	0	0	0	0	0	0	93	0	0	0	0	0	0	0	0	0	0	0	0	0	0	0	0	0	0	0	0
Pseudomonas syringae	1547	2856	2834	3513	0	2563	956	7998	1429	769	527	2126	3394	0	951	11828	1646	781	619	1139	1796	3136	867	2054	2551	1497	2653	1860	416	1049	3218	3521	533	2483	2784	811	184	3326	0	0	1251	2066	1469	1518	15154	4902	826	914	0
Pseudomonas tolaasii	0	0	0	0	0	0	0	0	0	0	0	0	0	0	0	0	0	0	0	0	0	0	0	0	0	0	0	0	165	0	0	0	0	0	0	0	0	0	0	0	0	0	0	0	0	0	0	0	0
Pseudomonas trivialis	0	0	0	0	0	0	0	0	0	0	0	0	0	0	0	0	0	0	0	0	0	0	0	0	0	0	0	0	0	0	0	0	0	0	0	0	0	0	0	0	0	0	0	0	0	0	0	0	0
Pseudomonas versuta	0	0	0	0	0	0	0	0	0	0	0	0	0	0	0	0	0	0	0	0	0	0	0	0	0	0	0	0	0	0	0	0	0	0	0	0	0	0	0	0	0	0	0	0	0	0	0	0	0
Pseudomonas yamanorum	77	0	0	0	0	0	0	0	0	0	0	0	0	0	0	0	0	0	0	0	0	0	0	0	136	0	0	0	6298	0	0	0	0	0	0	0	32	0	0	0	0	0	0	0	0	0	0	0	0
Pseudonocardia acaciae	0	0	0	0	0	0	0	0	0	0	0	0	786	0	0	0	0	0	0	0	0	0	0	0	0	0	0	0	0	0	0	415	0	0	0	259	0	0	0	0	0	0	0	0	0	0	0	0	0
Pseudonocardia ammonioxydans	0	0	0	0	0	0	0	0	0	0	0	0	421	0	0	0	0	0	0	0	0	0	0	0	0	0	0	0	0	0	0	0	0	0	0	0	0	0	0	0	0	0	0	0	0	0	0	0	0
Pseudonocardia asaccharolytica	0	0	0	0	0	0	0	0	0	0	0	0	857	0	0	0	0	0	0	0	0	0	0	0	0	0	0	0	0	0	0	285	0	0	0	171	0	0	0	0	0	0	0	0	0	0	0	0	0
Pseudonocardia autotrophica	0	0	0	0	0	0	0	0	0	0	0	0	169	0	0	0	0	0	0	0	0	0	0	0	0	0	0	0	0	0	0	0	0	0	0	0	0	0	0	0	0	0	0	0	0	0	0	0	0
Pseudonocardia dioxanivorans	0	0	0	0	0	0	0	0	0	0	0	0	847	0	0	0	0	0	0	0	0	0	0	0	0	0	0	0	0	0	0	214	0	0	0	135	0	0	0	0	0	0	0	0	0	0	0	0	0
Pseudonocardia oroxyli	0	0	0	0	0	0	0	0	0	0	0	0	524	0	0	0	0	0	0	0	0	0	0	0	0	0	0	0	0	0	0	180	0	0	0	0	0	0	0	0	0	0	0	0	0	0	0	0	0
Pseudonocardia sp. AL041005-10	0	0	0	0	0	0	0	0	0	0	0	0	138	0	0	0	0	0	0	0	0	0	0	0	0	0	0	0	0	0	0	0	0	0	0	0	0	0	0	0	0	0	0	0	0	0	0	0	0
Pseudonocardia sp. CNS-139	0	0	0	0	0	0	0	0	0	0	0	0	1579	0	0	0	0	0	0	0	0	0	0	0	0	0	0	0	0	0	0	299	0	0	0	179	0	0	0	0	0	0	0	0	0	0	0	0	0
Pseudonocardia sp. HH130630-07	0	0	0	0	0	0	0	0	0	0	0	0	260	0	0	0	0	0	0	0	0	0	0	0	0	0	0	0	0	0	0	0	0	0	0	0	0	0	0	0	0	0	0	0	0	0	0	0	0
Pseudonocardia sp. MH-G8	0	0	0	0	0	0	0	0	0	0	0	0	2565	0	0	0	0	0	0	0	0	0	0	0	0	0	0	0	0	0	0	341	0	0	0	199	0	0	0	0	0	0	0	0	0	0	0	0	0
Pseudonocardia sp. N23	0	0	0	0	0	0	0	0	0	0	0	0	732	0	0	0	0	0	0	0	0	0	0	0	0	0	0	0	0	0	0	0	0	0	0	0	0	0	0	0	0	0	0	0	0	0	0	0	0
Pseudonocardia spinosispora	0	0	0	0	0	0	0	0	0	0	0	0	391	0	0	0	0	0	0	0	0	0	0	0	0	0	0	0	0	0	0	153	0	0	0	0	0	0	0	0	0	0	0	0	0	0	0	0	0
Pseudopropionibacterium propionicum	260	529195	183328	376809	6324	971258	596460	119344	503080	91546	31400	47192	0	312850	62472	79666	699059	174821	492686	916264	75825	1073874	553652	298949	7888	15640	615994	269884	6009	242848	1363369	228	71807	94588	85880	0	0	665682	385105	731053	29014	258437	557879	209452	208060	1041294	221506	342819	108665
Pseudoramibacter alactolyticus	0	0	3072	3889	613	977	0	7928	0	19422	62719	64538	0	1965	0	35464	0	9582	0	0	106174	0	0	653	874	7258	0	10830	205	0	0	0	3993	0	438	0	0	0	655	1537	25444	673	0	0	64710	0	995	0	4210
Pseudorhodoferax soli	0	0	0	0	0	0	0	0	0	0	0	0	0	0	0	0	0	0	0	0	0	0	0	0	0	0	0	0	0	0	0	136	0	0	0	111	45	0	0	0	0	0	0	0	0	0	0	0	0
Pseudorhodoferax sp. Leaf274	0	0	0	0	0	0	0	0	0	0	0	0	0	0	0	0	0	0	0	0	0	0	0	0	0	0	0	0	0	0	0	0	0	0	0	0	29	0	0	0	0	0	0	0	0	0	0	0	0
Pseudorhodoplanes sinuspersici	0	0	0	0	0	0	0	0	0	0	0	0	132	0	0	0	0	0	0	0	0	0	0	0	0	0	0	0	0	0	0	185	0	0	0	540	0	0	0	0	0	0	0	0	0	0	0	0	0
Pseudosporangium ferrugineum	0	0	0	0	0	0	0	0	0	0	0	0	126	0	0	0	0	0	0	0	0	0	0	0	0	0	0	0	0	0	0	201	0	0	0	136	0	0	0	0	0	0	0	0	0	0	0	0	0
Pseudoxanthobacter soli	0	0	0	0	0	0	0	0	0	0	0	0	0	0	0	0	0	0	0	0	0	0	0	0	0	0	0	0	0	0	0	0	0	0	0	141	0	0	0	0	0	0	0	0	0	0	0	0	0
Pseudoxanthomonas sp. CF125	0	0	0	0	0	0	0	0	0	0	0	0	141	0	0	0	0	0	0	0	0	0	0	0	0	0	0	0	0	0	0	265	0	0	0	930	0	0	0	0	0	0	0	0	0	0	0	0	0
Pseudoxanthomonas sp. J31	0	0	0	0	0	0	0	0	0	0	0	0	0	0	0	0	0	0	0	0	0	0	0	0	0	0	0	0	0	0	0	0	0	0	0	332	0	0	0	0	0	0	0	0	0	0	0	0	0
Pseudoxanthomonas sp. J35	0	0	0	0	0	0	0	0	0	0	0	0	0	0	0	0	0	0	0	0	0	0	0	0	0	0	0	0	0	0	0	0	0	0	0	271	0	0	0	0	0	0	0	0	0	0	0	0	0
Pseudoxanthomonas sp. Root630	0	0	0	0	0	0	0	0	0	0	0	0	0	0	0	0	0	0	0	0	0	0	0	0	0	0	0	0	0	0	0	142	0	0	0	407	0	0	0	0	0	0	0	0	0	0	0	0	0
Pseudoxanthomonas sp. Root65	0	0	0	0	0	0	0	0	0	0	0	0	0	0	0	0	0	0	0	0	0	0	0	0	0	0	0	0	0	0	0	185	0	0	0	597	0	0	0	0	0	0	0	0	0	0	0	0	0
Pseudoxanthomonas spadix	0	0	0	0	0	0	0	0	0	0	0	0	0	0	0	0	0	0	0	0	0	0	0	0	0	0	0	0	0	0	0	0	0	0	0	318	0	0	0	0	0	0	0	0	0	0	0	0	0
Pseudoxanthomonas suwonensis	0	0	0	0	0	0	0	0	0	0	0	0	257	0	0	0	0	0	0	0	0	0	0	0	0	0	0	0	0	0	0	450	0	0	0	1404	0	0	0	0	0	0	0	0	0	0	0	0	0
Pseudoxanthomonas wuyuanensis	0	0	0	0	0	0	0	0	0	0	0	0	190	0	0	0	0	0	0	0	0	0	0	0	0	0	0	0	0	0	0	423	0	0	0	1005	0	0	0	0	0	0	0	0	0	0	0	0	0
Psychrobacillus sp. FJAT-21963	0	0	0	0	0	0	0	0	0	0	0	0	0	0	0	0	0	0	0	0	0	0	0	0	0	0	0	0	0	0	0	0	0	0	0	0	0	0	0	0	0	0	0	0	0	0	0	0	0
Psychrobacter sp. SHUES1	89	0	0	0	0	0	0	0	0	0	0	0	0	0	0	0	0	0	0	0	0	0	0	0	0	0	0	0	82	0	0	0	0	0	0	0	0	0	0	0	0	0	0	0	0	0	0	0	0
Ralstonia insidiosa	0	0	0	0	0	0	0	0	0	0	0	0	0	0	0	0	0	0	0	0	0	0	0	0	0	0	0	0	145	0	0	0	0	0	0	0	29	0	0	0	0	0	0	0	0	0	0	0	0
Ralstonia mannitolilytica	0	0	0	0	0	0	0	0	0	0	0	0	0	0	0	0	0	0	0	0	0	0	0	0	0	0	0	0	0	0	0	0	0	0	0	0	0	0	0	0	0	0	0	0	0	0	0	0	0
Ralstonia pickettii	0	0	0	0	0	0	0	0	0	0	0	0	0	0	0	0	0	0	0	0	0	0	0	0	0	0	0	0	110	0	0	0	0	0	0	0	0	0	0	0	0	0	0	0	0	0	0	0	0
Ralstonia solanacearum	0	0	0	0	0	0	0	0	0	0	0	0	119	0	0	0	0	0	0	0	0	0	0	0	0	0	0	0	0	0	0	249	0	0	0	160	41	0	0	0	0	0	0	0	0	0	0	0	0
Ralstonia sp. MD27	170	0	0	0	0	0	0	0	0	0	0	0	0	0	0	0	0	0	0	0	0	0	0	0	89	0	0	0	812	0	0	0	0	0	0	0	0	0	0	0	0	0	0	0	0	0	0	0	0
Ralstonia sp. UNC404CL21Col	0	0	0	0	0	0	0	0	0	0	0	0	0	0	0	0	0	0	0	0	0	0	0	0	0	0	0	0	0	0	0	0	0	0	0	0	0	0	0	0	0	0	0	0	0	0	0	0	0
Ramlibacter tataouinensis	0	0	0	0	0	0	0	0	0	0	0	0	250	0	0	0	0	0	0	0	0	0	0	0	0	0	0	0	0	0	0	475	0	0	0	335	76	0	0	0	0	0	0	0	0	0	0	0	0
Raoultibacter massiliensis	0	0	0	0	489	0	0	0	0	0	0	0	0	0	0	0	0	0	0	0	0	0	0	0	0	0	0	0	0	0	0	0	0	0	0	0	0	0	0	0	0	399	0	0	0	0	361	0	613
Raoultibacter timonensis	0	0	0	0	636	0	0	0	0	0	0	0	0	0	0	0	0	0	0	0	0	0	0	0	0	0	0	0	0	0	0	0	0	0	0	0	0	0	0	0	0	422	0	0	0	0	293	0	671
Rathayibacter sp. Leaf296	0	0	0	0	0	0	0	0	0	0	0	0	0	0	0	0	0	0	0	0	0	0	0	0	0	0	0	0	0	0	0	0	0	0	0	0	0	0	0	0	0	0	0	0	0	0	0	0	0
Reyranella massiliensis	0	0	0	0	0	0	0	0	0	0	0	0	134	0	0	0	0	0	0	0	0	0	0	0	0	0	0	0	130	0	0	400	0	0	0	884	0	0	0	0	0	0	0	0	0	0	0	0	0
Rhizobacter gummiphilus	0	0	0	0	0	0	0	0	0	0	0	0	119	0	0	0	0	0	0	0	0	0	0	0	0	0	0	0	0	0	0	150	0	0	0	0	0	0	0	0	0	0	0	0	0	0	0	0	0
Rhizobacter sp. OV335	0	0	0	0	0	0	0	0	0	0	0	0	0	0	0	0	0	0	0	0	0	0	0	0	0	0	0	0	0	0	0	128	0	0	0	0	0	0	0	0	0	0	0	0	0	0	0	0	0
Rhizobacter sp. Root404	0	0	0	0	0	0	0	0	0	0	0	0	215	0	0	0	0	0	0	0	0	0	0	0	0	0	0	0	0	0	0	234	0	0	0	164	0	0	0	0	0	0	0	0	0	0	0	0	0
Rhizobiales bacterium	0	0	0	0	0	0	0	0	0	0	0	0	0	0	0	0	0	0	0	0	0	0	0	0	0	0	0	0	0	0	0	0	0	0	0	195	0	0	0	0	0	0	0	0	0	0	0	0	0
Rhizobium etli	0	0	0	0	0	0	0	0	0	0	0	0	0	0	0	0	0	0	0	0	0	0	0	0	0	0	0	0	0	0	0	0	0	0	0	134	0	0	0	0	0	0	0	0	0	0	0	0	0
Rhizobium giardinii	0	0	0	0	0	0	0	0	0	0	0	0	0	0	0	0	0	0	0	0	0	0	0	0	0	0	0	0	0	0	0	0	0	0	0	0	0	0	0	0	0	0	0	0	0	0	0	0	0
Rhizobium leguminosarum	0	0	0	0	0	0	0	0	0	0	0	0	266	0	0	0	0	0	0	0	0	0	0	0	0	0	0	0	0	0	0	365	0	0	0	861	0	0	0	0	0	0	0	0	0	0	0	0	0
Rhizobium sp. AC27/96	0	0	0	0	0	0	0	0	0	0	0	0	0	0	0	0	0	0	0	0	0	0	0	0	0	0	0	0	0	0	0	0	0	0	0	0	0	0	0	0	0	0	0	0	0	0	0	0	0
Rhizobium sp. Root1212	0	0	0	0	0	0	0	0	0	0	0	0	0	0	0	0	0	0	0	0	0	0	0	0	0	0	0	0	0	0	0	0	0	0	0	0	0	0	0	0	0	0	0	0	0	0	0	0	0
Rhizobium sp. Root482	0	0	0	0	0	0	0	0	0	0	0	0	0	0	0	0	0	0	0	0	0	0	0	0	0	0	0	0	0	0	0	0	0	0	0	466	0	0	0	0	0	0	0	0	0	0	0	0	0
Rhizobium sp. WW_1	0	0	0	0	0	0	0	0	0	0	0	0	0	0	0	0	0	0	0	0	0	0	0	0	0	0	0	0	187	0	0	0	0	0	0	0	0	0	0	0	0	0	0	0	0	0	0	0	0
Rhizobium subbaraonis	0	0	0	0	0	0	0	0	0	0	0	0	0	0	0	0	0	0	0	0	0	0	0	0	0	0	0	0	0	0	0	0	0	0	0	119	0	0	0	0	0	0	0	0	0	0	0	0	0
Rhizobium sullae	0	0	0	0	0	0	0	0	0	0	0	0	0	0	0	0	0	0	0	0	0	0	0	0	0	0	0	0	0	0	0	0	0	0	0	110	0	0	0	0	0	0	0	0	0	0	0	0	0
Rhizorhabdus dicambivorans	0	0	0	0	0	0	0	0	0	0	0	0	0	0	0	0	0	0	0	0	0	0	0	0	0	0	0	0	0	0	0	0	0	0	0	0	0	0	0	0	0	0	0	0	0	0	0	0	0
Rhodanobacter denitrificans	0	0	0	0	0	0	0	0	0	0	0	0	0	0	0	0	0	0	0	0	0	0	0	0	0	0	0	0	117	0	0	0	0	0	0	198	0	0	0	0	0	0	0	0	0	0	0	0	0
Rhodanobacter glycinis	0	0	0	0	0	0	0	0	0	0	0	0	0	0	0	0	0	0	0	0	0	0	0	0	0	0	0	0	167	0	0	0	0	0	0	133	0	0	0	0	0	0	0	0	0	0	0	0	0
Rhodanobacter sp. OR444	0	0	0	0	0	0	0	0	0	0	0	0	0	0	0	0	0	0	0	0	0	0	0	0	0	0	0	0	89	0	0	0	0	0	0	171	0	0	0	0	0	0	0	0	0	0	0	0	0
Rhodanobacter sp. Root561	0	0	0	0	0	0	0	0	0	0	0	0	0	0	0	0	0	0	0	0	0	0	0	0	0	0	0	0	0	0	0	0	0	0	0	187	0	0	0	0	0	0	0	0	0	0	0	0	0
Rhodanobacter sp. Root627	0	0	0	0	0	0	0	0	0	0	0	0	0	0	0	0	0	0	0	0	0	0	0	0	0	0	0	0	0	0	0	0	0	0	0	171	0	0	0	0	0	0	0	0	0	0	0	0	0
Rhodanobacter sp. Soil772	0	0	0	0	0	0	0	0	0	0	0	0	0	0	0	0	0	0	0	0	0	0	0	0	0	0	0	0	93	0	0	0	0	0	0	212	0	0	0	0	0	0	0	0	0	0	0	0	0
Rhodobacter sphaeroides	0	0	0	0	0	0	0	0	0	0	0	0	0	0	0	0	0	0	0	0	0	0	0	0	0	0	0	0	0	0	0	0	0	0	0	107	0	0	0	0	0	0	0	0	0	0	0	0	0
Rhodobium orientis	0	0	0	0	0	0	0	0	0	0	0	0	0	0	0	0	0	0	0	0	0	0	0	0	0	0	0	0	0	0	0	147	0	0	0	135	0	0	0	0	0	0	0	0	0	0	0	0	0
Rhodococcus erythropolis	0	0	0	0	0	0	0	0	0	0	0	0	0	0	0	0	0	0	0	0	0	0	0	0	0	0	0	0	147	0	0	0	0	0	0	0	0	0	0	0	0	0	0	0	0	0	0	0	0
Rhodococcus opacus	0	0	0	0	0	0	0	0	0	0	0	0	167	0	0	0	0	0	0	0	0	0	0	0	0	0	0	0	0	0	0	0	0	0	0	0	0	0	0	0	0	0	0	0	0	0	0	0	0
Rhodococcus phenolicus	240	0	0	0	0	0	0	0	0	0	0	0	161	0	0	0	0	0	0	0	0	0	0	0	147	0	0	0	254	0	0	243	0	0	0	178	229	0	0	0	0	0	0	0	0	0	0	0	0
Rhodococcus ruber	0	0	0	0	0	0	0	0	0	0	0	0	134	0	0	0	0	0	0	0	0	0	0	0	0	0	0	0	0	0	0	132	0	0	0	117	0	0	0	0	0	0	0	0	0	0	0	0	0
Rhodoferax ferrireducens	0	0	0	0	0	0	0	0	0	0	0	0	0	0	0	0	0	0	0	0	0	0	0	0	0	0	0	0	0	0	0	0	0	0	0	0	0	0	0	0	0	0	0	0	0	0	0	0	0
Rhodoferax koreense	0	0	0	0	0	0	0	0	0	0	0	0	0	0	0	0	0	0	0	0	0	0	0	0	0	0	0	0	0	0	0	0	0	0	0	118	40	0	0	0	0	0	0	0	0	0	0	0	0
Rhodoferax saidenbachensis	0	0	0	0	0	0	0	0	0	0	0	0	0	0	0	0	0	0	0	0	0	0	0	0	0	0	0	0	0	0	0	0	0	0	0	0	0	0	0	0	0	0	0	0	0	0	0	0	0
Rhodomicrobium vannielii	0	0	0	0	0	0	0	0	0	0	0	0	0	0	0	0	0	0	0	0	0	0	0	0	0	0	0	0	0	0	0	142	0	0	0	0	0	0	0	0	0	0	0	0	0	0	0	0	0
Rhodopila globiformis	0	0	0	0	0	0	0	0	0	0	0	0	0	0	0	0	0	0	0	0	0	0	0	0	0	0	0	0	0	0	0	182	0	0	0	120	0	0	0	0	0	0	0	0	0	0	0	0	0
Rhodoplanes elegans	0	0	0	0	0	0	0	0	0	0	0	0	127	0	0	0	0	0	0	0	0	0	0	0	0	0	0	0	0	0	0	242	0	0	0	224	0	0	0	0	0	0	0	0	0	0	0	0	0
Rhodoplanes piscinae	0	0	0	0	0	0	0	0	0	0	0	0	126	0	0	0	0	0	0	0	0	0	0	0	0	0	0	0	0	0	0	217	0	0	0	214	0	0	0	0	0	0	0	0	0	0	0	0	0
Rhodoplanes roseus	0	0	0	0	0	0	0	0	0	0	0	0	160	0	0	0	0	0	0	0	0	0	0	0	0	0	0	0	0	0	0	302	0	0	0	211	0	0	0	0	0	0	0	0	0	0	0	0	0
Rhodoplanes sp. Z2-YC6860	0	0	0	0	0	0	0	0	0	0	0	0	221	0	0	0	0	0	0	0	0	0	0	0	0	0	0	0	0	0	0	446	0	0	0	441	0	0	0	0	0	0	0	0	0	0	0	0	0
Rhodopseudomonas palustris	0	0	0	0	0	0	0	0	0	0	0	0	366	0	0	0	0	0	0	0	0	0	0	0	0	0	0	0	136	0	0	630	0	0	0	954	64	0	0	0	0	0	0	0	0	0	0	0	0
Rhodopseudomonas sp. B29	0	0	0	0	0	0	0	0	0	0	0	0	0	0	0	0	0	0	0	0	0	0	0	0	0	0	0	0	105	0	0	0	0	0	0	109	0	0	0	0	0	0	0	0	0	0	0	0	0
Rhodospirillales bacterium URHD0017	0	0	0	0	0	0	0	0	0	0	0	0	448	0	0	0	0	0	0	0	0	0	0	0	0	0	0	0	294	0	0	1253	0	0	0	2901	32	0	0	0	0	0	0	0	0	0	0	0	0
Rhodospirillales bacterium URHD0088	0	0	0	0	0	0	0	0	0	0	0	0	283	0	0	0	0	0	0	0	0	0	0	0	0	0	0	0	0	0	0	565	0	0	0	453	0	0	0	0	0	0	0	0	0	0	0	0	0
Rhodothermaceae bacterium RA	0	0	0	0	0	0	0	0	0	0	0	0	120	0	0	0	0	0	0	0	0	0	0	0	0	0	0	0	0	0	0	143	0	0	0	109	0	0	0	0	0	0	0	0	0	0	0	0	0
Rhodothermus marinus	0	0	0	0	0	0	0	0	0	0	0	0	122	0	0	0	0	0	0	0	0	0	0	0	0	0	0	0	0	0	0	146	0	0	0	0	0	0	0	0	0	0	0	0	0	0	0	0	0
Riemerella anatipestifer	0	0	0	0	0	0	0	0	0	0	0	0	0	0	0	0	706	0	0	0	0	0	0	0	0	0	0	0	0	0	0	0	0	0	0	0	0	0	0	0	0	0	0	0	0	0	0	0	0
Roseateles depolymerans	0	0	0	0	0	0	0	0	0	0	0	0	0	0	0	0	0	0	0	0	0	0	0	0	0	0	0	0	0	0	0	0	0	0	0	0	0	0	0	0	0	0	0	0	0	0	0	0	0
Roseiarcus fermentans	0	0	0	0	0	0	0	0	0	0	0	0	0	0	0	0	0	0	0	0	0	0	0	0	0	0	0	0	0	0	0	140	0	0	0	153	0	0	0	0	0	0	0	0	0	0	0	0	0
Roseomonas stagni	0	0	0	0	0	0	0	0	0	0	0	0	0	0	0	0	0	0	0	0	0	0	0	0	0	0	0	0	0	0	0	0	0	0	0	0	0	0	0	0	0	0	0	0	0	0	0	0	0
Rothia aeria	0	42462	0	22718	0	246843	3595	2604	0	0	0	0	0	0	1707	986	20901	740	21716	14361	0	49464	6994	5133	1333	974	57233	19810	0	0	13263	0	0	0	0	0	0	121262	0	4744	0	1130	64816	520255	0	1296	992	0	0
Rothia dentocariosa	0	1901	0	545	0	5397	0	0	0	0	0	0	0	0	0	0	0	0	0	0	0	973	0	0	0	0	903	1798	0	0	0	0	0	0	0	0	0	2402	0	0	0	0	1482	9640	0	0	0	0	0
Rothia sp. HMSC036D11	0	0	0	0	0	1517	0	0	0	0	0	0	0	0	0	0	0	0	0	0	0	0	0	0	0	0	0	0	0	0	0	0	0	0	0	0	0	741	0	0	0	0	0	2944	0	0	0	0	0
Rothia sp. HMSC058E10	0	0	0	0	0	1050	0	0	0	0	0	0	0	0	0	0	0	0	0	0	0	0	0	0	0	0	0	0	0	0	0	0	0	0	0	0	0	0	0	0	0	0	0	1966	0	0	0	0	0
Rothia sp. HMSC064D08	0	674	0	0	0	2145	0	0	0	0	0	0	0	0	0	0	0	0	0	0	0	0	0	0	0	0	0	0	0	0	0	0	0	0	0	0	0	973	0	0	0	0	0	4120	0	0	0	0	0
Rothia sp. HMSC065D02	0	0	0	0	0	986	0	0	0	0	0	0	0	0	0	0	0	0	0	0	0	0	0	0	0	0	0	0	0	0	0	0	0	0	0	0	0	0	0	0	0	0	0	1891	0	0	0	0	0
Rothia sp. HMSC065G12	0	0	0	0	0	868	0	0	0	0	0	0	0	0	0	0	0	0	0	0	0	0	0	0	0	0	0	0	0	0	0	0	0	0	0	0	0	0	0	0	0	0	0	1737	0	0	0	0	0
Rothia sp. HMSC067H10	0	787	0	0	0	3521	0	0	0	682	0	1628	0	0	0	0	0	0	0	0	1837	0	0	0	0	669	0	1124	0	0	0	0	0	0	0	0	0	1484	0	0	0	0	0	3755	0	0	0	0	0
Rothia sp. HMSC069C01	0	0	0	0	0	1632	0	0	0	0	0	0	0	0	0	0	0	0	0	0	0	0	0	0	0	0	0	0	0	0	0	0	0	0	0	0	0	690	0	0	0	0	0	2479	0	0	0	0	0
Rothia sp. HMSC071F11	0	0	0	0	0	1301	0	0	0	0	0	0	0	0	0	0	0	0	0	0	0	0	0	0	0	0	0	0	0	0	0	0	0	0	0	0	0	582	0	0	0	0	0	2240	0	0	0	0	0
Rothia sp. HMSC08A08	0	0	0	0	0	847	0	0	0	0	0	0	0	0	0	0	0	0	0	0	0	0	0	0	0	0	0	0	0	0	0	0	0	0	0	0	0	0	0	0	0	0	0	1743	0	0	0	0	0
Rubritepida flocculans	0	0	0	0	0	0	0	0	0	0	0	0	0	0	0	0	0	0	0	0	0	0	0	0	0	0	0	0	0	0	0	158	0	0	0	0	0	0	0	0	0	0	0	0	0	0	0	0	0
Rubrivivax gelatinosus	0	0	0	0	0	0	0	0	0	0	0	0	0	0	0	0	0	0	0	0	0	0	0	0	0	0	0	0	0	0	0	212	0	0	0	0	0	0	0	0	0	0	0	0	0	0	0	0	0
Rubrobacter xylanophilus	0	0	0	0	0	0	0	0	0	0	0	0	0	0	0	0	0	0	0	0	0	0	0	0	0	0	0	0	0	0	0	0	0	0	0	198	0	0	0	0	0	0	0	0	0	0	0	0	0
Rudaea cellulosilytica	0	0	0	0	0	0	0	0	0	0	0	0	205	0	0	0	0	0	0	0	0	0	0	0	0	0	0	0	0	0	0	292	0	0	0	385	0	0	0	0	0	0	0	0	0	0	0	0	0
Rugamonas rubra	0	0	0	0	0	0	0	0	0	0	0	0	0	0	0	0	0	0	0	0	0	0	0	0	0	0	0	0	0	0	0	125	0	0	0	0	0	0	0	0	0	0	0	0	0	0	0	0	0
Ruminococcaceae bacterium	0	0	0	0	464	0	0	910	0	0	0	0	0	0	0	1246	0	0	0	0	0	0	0	0	0	1217	0	0	0	0	0	0	0	0	446	0	0	0	0	0	306	368	0	0	0	0	350	0	688
Ruminococcaceae bacterium CPB6	0	0	0	0	0	0	0	0	0	0	0	0	0	0	0	0	0	0	0	0	0	0	0	0	0	0	0	0	0	0	0	0	0	0	0	0	0	0	0	0	0	0	0	0	0	0	0	0	0
Ruminococcus flavefaciens	0	0	0	0	0	0	0	0	0	0	0	0	0	0	0	0	0	0	0	0	0	0	0	0	0	770	0	0	0	0	0	0	0	0	0	0	0	0	0	0	0	0	0	0	0	0	0	0	596
Runella slithyformis	0	0	0	0	0	0	0	0	0	0	0	0	0	0	0	0	0	0	0	0	0	0	0	0	0	0	0	0	0	0	0	0	0	0	0	0	0	0	0	0	0	0	0	0	0	0	0	0	0
Saccharomonospora marina	0	0	0	0	0	0	0	0	0	0	0	0	124	0	0	0	0	0	0	0	0	0	0	0	0	0	0	0	0	0	0	200	0	0	0	0	0	0	0	0	0	0	0	0	0	0	0	0	0
Saccharopolyspora antimicrobica	0	0	0	0	0	0	0	0	0	0	0	0	177	0	0	0	0	0	0	0	0	0	0	0	0	0	0	0	0	0	0	125	0	0	0	0	0	0	0	0	0	0	0	0	0	0	0	0	0
Saccharopolyspora erythraea	0	0	0	0	0	0	0	0	0	0	0	0	251	0	0	0	0	0	0	0	0	0	0	0	0	0	0	0	0	0	0	197	0	0	0	178	0	0	0	0	0	0	0	0	0	0	0	0	0
Saccharopolyspora flava	0	0	0	0	0	0	0	0	0	0	0	0	393	0	0	0	0	0	0	0	0	0	0	0	0	0	0	0	0	0	0	0	0	0	0	0	0	0	0	0	0	0	0	0	0	0	0	0	0
Saccharopolyspora shandongensis	0	0	0	0	0	0	0	0	0	0	0	0	433	0	0	0	0	0	0	0	0	0	0	0	0	0	0	0	0	0	0	287	0	0	0	257	0	0	0	0	0	0	0	0	0	0	0	0	0
Saccharopolyspora spinosa	0	0	0	0	0	0	0	0	0	0	0	0	234	0	0	0	0	0	0	0	0	0	0	0	0	0	0	0	0	0	0	189	0	0	0	134	0	0	0	0	0	0	0	0	0	0	0	0	0
Saccharothrix espanaensis	0	0	0	0	0	0	0	0	0	0	0	0	469	0	0	0	0	0	0	0	0	0	0	0	0	0	0	0	0	0	0	234	0	0	0	181	0	0	0	0	0	0	0	0	0	0	0	0	0
Saccharothrix sp. CB00851	0	0	0	0	0	0	0	0	0	0	0	0	321	0	0	0	0	0	0	0	0	0	0	0	0	0	0	0	0	0	0	203	0	0	0	136	0	0	0	0	0	0	0	0	0	0	0	0	0
Salinarimonas rosea	0	0	0	0	0	0	0	0	0	0	0	0	0	0	0	0	0	0	0	0	0	0	0	0	0	0	0	0	0	0	0	189	0	0	0	165	0	0	0	0	0	0	0	0	0	0	0	0	0
Salinicoccus alkaliphilus	145	0	0	0	0	0	0	0	0	0	0	0	0	0	0	0	0	0	0	0	0	0	0	0	0	0	0	0	0	0	0	0	0	0	0	0	0	0	0	0	0	0	0	0	0	0	0	0	0
Salinicoccus kekensis	155	0	0	0	0	0	0	0	0	0	0	0	0	0	0	0	0	0	0	0	0	0	0	0	0	0	0	0	0	0	0	0	0	0	0	0	0	0	0	0	0	0	0	0	0	0	0	0	0
Salinicoccus luteus	404	0	0	0	0	0	0	0	0	0	0	0	0	0	0	0	0	0	0	0	0	0	0	0	0	0	0	0	0	0	0	0	0	0	0	0	0	0	0	0	0	0	0	0	0	0	0	0	0
Salinicoccus sp. YB14-2	108	0	0	0	0	0	0	0	0	0	0	0	0	0	0	0	0	0	0	0	0	0	0	0	0	0	0	0	0	0	0	0	0	0	0	0	0	0	0	0	0	0	0	0	0	0	0	0	0
Salinispora arenicola	0	0	0	0	0	0	0	0	0	0	0	0	493	0	0	0	0	0	0	0	0	0	0	0	0	0	0	0	0	0	0	473	0	0	0	434	0	0	0	0	0	0	0	0	0	0	0	0	0
Salinispora pacifica	0	0	0	0	0	0	0	0	0	0	0	0	488	0	0	0	0	0	0	0	0	0	0	0	0	0	0	0	0	0	0	488	0	0	0	314	0	0	0	0	0	0	0	0	0	0	0	0	0
Salinispora tropica	0	0	0	0	0	0	0	0	0	0	0	0	0	0	0	0	0	0	0	0	0	0	0	0	0	0	0	0	0	0	0	0	0	0	0	0	0	0	0	0	0	0	0	0	0	0	0	0	0
Salmonella enterica	635	0	0	0	0	0	0	0	0	0	0	0	172	0	0	0	0	0	0	0	0	0	0	0	385	0	0	0	790	0	0	274	0	0	0	179	488	0	0	0	0	0	0	0	0	0	0	0	0
Sandaracinus amylolyticus	0	0	0	0	0	0	0	0	0	0	0	0	345	0	0	0	0	0	0	0	0	0	0	0	0	0	0	0	0	0	0	643	0	0	0	303	0	0	0	0	0	0	0	0	0	0	0	0	0
Sanguibacter keddieii	0	1866	0	0	0	9978	0	8898	0	532	0	1234	0	687	4257	26594	0	1173	10658	786	0	18885	0	1436	437	0	4581	6112	91	0	0	0	0	0	0	0	0	9310	609	20015	984	681	862	0	5810	3468	584	0	0
Sarcina sp. DSM 11001	500	0	0	0	0	0	0	0	0	0	0	0	0	0	0	0	0	0	0	0	0	0	0	0	0	0	0	0	0	0	0	0	0	0	0	0	0	0	0	0	0	0	0	0	0	0	0	0	0
Schaalia cardiffensis	0	7487	5274	23015	20469	2202	2087	29522	5251	53328	60859	80170	0	25321	26052	193638	2678	46452	14181	2163	7850	1256	19396	5617	1018	5831	4651	56890	299	2055	0	0	8846	3378	7721	277	0	2291	16697	41483	35711	26355	1626	0	67946	7262	19775	14005	27692
Schaalia georgiae	0	21223	8549	11715	877	1290	26846	3070	10247	5422	6018	13382	0	16430	0	4282	11915	9013	10483	38845	2957	2032	13813	11942	183	2113	7765	19370	586	25382	16631	0	1259	4339	1765	0	0	2226	13968	2587	4832	7226	4607	5100	13608	35056	2862	10475	3249
Schaalia meyeri	0	3780	0	0	0	867	867	4710	0	0	5996	6686	0	5910	0	2598	1139	1091	2080	0	0	1700	619	1426	136	0	2388	1368	0	2280	0	0	0	0	0	0	0	1914	639	1465	1578	504	826	0	1128	0	0	731	0
Schaalia odontolytica	0	7098	0	544	0	63769	735	56690	0	1865	1509	3990	0	2736	25569	168040	2979	2808	46826	2817	1169	88368	0	7080	1691	962	27037	32538	216	0	862	0	0	0	0	0	0	55136	2743	124829	4519	1834	4880	2026	27742	17738	1836	1779	1140
Schaalia suimastitidis	0	0	0	0	0	0	0	0	0	0	0	1234	0	0	0	0	0	658	0	0	0	0	0	0	0	0	0	0	0	0	0	0	0	0	0	0	0	0	0	0	0	402	0	0	0	0	0	0	0
Schaalia turicensis	0	0	0	490	0	0	0	0	0	1541	0	5038	0	0	0	1598	0	2405	0	0	616	0	0	0	56	0	0	2802	0	0	0	0	0	0	0	0	0	0	0	0	887	1608	0	0	1892	0	911	0	1274
Schlegelella thermodepolymerans	0	0	0	0	0	0	0	0	0	0	0	0	120	0	0	0	0	0	0	0	0	0	0	0	0	0	0	0	0	0	0	197	0	0	0	124	0	0	0	0	0	0	0	0	0	0	0	0	0
Schwartzia succinivorans	0	0	0	0	0	0	0	0	0	0	0	0	0	0	0	0	0	0	0	0	927	0	0	0	0	0	0	0	0	0	0	0	0	0	0	0	0	0	0	0	0	0	0	0	0	0	0	0	0
Sediminibacterium salmoneum	0	0	0	0	0	0	0	0	0	0	0	0	0	0	0	0	0	0	0	0	0	0	0	0	0	0	0	0	0	0	0	0	0	0	0	0	0	0	0	0	0	0	0	0	0	0	0	0	0
Sediminibacterium sp. C3	0	0	0	0	0	0	0	0	0	0	0	0	0	0	0	0	0	0	0	0	0	0	0	0	0	0	0	0	0	0	0	0	0	0	0	0	0	0	0	0	0	0	0	0	0	0	0	0	0
Selenomonas artemidis	0	1340	0	0	0	0	0	1344	0	0	0	0	0	0	0	1082	0	551	0	1301	561	0	0	656	0	0	867	1754	0	0	683	0	0	0	0	0	0	0	597	0	446	0	987	0	0	2264	314	0	0
Selenomonas bovis	0	0	0	0	0	0	0	1482	0	0	0	1124	0	0	0	966	0	0	0	0	767	0	0	0	0	0	0	0	0	0	0	0	0	0	0	0	0	0	0	0	429	0	0	0	0	0	0	0	0
Selenomonas felix	0	0	0	0	0	0	0	0	0	0	0	0	0	0	0	0	0	0	0	0	0	0	0	0	0	0	0	1052	0	0	0	0	0	0	0	0	0	0	0	0	0	0	0	0	0	1644	0	0	0
Selenomonas flueggei	0	659	0	0	0	0	0	0	0	0	0	0	0	0	0	0	0	0	0	0	0	0	0	0	0	0	0	1302	0	0	0	0	0	0	0	0	0	0	0	0	0	0	0	0	0	1420	0	0	0
Selenomonas infelix	0	4723	0	1777	0	1075	692	3080	842	1164	0	1550	0	2260	893	2436	2966	3012	810	3753	0	1897	1285	3443	0	0	5571	8414	0	854	2801	0	0	0	0	0	0	2960	2344	4926	1319	665	3118	0	0	27370	3649	0	624
Selenomonas noxia	0	25336	1106	2380	0	4212	1194	2270	679	1385	0	6276	0	2483	0	2246	1372	12412	873	14986	0	5960	0	1959	83	523	6653	13480	0	717	7961	0	0	0	0	0	0	4648	2305	3233	891	842	47296	1454	0	15656	1007	0	739
Selenomonas ruminantium	0	0	0	0	678	0	0	2182	0	967	494	1886	0	0	0	1578	0	475	0	0	1669	0	0	448	0	539	0	1080	0	0	0	0	0	423	0	0	0	0	535	0	607	0	0	0	0	0	0	855	458
Selenomonas sp. F0473	0	679	0	0	0	0	0	0	0	0	0	0	0	0	0	0	0	0	0	558	0	0	0	0	0	0	0	852	0	0	0	0	0	0	0	0	0	0	0	0	0	0	0	0	0	1114	0	0	0
Selenomonas sp. oral taxon 126	0	2966	0	1179	0	0	1429	3788	1305	880	1350	3558	0	2202	0	2690	981	1380	2048	2227	591	1129	504	4720	45	0	3402	6048	0	2424	1396	0	0	554	0	0	0	1792	3008	2591	1574	430	2140	0	1212	9080	1268	1688	396
Selenomonas sp. oral taxon 136	0	0	0	0	0	0	0	0	0	0	0	0	0	0	0	0	0	0	0	0	0	0	0	0	0	0	0	1066	0	0	0	0	0	0	0	0	0	0	0	0	0	0	0	0	0	1298	0	0	0
Selenomonas sp. oral taxon 138	0	2325	0	762	0	0	0	2218	0	828	0	1470	0	1093	0	1672	930	1025	635	1997	0	1142	0	2410	0	0	2655	4516	0	658	1262	0	0	0	0	0	0	1484	1677	2529	860	0	1742	0	0	12766	1129	651	0
Selenomonas sp. oral taxon 149	0	0	0	0	0	0	0	0	0	0	0	0	0	0	0	0	0	0	0	0	0	0	0	0	0	0	0	904	0	0	0	0	0	0	0	0	0	0	0	0	0	0	0	0	0	1334	0	0	0
Selenomonas sp. oral taxon 478	0	0	0	0	0	0	0	0	0	0	0	0	0	0	0	0	0	0	0	0	0	0	0	0	0	0	0	848	0	0	0	0	0	0	0	0	0	0	0	0	0	0	0	0	0	1128	0	0	0
Selenomonas sp. oral taxon 892	0	18515	531	2065	0	4998	829	19818	0	2473	562	1894	0	5608	2329	11702	7564	5649	9742	12823	0	16992	1264	3350	93	987	13268	40240	0	1033	8490	0	0	408	0	0	0	8163	2921	24152	3752	930	9207	0	3130	73578	4902	1437	472
Selenomonas sp. oral taxon 920	0	4870	625	1908	0	852	825	3874	801	904	0	3288	0	1835	0	2372	2149	4058	613	3419	0	1838	769	2610	52	0	3075	7140	0	659	2327	0	0	0	0	0	0	1779	1639	4864	949	763	3842	0	0	19424	2285	0	692
Selenomonas sputigena	0	2304	2435	1813	676	0	2289	53766	2217	19981	3539	32060	0	7636	3068	48130	1776	10737	0	5758	9111	0	2472	14266	277	4688	6812	55830	151	5352	1278	0	687	6678	463	0	0	1515	17849	21057	20466	2936	2571	0	19020	100730	7743	8489	2762
Senegalimassilia anaerobia	0	0	0	0	0	0	0	0	0	0	0	0	0	0	0	0	0	0	0	0	0	0	0	0	0	0	0	0	0	0	0	0	0	0	0	0	0	0	0	0	0	0	0	0	0	0	0	0	425
Serratia liquefaciens	100	0	0	0	0	0	0	0	0	0	0	0	0	0	0	0	0	0	0	0	0	0	0	0	137	0	0	0	316	0	0	0	0	0	0	0	0	0	0	0	0	0	0	0	0	0	0	0	0
Shewanella decolorationis	5436	0	0	0	0	0	0	0	0	475	0	0	0	0	0	0	0	0	0	658	0	0	0	0	54	0	0	0	10650	0	0	0	0	0	0	0	112552	0	0	0	0	0	0	0	0	0	0	0	0
Shinella sp. GWS1	0	0	0	0	0	0	0	0	0	0	0	0	0	0	0	0	0	0	0	0	0	0	0	0	0	0	0	0	0	0	0	0	0	0	0	0	0	0	0	0	0	0	0	0	0	0	0	0	0
Shinella sp. HZN7	0	0	0	0	0	0	0	0	0	0	0	0	0	0	0	0	0	0	0	0	0	0	0	0	0	0	0	0	0	0	0	0	0	0	0	287	0	0	0	0	0	0	0	0	0	0	0	0	0
Shinella sp. SUS2	0	0	0	0	0	0	0	0	0	0	0	0	0	0	0	0	0	0	0	0	0	0	0	0	0	0	0	0	0	0	0	0	0	0	0	0	0	0	0	0	0	0	0	0	0	0	0	0	0
Shuttleworthia satelles	0	0	0	0	937	0	0	0	0	0	0	0	0	0	0	1444	0	0	0	0	0	0	0	0	0	968	0	0	0	0	0	0	729	357	747	0	0	0	0	0	0	0	0	0	0	0	327	730	664
Silanimonas lenta	0	0	0	0	0	0	0	0	0	0	0	0	0	0	0	0	0	0	0	0	0	0	0	0	0	0	0	0	0	0	0	128	0	0	0	184	0	0	0	0	0	0	0	0	0	0	0	0	0
Singulisphaera acidiphila	0	0	0	0	0	0	0	0	0	0	0	0	0	0	0	0	0	0	0	0	0	0	0	0	0	0	0	0	0	0	0	175	0	0	0	152	0	0	0	0	0	0	0	0	0	0	0	0	0
Sinimarinibacterium flocculans	0	0	0	0	0	0	0	0	0	0	0	0	170	0	0	0	0	0	0	0	0	0	0	0	0	0	0	0	0	0	0	322	0	0	0	227	0	0	0	0	0	0	0	0	0	0	0	0	0
Sinorhizobium americanum	0	0	0	0	0	0	0	0	0	0	0	0	0	0	0	0	0	0	0	0	0	0	0	0	0	0	0	0	0	0	0	0	0	0	0	0	0	0	0	0	0	0	0	0	0	0	0	0	0
Sinorhizobium fredii	0	0	0	0	0	0	0	0	0	0	0	0	131	0	0	0	0	0	0	0	0	0	0	0	0	0	0	0	0	0	0	162	0	0	0	354	0	0	0	0	0	0	0	0	0	0	0	0	0
Sinorhizobium medicae	0	0	0	0	0	0	0	0	0	0	0	0	0	0	0	0	0	0	0	0	0	0	0	0	0	0	0	0	0	0	0	0	0	0	0	110	0	0	0	0	0	0	0	0	0	0	0	0	0
Sinorhizobium meliloti	0	0	0	0	0	0	0	0	0	0	0	0	159	0	0	0	0	0	0	0	0	0	0	0	102	0	0	0	143	0	0	274	0	0	0	478	331	0	0	0	0	0	0	0	0	0	0	0	0
Sinorhizobium saheli	0	0	0	0	0	0	0	0	0	0	0	0	0	0	0	0	0	0	0	0	0	0	0	0	0	0	0	0	0	0	0	0	0	0	0	107	0	0	0	0	0	0	0	0	0	0	0	0	0
Sinorhizobium sp. RAC02	0	0	0	0	0	0	0	0	0	0	0	0	0	0	0	0	0	0	0	0	0	0	0	0	0	0	0	0	0	0	0	0	0	0	0	122	0	0	0	0	0	0	0	0	0	0	0	0	0
Sinosporangium album	0	0	0	0	0	0	0	0	0	0	0	0	5939	0	0	0	0	0	0	0	0	0	0	0	0	0	0	0	0	0	0	4830	0	0	0	3176	0	0	0	0	0	0	0	0	0	0	0	0	0
Slackia exigua	0	5711	5471	4513	4867	1086	6603	26880	17035	6528	3581	37154	0	9587	5040	29156	4180	9470	1044	665	8105	1019	9854	18975	384	2071	6138	18676	166	6808	0	0	5184	5096	6264	245	0	1879	15531	5255	15676	4536	2004	1789	39936	14310	2058	6758	5147
Slackia heliotrinireducens	0	0	1114	839	1118	0	555	0	944	0	0	1906	0	723	0	0	0	761	0	0	872	0	0	475	0	957	0	0	0	0	0	0	1337	1066	537	0	0	0	726	0	0	660	0	0	1076	0	457	1705	1152
Solimonas aquatica	0	0	0	0	0	0	0	0	0	0	0	0	0	0	0	0	0	0	0	0	0	0	0	0	0	0	0	0	0	0	0	177	0	0	0	118	0	0	0	0	0	0	0	0	0	0	0	0	0
Solimonas flava	0	0	0	0	0	0	0	0	0	0	0	0	130	0	0	0	0	0	0	0	0	0	0	0	0	0	0	0	0	0	0	201	0	0	0	170	0	0	0	0	0	0	0	0	0	0	0	0	0
Solimonas soli	0	0	0	0	0	0	0	0	0	0	0	0	176	0	0	0	0	0	0	0	0	0	0	0	0	0	0	0	0	0	0	319	0	0	0	197	0	0	0	0	0	0	0	0	0	0	0	0	0
Solimonas variicoloris	0	0	0	0	0	0	0	0	0	0	0	0	0	0	0	0	0	0	0	0	0	0	0	0	0	0	0	0	0	0	0	188	0	0	0	171	0	0	0	0	0	0	0	0	0	0	0	0	0
Solirubrobacter pauli	0	0	0	0	0	0	0	0	0	0	0	0	736	0	0	0	0	0	0	0	0	0	0	0	0	0	0	0	0	0	0	306	0	0	0	1244	0	0	0	0	0	0	0	0	0	0	0	0	0
Solirubrobacter soli	0	0	0	0	0	0	0	0	0	0	0	0	822	0	0	0	0	0	0	0	0	0	0	0	0	0	0	0	0	0	0	332	0	0	0	1606	28	0	0	0	0	0	0	0	0	0	0	0	0
Solirubrobacter sp. URHD0082	0	0	0	0	0	0	0	0	0	0	0	0	1079	0	0	0	0	0	0	0	0	0	0	0	0	0	0	0	0	0	0	451	0	0	0	2063	0	0	0	0	0	0	0	0	0	0	0	0	0
Solirubrobacterales bacterium URHD0059	0	0	0	0	0	0	0	0	0	0	0	0	898	0	0	0	0	0	0	0	0	0	0	0	0	0	0	0	0	0	0	311	0	0	0	1696	0	0	0	0	0	0	0	0	0	0	0	0	0
Solobacterium moorei	0	591	733	570	891	0	630	3760	0	1217	686	1072	0	4476	2289	14358	0	2311	0	0	0	653	0	1016	0	2381	2082	27194	0	1378	0	0	678	435	469	0	0	800	782	2607	1726	389	630	0	4506	9186	425	1042	996
Sorangium cellulosum	0	0	0	0	0	0	0	0	0	0	0	0	973	0	0	0	0	0	0	0	0	0	0	0	0	0	0	0	0	0	0	1430	0	0	0	804	0	0	0	0	0	0	0	0	0	0	0	0	0
Sphaerisporangium album	0	0	0	0	0	0	0	0	0	0	0	0	4995	0	0	0	0	0	0	0	0	0	0	0	0	0	0	0	0	0	0	7426	0	0	0	5267	0	0	0	0	0	0	0	0	0	0	0	0	0
Sphaerobacter thermophilus	0	0	0	0	0	0	0	0	0	0	0	0	131	0	0	0	0	0	0	0	0	0	0	0	0	0	0	0	0	0	0	172	0	0	0	131	0	0	0	0	0	0	0	0	0	0	0	0	0
Sphaerotilus hippei	0	0	0	0	0	0	0	0	0	0	0	0	0	0	0	0	0	0	0	0	0	0	0	0	0	0	0	0	0	0	0	0	0	0	0	0	0	0	0	0	0	0	0	0	0	0	0	0	0
Sphaerotilus natans	0	0	0	0	0	0	0	0	0	0	0	0	0	0	0	0	0	0	0	0	0	0	0	0	0	0	0	0	0	0	0	0	0	0	0	0	0	0	0	0	0	0	0	0	0	0	0	0	0
Sphingobacterium siyangense	0	0	0	0	0	0	0	0	0	0	0	0	0	0	0	0	0	0	0	0	0	0	0	0	0	0	0	0	140	0	0	0	0	0	0	0	0	0	0	0	0	0	0	0	0	0	0	0	0
Sphingobacterium sp. B29	0	0	0	0	0	0	0	0	0	0	0	0	0	0	0	0	0	0	0	0	0	0	0	0	0	0	0	0	91	0	0	0	0	0	0	0	0	0	0	0	0	0	0	0	0	0	0	0	0
Sphingobium japonicum	0	0	0	0	0	0	0	0	0	0	0	0	0	0	0	0	0	0	0	0	0	0	0	0	0	0	0	0	0	0	0	0	0	0	0	0	0	0	0	0	0	0	0	0	0	0	0	0	0
Sphingobium sp. TCM1	0	0	0	0	0	0	0	0	0	0	0	0	0	0	0	0	0	0	0	0	0	0	0	0	0	0	0	0	0	0	0	0	0	0	0	0	0	0	0	0	0	0	0	0	0	0	0	0	0
Sphingobium yanoikuyae	52	0	0	0	0	0	0	0	0	0	0	0	0	0	0	0	0	0	0	0	0	0	0	0	68	0	0	0	100	0	0	0	0	0	0	0	0	0	0	0	0	0	0	0	0	0	0	0	0
Sphingomonas echinoides	0	0	0	0	0	0	0	0	0	0	0	0	0	0	0	0	0	0	0	0	0	0	0	0	0	0	0	0	213	0	0	0	0	0	0	0	90	0	0	0	0	0	0	0	0	0	0	0	0
Sphingomonas hengshuiensis	0	0	0	0	0	0	0	0	0	0	0	0	0	0	0	0	0	0	0	0	0	0	0	0	0	0	0	0	0	0	0	0	0	0	0	0	0	0	0	0	0	0	0	0	0	0	0	0	0
Sphingomonas indica	0	0	0	0	0	0	0	0	0	0	0	0	0	0	0	0	0	0	0	0	0	0	0	0	0	0	0	0	0	0	0	0	0	0	0	0	0	0	0	0	0	0	0	0	0	0	0	0	0
Sphingomonas koreensis	0	0	0	0	0	0	0	0	0	0	0	0	0	0	0	0	0	0	0	0	0	0	0	0	0	0	0	0	0	0	0	0	0	0	0	118	0	0	0	0	0	0	0	0	0	0	0	0	0
Sphingomonas melonis	0	0	0	0	0	0	0	0	0	0	0	0	0	0	0	0	0	0	0	0	0	0	0	0	0	0	0	0	818	0	0	0	0	0	0	0	30	0	0	0	0	0	0	0	0	0	0	0	0
Sphingomonas phyllosphaerae	0	0	0	0	0	0	0	0	0	0	0	0	0	0	0	0	0	0	0	0	0	0	0	0	0	0	0	0	0	0	0	0	0	0	0	0	0	0	0	0	0	0	0	0	0	0	0	0	0
Sphingomonas sanxanigenens	0	0	0	0	0	0	0	0	0	0	0	0	0	0	0	0	0	0	0	0	0	0	0	0	0	0	0	0	0	0	0	0	0	0	0	0	0	0	0	0	0	0	0	0	0	0	0	0	0
Sphingomonas sp. Ant20	0	0	0	0	0	0	0	0	0	0	0	0	0	0	0	0	0	0	0	0	0	0	0	0	0	0	0	0	0	0	0	0	0	0	0	0	0	0	0	0	0	0	0	0	0	0	0	0	0
Sphingomonas sp. Cra20	0	0	0	0	0	0	0	0	0	0	0	0	0	0	0	0	0	0	0	0	0	0	0	0	0	0	0	0	0	0	0	0	0	0	0	0	0	0	0	0	0	0	0	0	0	0	0	0	0
Sphingomonas sp. IBVSS2	127	0	0	0	0	0	0	0	0	0	0	0	0	0	0	0	0	0	0	0	0	0	0	0	0	0	0	0	365	0	0	0	0	0	0	0	0	0	0	0	0	0	0	0	0	0	0	0	0
Sphingomonas sp. JS21-1	0	0	0	0	0	0	0	0	0	0	0	0	0	0	0	0	0	0	0	0	0	0	0	0	0	0	0	0	0	0	0	0	0	0	0	0	0	0	0	0	0	0	0	0	0	0	0	0	0
Sphingomonas sp. Leaf230	0	0	0	0	0	0	0	0	0	0	0	0	0	0	0	0	0	0	0	0	0	0	0	0	0	0	0	0	0	0	0	0	0	0	0	0	0	0	0	0	0	0	0	0	0	0	0	0	0
Sphingomonas sp. Leaf33	0	0	0	0	0	0	0	0	0	0	0	0	0	0	0	0	0	0	0	0	0	0	0	0	0	0	0	0	0	0	0	0	0	0	0	0	0	0	0	0	0	0	0	0	0	0	0	0	0
Sphingomonas sp. Leaf412	0	0	0	0	0	0	0	0	0	0	0	0	0	0	0	0	0	0	0	0	0	0	0	0	0	0	0	0	80	0	0	0	0	0	0	0	0	0	0	0	0	0	0	0	0	0	0	0	0
Sphingomonas sp. LK11	0	0	0	0	0	0	0	0	0	0	0	0	0	0	0	0	0	0	0	0	0	0	0	0	0	0	0	0	84	0	0	0	0	0	0	0	0	0	0	0	0	0	0	0	0	0	0	0	0
Sphingomonas sp. LM7	0	0	0	0	0	0	0	0	0	0	0	0	0	0	0	0	0	0	0	0	0	0	0	0	0	0	0	0	0	0	0	0	0	0	0	0	0	0	0	0	0	0	0	0	0	0	0	0	0
Sphingomonas sp. NIC1	0	0	0	0	0	0	0	0	0	0	0	0	0	0	0	0	0	0	0	0	0	0	0	0	0	0	0	0	111	0	0	0	0	0	0	0	0	0	0	0	0	0	0	0	0	0	0	0	0
Sphingomonas sp. OV641	0	0	0	0	0	0	0	0	0	0	0	0	0	0	0	0	0	0	0	0	0	0	0	0	0	0	0	0	0	0	0	0	0	0	0	0	30	0	0	0	0	0	0	0	0	0	0	0	0
Sphingomonas sp. PAMC 26605	0	0	0	0	0	0	0	0	0	0	0	0	0	0	0	0	0	0	0	0	0	0	0	0	0	0	0	0	0	0	0	0	0	0	0	0	0	0	0	0	0	0	0	0	0	0	0	0	0
Sphingomonas sp. Root241	0	0	0	0	0	0	0	0	0	0	0	0	0	0	0	0	0	0	0	0	0	0	0	0	0	0	0	0	0	0	0	0	0	0	0	0	0	0	0	0	0	0	0	0	0	0	0	0	0
Sphingomonas sp. TDK1	0	0	0	0	0	0	0	0	0	0	0	0	0	0	0	0	0	0	0	0	0	0	0	0	0	0	0	0	290	0	0	0	0	0	0	0	0	0	0	0	0	0	0	0	0	0	0	0	0
Sphingomonas sp. TZW2008	0	0	0	0	0	0	0	0	0	0	0	0	0	0	0	0	0	0	0	0	0	0	0	0	0	0	0	0	0	0	0	0	0	0	0	0	0	0	0	0	0	0	0	0	0	0	0	0	0
Sphingomonas taxi	0	0	0	0	0	0	0	0	0	0	0	0	0	0	0	0	0	0	0	0	0	0	0	0	0	0	0	0	188	0	0	0	0	0	0	0	0	0	0	0	0	0	0	0	0	0	0	0	0
Sphingomonas wittichii	0	0	0	0	0	0	0	0	0	0	0	0	0	0	0	0	0	0	0	0	0	0	0	0	0	0	0	0	0	0	0	0	0	0	0	130	0	0	0	0	0	0	0	0	0	0	0	0	0
Sphingopyxis alaskensis	0	0	0	0	0	0	0	0	0	0	0	0	0	0	0	0	0	0	0	0	0	0	0	0	0	0	0	0	0	0	0	351	0	0	0	958	0	0	0	0	0	0	0	0	0	0	0	0	0
Sphingopyxis bauzanensis	0	0	0	0	0	0	0	858	0	0	0	0	0	0	0	0	0	0	0	0	0	0	0	0	0	0	0	0	0	0	0	619	0	0	0	1646	0	0	0	0	0	0	0	0	0	0	0	0	0
Sphingopyxis fribergensis	0	0	0	0	0	0	0	0	0	0	0	0	0	0	0	0	0	0	0	0	0	0	0	0	0	0	0	0	0	0	0	814	0	0	0	2327	0	0	0	0	0	0	0	0	0	0	0	0	0
Sphingopyxis granuli	0	0	0	0	0	0	0	0	0	0	0	0	0	0	0	0	0	0	0	0	0	0	0	0	0	0	0	0	0	0	0	155	0	0	0	350	0	0	0	0	0	0	0	0	0	0	0	0	0
Sphingopyxis macrogoltabida	0	0	0	0	0	0	0	0	0	0	0	0	0	0	0	0	0	0	0	0	0	0	0	0	0	0	0	0	0	0	0	771	0	0	0	2157	29	0	0	0	0	0	0	0	0	0	0	0	0
Sphingopyxis sp. 113P3	0	0	0	0	0	0	0	0	0	0	0	0	0	0	0	0	0	0	0	0	0	0	0	0	0	0	0	0	0	0	0	0	0	0	0	232	0	0	0	0	0	0	0	0	0	0	0	0	0
Sphingopyxis sp. MG	0	0	0	0	0	0	0	0	0	0	0	0	0	0	0	0	0	0	0	0	0	0	0	0	0	0	0	0	0	0	0	0	0	0	0	116	0	0	0	0	0	0	0	0	0	0	0	0	0
Sphingopyxis sp. QXT-31	0	0	0	0	0	0	0	0	0	0	0	0	0	0	0	0	0	0	0	0	0	0	0	0	0	0	0	0	0	0	0	347	0	0	0	920	0	0	0	0	0	0	0	0	0	0	0	0	0
Sphingopyxis sp. Root1497	0	0	0	0	0	0	0	0	0	0	0	0	0	0	0	0	0	0	0	0	0	0	0	0	0	0	0	0	0	0	0	448	0	0	0	1032	0	0	0	0	0	0	0	0	0	0	0	0	0
Sphingopyxis sp. Root154	0	0	0	0	0	0	0	0	0	0	0	0	0	0	0	0	0	0	0	0	0	0	0	0	0	0	0	0	0	0	0	0	0	0	0	197	0	0	0	0	0	0	0	0	0	0	0	0	0
Sphingopyxis sp. Root214	0	0	0	0	0	0	0	0	0	0	0	0	0	0	0	0	0	0	0	0	0	0	0	0	0	0	0	0	0	0	0	0	0	0	0	208	0	0	0	0	0	0	0	0	0	0	0	0	0
Sphingopyxis terrae	0	0	0	0	0	0	0	0	0	0	0	0	0	0	0	0	0	0	0	0	0	0	0	0	0	0	0	0	0	0	0	216	0	0	0	476	0	0	0	0	0	0	0	0	0	0	0	0	0
Sphingopyxis witflariensis	0	0	0	0	0	0	0	0	0	0	0	0	0	0	0	0	0	0	0	0	0	0	0	0	0	0	0	0	0	0	0	515	0	0	0	1298	0	0	0	0	0	0	0	0	0	0	0	0	0
Sphingosinicella microcystinivorans	0	0	0	0	0	0	0	0	0	0	0	0	0	0	0	0	0	0	0	0	0	0	0	0	0	0	0	0	0	0	0	0	0	0	0	0	0	0	0	0	0	0	0	0	0	0	0	0	0
Spirosoma panaciterrae	0	0	0	0	0	0	0	0	0	0	0	0	0	0	0	0	0	0	0	0	0	0	0	0	0	0	0	0	0	0	0	0	0	0	0	0	0	0	0	0	0	0	0	0	0	0	0	0	0
Sporichthya polymorpha	0	0	0	0	0	0	0	0	0	0	0	0	155	0	0	0	0	0	0	0	0	0	0	0	0	0	0	0	0	0	0	0	0	0	0	120	0	0	0	0	0	0	0	0	0	0	0	0	0
Stackebrandtia nassauensis	0	0	0	0	0	0	0	0	0	0	0	0	130	0	0	0	0	0	0	0	0	0	0	0	0	0	0	0	0	0	0	309	0	0	0	0	0	0	0	0	0	0	0	0	0	0	0	0	0
Staphylococcus arlettae	0	0	0	0	0	0	0	0	0	0	0	0	0	0	0	0	0	0	0	0	0	0	0	0	0	0	0	0	510	0	0	0	0	0	0	0	0	0	0	0	0	0	0	0	0	0	0	0	0
Staphylococcus cohnii	0	0	0	0	0	0	0	0	0	0	0	0	0	0	0	0	0	0	0	0	0	0	0	0	0	0	0	0	1443	0	0	0	0	0	0	0	0	0	0	0	0	0	0	0	0	0	0	0	0
Staphylococcus equorum	0	0	0	0	0	0	0	0	0	0	1558	0	0	0	0	0	0	0	0	0	0	0	0	0	0	0	0	0	0	0	0	317	0	0	0	347	0	0	0	0	0	0	0	0	0	0	0	0	0
Staphylococcus hominis	0	0	0	0	0	0	0	0	0	0	0	0	0	0	0	0	0	0	0	0	0	0	0	0	0	0	0	0	0	0	0	0	0	0	0	0	48	0	0	0	0	0	0	0	0	0	0	0	0
Staphylococcus nepalensis	0	0	0	0	0	0	0	0	0	0	703	0	0	0	0	0	0	0	0	0	0	0	0	0	0	0	0	0	0	0	0	1090	0	0	0	0	0	0	0	0	0	0	0	0	0	0	0	0	0
Staphylococcus saprophyticus	0	0	0	0	0	0	0	0	0	0	0	0	0	0	0	0	0	0	0	0	0	0	0	0	0	0	0	0	99	0	0	0	0	0	0	0	0	0	0	0	0	0	0	0	0	0	0	0	0
Starkeya novella	0	0	0	0	0	0	0	0	0	0	0	0	0	0	0	0	0	0	0	0	0	0	0	0	0	0	0	0	0	0	0	163	0	0	0	171	0	0	0	0	0	0	0	0	0	0	0	0	0
Stenotrophomonas acidaminiphila	0	0	0	0	0	0	0	0	0	0	0	0	0	0	0	0	0	0	0	0	0	0	0	0	0	0	0	0	0	0	0	155	0	0	0	518	0	0	0	0	0	0	0	0	0	0	0	0	0
Stenotrophomonas maltophilia	71	0	0	0	0	0	0	0	0	0	0	0	116	0	0	0	0	0	0	0	0	0	0	0	89	0	0	0	133	0	0	227	0	0	0	581	55	0	0	0	0	0	0	0	0	0	0	0	0
Stenotrophomonas pavanii	0	0	0	0	0	0	0	0	0	0	0	0	0	0	0	0	0	0	0	0	0	0	0	0	0	0	0	0	0	0	0	0	0	0	0	0	0	0	0	0	0	0	0	0	0	0	0	0	0
Stenotrophomonas rhizophila	0	0	0	0	0	0	0	0	0	0	0	0	0	0	0	0	0	0	0	0	0	0	0	0	0	0	0	0	0	0	0	148	0	0	0	364	0	0	0	0	0	0	0	0	0	0	0	0	0
Stenotrophomonas sp. CC120223-11	0	0	0	0	0	0	0	0	0	0	0	0	0	0	0	0	0	0	0	0	0	0	0	0	0	0	0	0	0	0	0	0	0	0	0	0	0	0	0	0	0	0	0	0	0	0	0	0	0
Stenotrophomonas sp. HMSC10F07	0	0	0	0	0	0	0	0	0	0	0	0	0	0	0	0	0	0	0	0	0	0	0	0	0	0	0	0	0	0	0	0	0	0	0	0	0	0	0	0	0	0	0	0	0	0	0	0	0
Stenotrophomonas sp. Leaf70	0	0	0	0	0	0	0	0	0	0	0	0	0	0	0	0	0	0	0	0	0	0	0	0	0	0	0	0	0	0	0	0	0	0	0	264	0	0	0	0	0	0	0	0	0	0	0	0	0
Stenotrophomonas sp. SKA14	0	0	0	0	0	0	0	0	0	0	0	0	0	0	0	0	0	0	0	0	0	0	0	0	0	0	0	0	0	0	0	0	0	0	0	0	0	0	0	0	0	0	0	0	0	0	0	0	0
Steroidobacter denitrificans	0	0	0	0	0	0	0	0	0	0	0	0	2186	0	0	0	0	0	0	0	0	0	0	0	0	0	0	0	0	0	0	3945	0	0	0	4176	0	0	0	0	0	0	0	0	0	0	0	0	0
Stigmatella aurantiaca	0	0	0	0	0	0	0	0	0	0	0	0	126	0	0	0	0	0	0	0	0	0	0	0	0	0	0	0	0	0	0	187	0	0	0	0	0	0	0	0	0	0	0	0	0	0	0	0	0
Stomatobaculum longum	0	0	0	0	0	0	0	0	0	0	0	1328	0	0	0	0	0	1411	0	0	0	0	0	0	0	482	0	1754	0	0	0	0	0	0	0	0	0	0	0	0	0	0	0	0	0	0	0	0	0
Streptacidiphilus albus	0	0	0	0	0	0	0	0	0	0	0	0	182	0	0	0	0	0	0	0	0	0	0	0	0	0	0	0	0	0	0	270	0	0	0	153	0	0	0	0	0	0	0	0	0	0	0	0	0
Streptacidiphilus anmyonensis	0	0	0	0	0	0	0	0	0	0	0	0	0	0	0	0	0	0	0	0	0	0	0	0	0	0	0	0	0	0	0	137	0	0	0	0	0	0	0	0	0	0	0	0	0	0	0	0	0
Streptacidiphilus carbonis	0	0	0	0	0	0	0	0	0	0	0	0	150	0	0	0	0	0	0	0	0	0	0	0	0	0	0	0	0	0	0	206	0	0	0	113	0	0	0	0	0	0	0	0	0	0	0	0	0
Streptacidiphilus jiangxiensis	0	0	0	0	0	0	0	0	0	0	0	0	132	0	0	0	0	0	0	0	0	0	0	0	0	0	0	0	0	0	0	166	0	0	0	122	0	0	0	0	0	0	0	0	0	0	0	0	0
Streptacidiphilus melanogenes	0	0	0	0	0	0	0	0	0	0	0	0	208	0	0	0	0	0	0	0	0	0	0	0	0	0	0	0	0	0	0	0	0	0	0	0	0	0	0	0	0	0	0	0	0	0	0	0	0
Streptacidiphilus neutrinimicus	0	0	0	0	0	0	0	0	0	0	0	0	120	0	0	0	0	0	0	0	0	0	0	0	0	0	0	0	0	0	0	151	0	0	0	0	0	0	0	0	0	0	0	0	0	0	0	0	0
Streptobacillus hongkongensis	0	0	0	0	0	0	0	0	0	0	0	0	0	0	0	0	0	0	0	0	0	0	0	0	0	717	0	0	0	0	0	0	0	0	0	0	0	0	0	0	0	0	0	0	0	0	0	0	0
Streptobacillus moniliformis	0	0	0	570	946	0	0	0	0	0	599	0	0	0	0	0	0	0	0	0	0	0	0	0	0	1628	0	0	0	0	0	0	802	0	718	0	0	0	0	0	0	378	0	0	0	0	301	920	889
Streptococcus anginosus	0	774	641	1254	2118	0	0	2722	1015	612	2050	1564	0	1742	0	3634	0	1542	794	863	0	0	0	761	0	3072	1051	5692	0	2217	0	0	1204	867	1739	0	0	0	1073	1031	766	580	616	0	0	2314	672	2158	1074
Streptococcus australis	0	0	0	0	0	0	0	0	0	0	0	0	0	0	0	0	0	0	0	0	0	0	0	0	0	0	0	0	0	0	0	0	0	0	0	0	0	0	0	0	0	0	1071	0	0	0	0	0	0
Streptococcus caballi	0	0	0	0	0	0	0	0	0	0	0	0	0	0	0	0	0	0	0	0	0	0	0	0	0	0	0	0	0	0	0	0	0	0	0	0	0	0	0	0	0	0	0	0	0	0	0	0	0
Streptococcus constellatus	0	0	694	767	2620	0	0	1296	760	0	851	1284	0	782	0	1550	0	885	0	0	0	0	0	0	0	2872	0	1668	0	777	0	0	1757	1195	1241	0	0	0	474	0	522	572	0	0	0	0	570	1985	1424
Streptococcus cristatus	0	9028	570	4156	0	11012	1396	20250	705	2470	6564	1838	0	14571	3830	53252	4198	6203	13274	6811	493	11526	692	8481	209	679	17698	78904	88	1482	6052	0	0	2505	0	0	0	11290	10773	22832	6118	1421	32937	14483	13676	35830	6138	7452	684
Streptococcus equi	0	0	624	662	1677	0	0	966	0	0	671	0	0	758	0	1134	0	580	0	0	0	0	0	0	0	6457	0	0	0	682	0	0	1197	720	840	0	0	0	0	0	516	557	0	0	0	0	475	1488	1730
Streptococcus gordonii	0	4328	0	2941	0	16998	0	30260	0	0	2490	0	0	1913	21288	51922	7923	2066	9270	2457	0	12844	0	5315	311	1267	20444	48814	101	0	5522	0	0	0	0	0	0	20723	2769	53778	2841	382	69158	98306	8172	20770	1187	899	0
Streptococcus infantis	0	0	0	0	0	0	0	0	0	0	0	0	0	0	0	828	0	0	0	0	0	0	0	0	0	0	0	0	0	0	0	0	0	0	0	0	0	0	0	1543	0	0	605	0	0	0	0	0	0
Streptococcus intermedius	0	1067	1142	937	1590	1676	604	5130	0	1175	1568	1406	0	1881	0	3686	929	994	1862	868	0	895	518	1067	0	6119	1707	4726	0	808	1052	0	1047	601	779	0	0	1166	1090	2230	812	799	1452	1656	0	2994	954	2102	1875
Streptococcus massiliensis	0	0	0	0	0	0	0	0	0	0	0	0	0	0	0	0	0	0	0	0	0	0	0	0	0	0	0	0	0	0	0	0	0	0	0	0	0	0	0	0	0	0	0	0	0	0	0	0	0
Streptococcus mitis	0	1553	0	0	0	2453	0	2910	0	0	0	0	0	880	1528	3440	4681	0	3167	0	0	2172	0	552	46	0	6077	3372	0	0	940	0	0	0	0	0	0	4607	0	7543	293	0	4352	3032	0	3348	489	0	0
Streptococcus mutans	0	0	0	0	0	0	0	0	0	0	0	0	0	0	0	0	0	0	0	0	0	0	0	0	0	0	0	912	0	0	0	0	0	0	0	0	0	0	0	0	0	0	0	0	0	0	0	0	0
Streptococcus oralis	0	13572	0	1405	980	19180	621	25018	0	0	1679	0	0	11511	14562	44276	40633	3038	23077	3535	0	16994	586	6442	310	981	49438	45388	141	629	7630	0	0	0	0	0	0	32287	2754	92387	2768	689	39525	20010	5292	41384	5259	1922	0
Streptococcus parasanguinis	0	0	0	0	0	0	0	0	0	0	0	0	0	0	0	1200	0	0	0	0	0	0	0	0	0	0	0	1206	0	0	0	0	0	0	0	0	0	0	0	1263	0	0	1642	1353	0	0	0	0	0
Streptococcus pneumoniae	0	1035	0	0	0	1685	0	2246	0	0	0	0	0	929	1113	3940	2303	0	2006	0	0	1210	0	493	0	0	3310	3742	0	0	0	0	0	0	0	0	0	2457	0	5570	425	0	2634	1407	0	3408	460	0	0
Streptococcus pseudopneumoniae	0	0	0	0	0	786	0	942	0	0	0	0	0	0	0	1836	1137	0	1086	0	0	653	0	0	0	0	1735	2012	0	0	0	0	0	0	0	0	0	1258	0	3011	0	0	1836	0	0	1776	322	0	0
Streptococcus pyogenes	0	0	0	0	0	0	0	0	0	0	0	0	0	0	0	0	0	0	0	0	0	0	0	0	0	773	0	0	0	0	0	0	0	0	0	0	0	0	0	0	0	0	0	0	0	0	0	0	0
Streptococcus salivarius	0	1463	0	0	0	6311	0	1448	0	0	0	0	0	0	0	2558	1684	0	4582	1360	0	3105	0	585	113	0	2550	2102	0	0	3209	0	0	0	0	0	0	2880	0	5777	0	0	1514	2894	0	2980	538	0	0
Streptococcus sanguinis	0	128670	1421	20578	0	582204	4326	144536	657	2528	18869	5062	0	22469	15639	176160	155623	12473	384598	112031	738	256299	14230	42920	7643	1807	206412	126110	732	1816	288659	0	0	2198	0	0	0	252955	17585	483769	7812	6016	114657	246300	16470	235678	36096	8086	995
Streptococcus sp. 2_1_36FAA	0	0	0	0	0	1150	0	1434	0	0	0	0	0	0	1029	2626	681	0	675	0	0	851	0	0	0	0	1066	2422	0	0	0	0	0	0	0	0	0	1130	0	2967	0	0	3383	4760	0	1400	0	0	0
Streptococcus sp. 263_SSPC	0	0	0	0	0	1445	0	1320	0	0	0	0	0	0	0	0	844	0	724	0	0	1013	0	0	0	0	1215	0	0	0	0	0	0	0	0	0	0	2157	0	1543	0	0	1166	0	0	1212	0	0	0
Streptococcus sp. C300	0	0	0	0	0	0	0	0	0	0	0	0	0	0	0	822	784	0	0	0	0	0	0	0	0	0	1062	810	0	0	0	0	0	0	0	0	0	632	0	1790	0	0	773	0	0	0	0	0	0
Streptococcus sp. DD04	0	29047	3525	2312	0	9868	9574	104966	4370	16495	44805	11122	0	98766	8299	336484	6165	34844	35631	33051	3439	9664	3120	54975	340	3320	80106	406674	390	10679	13794	0	907	17822	0	0	0	35401	75388	58522	39898	9656	22050	2203	92476	188976	40315	52554	4482
Streptococcus sp. F0441	0	0	0	0	0	0	0	0	0	0	0	0	0	0	0	1552	928	0	765	0	0	0	0	0	0	0	1690	1998	0	0	0	0	0	0	0	0	0	985	0	2876	0	0	1223	0	0	1378	0	0	0
Streptococcus sp. HMSC034B05	0	0	0	0	0	0	0	0	0	0	0	0	0	0	0	1074	0	0	0	0	0	0	0	0	0	0	0	1850	0	0	0	0	0	0	0	0	0	0	0	0	0	0	0	0	0	0	0	0	0
Streptococcus sp. HMSC057E02	0	0	0	0	0	0	0	0	0	0	0	0	0	0	0	0	0	0	0	0	0	0	0	0	0	507	0	0	0	0	0	0	0	0	0	0	0	0	0	0	0	0	0	0	0	0	0	0	0
Streptococcus sp. HMSC061D01	0	0	0	0	0	0	0	0	0	0	0	0	0	0	0	828	0	0	0	0	0	0	0	0	0	725	0	0	0	0	0	0	0	0	0	0	0	0	0	0	0	0	0	0	0	0	0	0	0
Streptococcus sp. HMSC062B01	0	0	0	0	0	0	0	816	0	0	0	0	0	0	0	1696	0	0	0	0	0	0	0	0	0	0	700	1544	0	0	0	0	0	0	0	0	0	723	0	1787	0	0	2057	3260	0	0	0	0	0
Streptococcus sp. HMSC062D07	0	0	0	0	0	0	0	0	0	0	0	0	0	0	0	0	0	0	0	0	0	0	0	0	0	0	0	0	0	0	0	0	0	0	0	0	0	0	0	0	0	0	0	0	0	0	0	0	0
Streptococcus sp. HMSC062H02	0	0	0	0	0	0	0	0	0	0	0	0	0	0	0	0	0	0	0	0	0	0	0	0	0	0	0	0	0	0	0	0	0	0	0	0	0	0	0	0	0	0	0	0	0	0	0	0	0
Streptococcus sp. HMSC066F01	0	0	0	0	0	0	0	0	0	0	0	0	0	0	0	0	0	0	0	0	0	0	0	0	0	0	0	0	0	0	0	0	0	0	0	0	0	0	0	988	0	0	0	0	0	0	0	0	0
Streptococcus sp. HMSC072D03	0	0	0	0	0	0	0	0	0	0	0	0	0	0	0	0	0	0	0	0	0	0	0	0	0	0	0	0	0	0	0	0	0	0	0	0	0	0	0	0	0	0	0	0	0	0	0	0	0
Streptococcus sp. HMSC072D05	0	0	0	0	0	0	0	0	0	0	0	0	0	0	0	0	680	0	0	0	0	0	0	0	0	0	801	0	0	0	0	0	0	0	0	0	0	558	0	1336	0	0	617	0	0	0	0	0	0
Streptococcus sp. HMSC077F03	0	0	0	0	0	0	0	0	0	0	0	0	0	0	0	0	0	0	0	0	0	0	0	0	0	0	0	0	0	0	0	0	0	0	0	0	0	0	0	0	0	0	0	0	0	0	0	0	0
Streptococcus sp. HMSC10A01	0	0	0	0	0	819	0	1030	0	0	0	0	0	0	0	2194	0	0	0	0	0	705	0	0	0	0	960	2072	0	0	0	0	0	0	0	0	0	935	0	2231	0	0	3304	4393	0	996	0	0	0
Streptococcus sp. HMSC36C04	0	0	0	0	0	0	0	0	0	0	0	0	0	0	0	0	0	0	0	0	0	0	0	0	0	458	0	0	0	0	0	0	0	0	0	0	0	0	0	0	0	0	0	0	0	0	0	0	0
Streptococcus sp. M143	0	0	0	0	0	0	0	0	0	0	0	0	0	0	0	0	0	0	0	0	0	0	0	0	0	0	667	0	0	0	0	0	0	0	0	0	0	0	0	1061	0	0	0	0	0	0	0	0	0
Streptococcus sp. NLAE-zl-C503	0	1011	0	0	0	0	0	938	0	0	0	0	0	1027	0	1654	1306	0	1112	0	0	1193	0	0	0	0	2469	4022	0	0	0	0	0	0	0	0	0	1248	0	3763	0	0	2335	0	0	3670	519	0	0
Streptococcus sp. NPS 308	0	1218	0	0	0	1821	0	2064	0	0	0	0	0	0	874	2138	3905	0	2338	0	0	1567	0	0	0	0	4641	1846	0	0	0	0	0	0	0	0	0	3514	0	5269	0	0	2838	2374	0	1600	0	0	0
Streptococcus sp. oral taxon 058	0	685	0	0	0	768	0	1090	0	0	0	0	0	705	0	1718	1419	0	1141	0	0	785	0	0	0	0	2068	2312	0	0	0	0	0	0	0	0	0	1393	0	2616	0	0	1523	765	0	2130	0	0	0
Streptococcus sp. oral taxon 064	0	0	0	0	0	0	0	0	0	0	0	0	0	0	0	0	0	0	0	0	0	0	0	0	0	0	0	0	0	0	0	0	0	0	0	0	0	0	0	0	0	0	0	0	0	0	0	0	0
Streptococcus sp. oral taxon 071	0	0	0	0	0	843	0	910	0	0	0	0	0	584	935	1752	1197	0	1358	0	0	826	0	0	0	0	2005	2388	0	0	0	0	0	0	0	0	0	1168	0	3377	0	0	1338	759	0	1528	0	0	0
Streptococcus thermophilus	0	0	0	0	0	0	0	0	0	0	0	0	0	0	0	0	0	0	0	0	0	0	0	0	0	0	0	0	0	0	0	0	0	0	0	0	0	0	0	0	0	0	0	0	0	0	0	0	0
Streptomyces abyssalis	0	0	0	0	0	0	0	0	0	0	0	0	136	0	0	0	0	0	0	0	0	0	0	0	0	0	0	0	0	0	0	149	0	0	0	0	0	0	0	0	0	0	0	0	0	0	0	0	0
Streptomyces acidiscabies	69	0	0	0	0	0	0	0	0	0	0	0	164	0	0	0	0	0	0	0	0	0	0	0	41	0	0	0	0	0	0	195	0	0	0	0	69	0	0	0	0	0	0	0	0	0	0	0	0
Streptomyces aidingensis	0	0	0	0	0	0	0	0	0	0	0	0	118	0	0	0	0	0	0	0	0	0	0	0	0	0	0	0	0	0	0	166	0	0	0	0	0	0	0	0	0	0	0	0	0	0	0	0	0
Streptomyces albidoflavus	228	0	0	0	0	0	0	0	0	0	0	0	0	0	0	0	0	0	0	0	0	0	0	0	0	0	0	0	0	0	0	0	0	0	0	0	0	0	0	0	0	0	0	0	0	0	0	0	0
Streptomyces albireticuli	0	0	0	0	0	0	0	0	0	0	0	0	142	0	0	0	0	0	0	0	0	0	0	0	0	0	0	0	0	0	0	240	0	0	0	120	0	0	0	0	0	0	0	0	0	0	0	0	0
Streptomyces alboverticillatus	0	0	0	0	0	0	0	0	0	0	0	0	166	0	0	0	0	0	0	0	0	0	0	0	0	0	0	0	0	0	0	198	0	0	0	116	0	0	0	0	0	0	0	0	0	0	0	0	0
Streptomyces albulus	1013	0	534	701	0	0	0	1012	0	0	0	0	628	0	0	966	730	0	779	0	0	0	0	0	556	0	0	0	1147	0	0	826	0	353	591	532	848	0	0	0	293	353	0	0	0	1656	328	0	679
Streptomyces albus	0	0	0	0	0	0	0	0	0	0	0	0	166	0	0	0	0	0	0	0	0	0	0	0	0	0	0	0	0	0	0	242	0	0	0	143	38	0	0	0	0	0	0	0	0	0	0	0	0
Streptomyces alni	0	0	0	0	0	0	0	0	0	0	0	0	146	0	0	0	0	0	0	0	0	0	0	0	0	0	0	0	0	0	0	225	0	0	0	0	0	0	0	0	0	0	0	0	0	0	0	0	0
Streptomyces angustmyceticus	0	0	0	0	0	0	0	0	0	0	0	0	0	0	0	0	0	0	0	0	0	0	0	0	0	0	0	0	0	0	0	152	0	0	0	0	0	0	0	0	0	0	0	0	0	0	0	0	0
Streptomyces antibioticus	0	0	0	0	0	0	0	0	0	0	0	0	167	0	0	0	0	0	0	0	0	0	0	0	0	0	0	0	0	0	0	153	0	0	0	0	0	0	0	0	0	0	0	0	0	0	0	0	0
Streptomyces atratus	0	0	0	0	0	0	0	0	0	0	0	0	512	0	0	0	0	0	0	0	0	0	0	0	0	0	0	0	0	0	0	524	0	0	0	270	0	0	0	0	0	0	0	0	0	0	0	0	0
Streptomyces aurantiacus	0	0	0	0	0	0	0	0	0	0	0	0	147	0	0	0	0	0	0	0	0	0	0	0	0	0	0	0	0	0	0	175	0	0	0	0	0	0	0	0	0	0	0	0	0	0	0	0	0
Streptomyces aureocirculatus	0	0	0	0	0	0	0	0	0	0	0	0	0	0	0	0	0	0	0	0	0	0	0	0	0	0	0	0	0	0	0	128	0	0	0	0	0	0	0	0	0	0	0	0	0	0	0	0	0
Streptomyces aureus	0	0	0	0	0	0	0	0	0	0	0	0	255	0	0	0	0	0	0	0	0	0	0	0	0	0	0	0	0	0	0	175	0	0	0	0	0	0	0	0	0	0	0	0	0	0	0	0	0
Streptomyces avermitilis	0	0	0	0	0	0	0	0	0	0	0	0	447	0	0	0	0	0	0	0	0	0	0	0	0	0	0	0	0	0	0	549	0	0	0	107	0	0	0	0	0	0	0	0	0	0	0	0	0
Streptomyces barkulensis	0	0	0	0	0	0	0	0	0	0	0	0	0	0	0	0	0	0	0	0	0	0	0	0	0	0	0	0	0	0	0	135	0	0	0	0	154	0	0	0	0	0	0	0	0	0	0	0	0
Streptomyces bobili	0	0	0	0	0	0	0	0	0	0	0	0	147	0	0	0	0	0	0	0	0	0	0	0	0	0	0	0	0	0	0	178	0	0	0	147	0	0	0	0	0	0	0	0	0	0	0	0	0
Streptomyces cacaoi	0	0	0	0	0	0	0	0	0	0	0	0	138	0	0	0	0	0	0	0	0	0	0	0	0	0	0	0	0	0	0	193	0	0	0	0	0	0	0	0	0	0	0	0	0	0	0	0	0
Streptomyces caeruleatus	0	0	0	0	0	0	0	0	0	0	0	0	119	0	0	0	0	0	0	0	0	0	0	0	0	0	0	0	0	0	0	0	0	0	0	0	0	0	0	0	0	0	0	0	0	0	0	0	0
Streptomyces canus	0	0	0	0	0	0	0	0	0	0	0	0	216	0	0	0	0	0	0	0	0	0	0	0	0	0	0	0	0	0	0	167	0	0	0	231	0	0	0	0	0	0	0	0	0	0	0	0	0
Streptomyces carpinensis	0	0	0	0	0	0	0	0	0	0	0	0	136	0	0	0	0	0	0	0	0	0	0	0	0	0	0	0	0	0	0	140	0	0	0	0	0	0	0	0	0	0	0	0	0	0	0	0	0
Streptomyces cattleya	0	0	0	0	0	0	0	0	0	0	0	0	224	0	0	0	0	0	0	0	0	0	0	0	0	0	0	0	0	0	0	374	0	0	0	135	0	0	0	0	0	0	0	0	0	0	0	0	0
Streptomyces cinnamoneus	0	0	0	0	0	0	0	0	0	0	0	0	371	0	0	0	0	0	0	0	0	0	0	0	0	0	0	0	0	0	0	479	0	0	0	305	0	0	0	0	0	0	0	0	0	0	0	0	0
Streptomyces clavuligerus	0	0	0	0	0	0	0	0	0	0	0	0	248	0	0	0	0	0	0	0	0	0	0	0	0	0	0	0	0	0	0	427	0	0	0	289	0	0	0	0	0	0	0	0	0	0	0	0	0
Streptomyces davaonensis	0	0	0	0	0	0	0	0	0	0	0	0	116	0	0	0	0	0	0	0	0	0	0	0	0	0	0	0	0	0	0	166	0	0	0	0	0	0	0	0	0	0	0	0	0	0	0	0	0
Streptomyces diastatochromogenes	0	0	0	0	0	0	0	0	0	0	0	0	126	0	0	0	0	0	0	0	0	0	0	0	0	0	0	0	0	0	0	0	0	0	0	0	0	0	0	0	0	0	0	0	0	0	0	0	0
Streptomyces erythrochromogenes	0	0	0	0	0	0	0	0	0	0	0	0	165	0	0	0	0	0	0	0	0	0	0	0	0	0	0	0	0	0	0	0	0	0	0	0	0	0	0	0	0	0	0	0	0	0	0	0	0
Streptomyces exfoliatus	0	0	0	0	0	0	0	0	0	0	0	0	216	0	0	0	0	0	0	0	0	0	0	0	0	0	0	0	0	0	0	132	0	0	0	0	0	0	0	0	0	0	0	0	0	0	0	0	0
Streptomyces flavidovirens	0	0	0	0	0	0	0	0	0	0	0	0	225	0	0	0	0	0	0	0	0	0	0	0	0	0	0	0	0	0	0	0	0	0	0	0	0	0	0	0	0	0	0	0	0	0	0	0	0
Streptomyces gilvosporeus	0	0	0	0	0	0	0	0	0	0	0	0	129	0	0	0	0	0	0	0	0	0	0	0	0	0	0	0	0	0	0	155	0	0	0	0	0	0	0	0	0	0	0	0	0	0	0	0	0
Streptomyces glaucescens	0	0	0	0	0	0	0	0	0	0	0	0	148	0	0	0	0	0	0	0	0	0	0	0	0	0	0	0	0	0	0	186	0	0	0	109	0	0	0	0	0	0	0	0	0	0	0	0	0
Streptomyces glauciniger	0	0	0	0	0	0	0	0	0	0	0	0	127	0	0	0	0	0	0	0	0	0	0	0	0	0	0	0	0	0	0	236	0	0	0	0	0	0	0	0	0	0	0	0	0	0	0	0	0
Streptomyces globosus	0	0	0	0	0	0	0	0	0	0	0	0	159	0	0	0	0	0	0	0	0	0	0	0	0	0	0	0	0	0	0	141	0	0	0	0	0	0	0	0	0	0	0	0	0	0	0	0	0
Streptomyces graminilatus	0	0	0	0	0	0	0	0	0	0	0	0	0	0	0	0	0	0	0	0	0	0	0	0	0	0	0	0	0	0	0	130	0	0	0	0	0	0	0	0	0	0	0	0	0	0	0	0	0
Streptomyces griseochromogenes	0	0	0	0	0	0	0	0	0	0	0	0	166	0	0	0	0	0	0	0	0	0	0	0	0	0	0	0	0	0	0	661	0	0	0	595	0	0	0	0	0	0	0	0	0	0	0	0	0
Streptomyces griseoplanus	0	0	0	0	0	0	0	0	0	0	0	0	175	0	0	0	0	0	0	0	0	0	0	0	0	0	0	0	0	0	0	284	0	0	0	121	0	0	0	0	0	0	0	0	0	0	0	0	0
Streptomyces griseorubens	0	0	0	0	0	0	0	0	0	0	0	0	0	0	0	0	0	0	0	0	0	0	0	0	0	0	0	0	111	0	0	0	0	0	0	0	0	0	0	0	0	0	0	0	0	0	0	0	0
Streptomyces griseoruber	0	0	0	0	0	0	0	0	0	0	0	0	135	0	0	0	0	0	0	0	0	0	0	0	0	0	0	0	0	0	0	179	0	0	0	0	0	0	0	0	0	0	0	0	0	0	0	0	0
Streptomyces griseus	0	0	0	0	0	0	0	0	0	0	0	0	0	0	0	0	0	0	0	0	0	0	0	0	0	0	0	0	0	0	0	128	0	0	0	0	0	0	0	0	0	0	0	0	0	0	0	0	0
Streptomyces guanduensis	0	0	0	0	0	0	0	0	0	0	0	0	144	0	0	0	0	0	0	0	0	0	0	0	0	0	0	0	0	0	0	192	0	0	0	0	0	0	0	0	0	0	0	0	0	0	0	0	0
Streptomyces harbinensis	0	0	0	0	0	0	0	0	0	0	0	0	0	0	0	0	0	0	0	0	0	0	0	0	0	0	0	0	0	0	0	188	0	0	0	0	0	0	0	0	0	0	0	0	0	0	0	0	0
Streptomyces hirsutus	0	0	0	0	0	0	0	0	0	0	0	0	697	0	0	0	0	0	0	0	0	0	0	0	0	0	0	0	0	0	0	343	0	0	0	0	0	0	0	0	0	0	0	0	0	0	0	0	0
Streptomyces hyaluromycini	0	0	0	0	0	0	0	0	0	0	0	0	117	0	0	0	0	0	0	0	0	0	0	0	0	0	0	0	0	0	0	160	0	0	0	109	0	0	0	0	0	0	0	0	0	0	0	0	0
Streptomyces hygroscopicus	0	0	0	0	0	0	0	0	0	0	0	0	270	0	0	0	0	0	0	0	0	0	0	0	0	0	0	0	0	0	0	359	0	0	0	222	0	0	0	0	0	0	0	0	0	0	0	0	0
Streptomyces indicus	0	0	0	0	0	0	0	0	0	0	0	0	122	0	0	0	0	0	0	0	0	0	0	0	0	0	0	0	0	0	0	163	0	0	0	0	0	0	0	0	0	0	0	0	0	0	0	0	0
Streptomyces iranensis	0	0	0	0	0	0	0	0	0	0	0	0	0	0	0	0	0	0	0	0	0	0	0	0	0	0	0	0	0	0	0	224	0	0	0	139	0	0	0	0	0	0	0	0	0	0	0	0	0
Streptomyces jietaisiensis	0	0	0	0	0	0	0	0	0	0	0	0	0	0	0	0	0	0	0	0	0	0	0	0	0	0	0	0	0	0	0	153	0	0	0	0	0	0	0	0	0	0	0	0	0	0	0	0	0
Streptomyces kasugaensis	0	0	0	0	0	0	0	0	0	0	0	0	192	0	0	0	0	0	0	0	0	0	0	0	0	0	0	0	0	0	0	180	0	0	0	0	0	0	0	0	0	0	0	0	0	0	0	0	0
Streptomyces katrae	0	0	0	0	0	0	0	0	0	0	0	0	182	0	0	0	0	0	0	0	0	0	0	0	0	0	0	0	0	0	0	129	0	0	0	0	0	0	0	0	0	0	0	0	0	0	0	0	0
Streptomyces kebangsaanensis	0	0	0	0	0	0	0	0	0	0	0	0	153	0	0	0	0	0	0	0	0	0	0	0	0	0	0	0	0	0	0	256	0	0	0	166	0	0	0	0	0	0	0	0	0	0	0	0	0
Streptomyces lavendulae	0	0	0	0	0	0	0	0	0	0	0	0	240	0	0	0	0	0	0	0	0	0	0	0	0	0	0	0	0	0	0	0	0	0	0	0	0	0	0	0	0	0	0	0	0	0	0	0	0
Streptomyces leeuwenhoekii	0	0	0	0	0	0	0	0	0	0	0	0	0	0	0	0	0	0	0	0	0	0	0	0	0	0	0	0	0	0	0	133	0	0	0	0	0	0	0	0	0	0	0	0	0	0	0	0	0
Streptomyces lincolnensis	0	0	0	0	0	0	0	0	0	0	0	0	156	0	0	0	0	0	0	0	0	0	0	0	0	0	0	0	0	0	0	0	0	0	0	0	0	0	0	0	0	0	0	0	0	0	0	0	0
Streptomyces lunaelactis	0	0	0	0	0	0	0	0	0	0	0	0	343	0	0	0	0	0	0	0	0	0	0	0	0	0	0	0	0	0	0	209	0	0	0	0	0	0	0	0	0	0	0	0	0	0	0	0	0
Streptomyces lushanensis	0	0	0	0	0	0	0	0	0	0	0	0	0	0	0	0	0	0	0	0	0	0	0	0	0	0	0	0	0	0	0	171	0	0	0	0	0	0	0	0	0	0	0	0	0	0	0	0	0
Streptomyces lydicus	0	0	0	0	0	0	0	0	0	0	0	0	256	0	0	0	0	0	0	0	0	0	0	0	0	0	0	0	0	0	0	360	0	0	0	175	0	0	0	0	0	0	0	0	0	0	0	0	0
Streptomyces mirabilis	0	0	0	0	0	0	0	0	0	0	0	0	788	0	0	0	0	0	0	0	0	0	0	0	0	0	0	0	0	0	0	412	0	0	0	161	0	0	0	0	0	0	0	0	0	0	0	0	0
Streptomyces niveiscabiei	0	0	0	0	0	0	0	0	0	0	0	0	0	0	0	0	0	0	0	0	0	0	0	0	0	0	0	0	0	0	0	169	0	0	0	166	0	0	0	0	0	0	0	0	0	0	0	0	0
Streptomyces niveus	0	0	0	0	0	0	0	0	0	0	0	0	611	0	0	0	0	0	0	0	0	0	0	0	0	0	0	0	0	0	0	428	0	0	0	168	0	0	0	0	0	0	0	0	0	0	0	0	0
Streptomyces noursei	0	0	0	0	0	0	0	0	0	0	0	0	151	0	0	0	0	0	0	0	0	0	0	0	0	0	0	0	0	0	0	144	0	0	0	0	0	0	0	0	0	0	0	0	0	0	0	0	0
Streptomyces oceani	0	0	0	0	0	0	0	0	0	0	0	0	170	0	0	0	0	0	0	0	0	0	0	0	0	0	0	0	0	0	0	160	0	0	0	0	0	0	0	0	0	0	0	0	0	0	0	0	0
Streptomyces olivoreticuli	0	0	0	0	0	0	0	0	0	0	0	0	204	0	0	0	0	0	0	0	0	0	0	0	0	0	0	0	0	0	0	193	0	0	0	0	0	0	0	0	0	0	0	0	0	0	0	0	0
Streptomyces pathocidini	0	0	0	0	0	0	0	0	0	0	0	0	150	0	0	0	0	0	0	0	0	0	0	0	0	0	0	0	0	0	0	188	0	0	0	0	0	0	0	0	0	0	0	0	0	0	0	0	0
Streptomyces paucisporeus	0	0	0	0	0	0	0	0	0	0	0	0	147	0	0	0	0	0	0	0	0	0	0	0	0	0	0	0	0	0	0	193	0	0	0	0	0	0	0	0	0	0	0	0	0	0	0	0	0
Streptomyces peucetius	0	0	0	0	0	0	0	0	0	0	0	0	221	0	0	0	0	0	0	0	0	0	0	0	0	0	0	0	0	0	0	190	0	0	0	0	0	0	0	0	0	0	0	0	0	0	0	0	0
Streptomyces phaeochromogenes	0	0	0	0	0	0	0	0	0	0	0	0	177	0	0	0	0	0	0	0	0	0	0	0	0	0	0	0	0	0	0	138	0	0	0	0	0	0	0	0	0	0	0	0	0	0	0	0	0
Streptomyces phaeoluteigriseus	0	0	0	0	0	0	0	0	0	0	0	0	132	0	0	0	0	0	0	0	0	0	0	0	0	0	0	0	0	0	0	0	0	0	0	0	0	0	0	0	0	0	0	0	0	0	0	0	0
Streptomyces prasinopilosus	0	0	0	0	0	0	0	0	0	0	0	0	0	0	0	0	0	0	0	0	0	0	0	0	0	0	0	0	0	0	0	133	0	0	0	0	0	0	0	0	0	0	0	0	0	0	0	0	0
Streptomyces prasinus	0	0	0	0	0	0	0	0	0	0	0	0	120	0	0	0	0	0	0	0	0	0	0	0	0	0	0	0	0	0	0	132	0	0	0	0	0	0	0	0	0	0	0	0	0	0	0	0	0
Streptomyces pristinaespiralis	0	0	0	0	0	0	0	0	0	0	0	0	141	0	0	0	0	0	0	0	0	0	0	0	0	0	0	0	0	0	0	145	0	0	0	0	0	0	0	0	0	0	0	0	0	0	0	0	0
Streptomyces puniciscabiei	0	0	0	0	0	0	0	0	0	0	0	0	143	0	0	0	0	0	0	0	0	0	0	0	0	0	0	0	0	0	0	0	0	0	0	0	0	0	0	0	0	0	0	0	0	0	0	0	0
Streptomyces purpureus	0	0	0	0	0	0	0	0	0	0	0	0	291	0	0	0	0	0	0	0	0	0	0	0	0	0	0	0	0	0	0	151	0	0	0	0	0	0	0	0	0	0	0	0	0	0	0	0	0
Streptomyces qinglanensis	0	0	0	0	0	0	0	0	0	0	0	0	0	0	0	0	0	0	0	0	0	0	0	0	0	0	0	0	0	0	0	127	0	0	0	0	0	0	0	0	0	0	0	0	0	0	0	0	0
Streptomyces radiopugnans	0	0	0	0	0	0	0	0	0	0	0	0	0	0	0	0	0	0	0	0	0	0	0	0	0	0	0	0	0	0	0	161	0	0	0	0	0	0	0	0	0	0	0	0	0	0	0	0	0
Streptomyces resistomycificus	0	0	0	0	0	0	0	0	0	0	0	0	463	0	0	0	0	0	0	0	0	0	0	0	0	0	0	0	0	0	0	0	0	0	0	0	0	0	0	0	0	0	0	0	0	0	0	0	0
Streptomyces rhizosphaericus	0	0	0	0	0	0	0	0	0	0	0	0	0	0	0	0	0	0	0	0	0	0	0	0	0	0	0	0	0	0	0	197	0	0	0	112	0	0	0	0	0	0	0	0	0	0	0	0	0
Streptomyces rimosus	0	0	0	0	0	0	0	0	0	0	0	0	0	0	0	0	0	0	0	0	0	0	0	0	0	0	0	0	83	0	0	0	0	0	0	0	56	0	0	0	0	0	0	0	0	0	0	0	0
Streptomyces roseus	0	0	0	0	0	0	0	0	0	0	0	0	214	0	0	0	0	0	0	0	0	0	0	0	0	0	0	0	0	0	0	0	0	0	0	0	0	0	0	0	0	0	0	0	0	0	0	0	0
Streptomyces rubidus	0	0	0	0	0	0	0	0	0	0	0	0	159	0	0	0	0	0	0	0	0	0	0	0	0	0	0	0	0	0	0	303	0	0	0	113	0	0	0	0	0	0	0	0	0	0	0	0	0
Streptomyces scabiei	0	0	0	0	0	0	0	0	0	0	0	0	573	0	0	0	0	0	0	0	0	0	0	0	0	0	0	0	0	0	0	626	0	0	0	291	0	0	0	0	0	0	0	0	0	0	0	0	0
Streptomyces scabrisporus	0	0	0	0	0	0	0	0	0	0	0	0	370	0	0	0	0	0	0	0	0	0	0	0	0	0	0	0	0	0	0	405	0	0	0	265	0	0	0	0	0	0	0	0	0	0	0	0	0
Streptomyces sp. 150FB	0	0	0	0	0	0	0	0	0	0	0	0	161	0	0	0	0	0	0	0	0	0	0	0	0	0	0	0	0	0	0	264	0	0	0	0	0	0	0	0	0	0	0	0	0	0	0	0	0
Streptomyces sp. 3211	0	0	0	0	0	0	0	0	0	0	0	0	151	0	0	0	0	0	0	0	0	0	0	0	0	0	0	0	0	0	0	0	0	0	0	0	0	0	0	0	0	0	0	0	0	0	0	0	0
Streptomyces sp. AcH 505	0	0	0	0	0	0	0	0	0	0	0	0	0	0	0	0	0	0	0	0	0	0	0	0	0	0	0	0	0	0	0	142	0	0	0	409	0	0	0	0	0	0	0	0	0	0	0	0	0
Streptomyces sp. Amel2xE9	0	0	0	0	0	0	0	0	0	0	0	0	0	0	0	0	0	0	0	0	0	0	0	0	0	0	0	0	0	0	0	210	0	0	0	137	0	0	0	0	0	0	0	0	0	0	0	0	0
Streptomyces sp. ATexAB-D23	0	0	0	0	0	0	0	0	0	0	0	0	0	0	0	0	0	0	0	0	0	0	0	0	0	0	0	0	0	0	0	139	0	0	0	0	0	0	0	0	0	0	0	0	0	0	0	0	0
Streptomyces sp. BoleA5	0	0	0	0	0	0	0	0	0	0	0	0	127	0	0	0	0	0	0	0	0	0	0	0	0	0	0	0	0	0	0	225	0	0	0	121	0	0	0	0	0	0	0	0	0	0	0	0	0
Streptomyces sp. CB00455	0	0	0	0	0	0	0	0	0	0	0	0	348	0	0	0	0	0	0	0	0	0	0	0	0	0	0	0	0	0	0	0	0	0	0	0	0	0	0	0	0	0	0	0	0	0	0	0	0
Streptomyces sp. CB01580	0	0	0	0	0	0	0	0	0	0	0	0	139	0	0	0	0	0	0	0	0	0	0	0	0	0	0	0	0	0	0	203	0	0	0	0	0	0	0	0	0	0	0	0	0	0	0	0	0
Streptomyces sp. CB02009	0	0	0	0	0	0	0	0	0	0	0	0	176	0	0	0	0	0	0	0	0	0	0	0	0	0	0	0	0	0	0	0	0	0	0	0	0	0	0	0	0	0	0	0	0	0	0	0	0
Streptomyces sp. CB02056	0	0	0	0	0	0	0	0	0	0	0	0	269	0	0	0	0	0	0	0	0	0	0	0	0	0	0	0	0	0	0	276	0	0	0	173	0	0	0	0	0	0	0	0	0	0	0	0	0
Streptomyces sp. CB02261	0	0	0	0	0	0	0	0	0	0	0	0	191	0	0	0	0	0	0	0	0	0	0	0	0	0	0	0	0	0	0	0	0	0	0	0	0	0	0	0	0	0	0	0	0	0	0	0	0
Streptomyces sp. CB02488	0	0	0	0	0	0	0	0	0	0	0	0	154	0	0	0	0	0	0	0	0	0	0	0	0	0	0	0	0	0	0	153	0	0	0	0	0	0	0	0	0	0	0	0	0	0	0	0	0
Streptomyces sp. CB02923	0	0	0	0	0	0	0	0	0	0	0	0	0	0	0	0	0	0	0	0	0	0	0	0	0	0	0	0	0	0	0	182	0	0	0	0	0	0	0	0	0	0	0	0	0	0	0	0	0
Streptomyces sp. CB03238	0	0	0	0	0	0	0	0	0	0	0	0	125	0	0	0	0	0	0	0	0	0	0	0	0	0	0	0	0	0	0	0	0	0	0	0	0	0	0	0	0	0	0	0	0	0	0	0	0
Streptomyces sp. CB03911	0	0	0	0	0	0	0	0	0	0	0	0	222	0	0	0	0	0	0	0	0	0	0	0	0	0	0	0	0	0	0	251	0	0	0	165	0	0	0	0	0	0	0	0	0	0	0	0	0
Streptomyces sp. CC53	0	0	0	0	0	0	0	0	0	0	0	0	118	0	0	0	0	0	0	0	0	0	0	0	0	0	0	0	0	0	0	143	0	0	0	0	0	0	0	0	0	0	0	0	0	0	0	0	0
Streptomyces sp. cf386	0	0	0	0	0	0	0	0	0	0	0	0	119	0	0	0	0	0	0	0	0	0	0	0	0	0	0	0	0	0	0	147	0	0	0	108	0	0	0	0	0	0	0	0	0	0	0	0	0
Streptomyces sp. CNB091	0	0	0	0	0	0	0	0	0	0	0	0	211	0	0	0	0	0	0	0	0	0	0	0	0	0	0	0	0	0	0	0	0	0	0	0	0	0	0	0	0	0	0	0	0	0	0	0	0
Streptomyces sp. CNH099	0	0	0	0	0	0	0	0	0	0	0	0	0	0	0	0	0	0	0	0	0	0	0	0	0	0	0	0	0	0	0	178	0	0	0	0	0	0	0	0	0	0	0	0	0	0	0	0	0
Streptomyces sp. CNH287	0	0	0	0	0	0	0	0	0	0	0	0	129	0	0	0	0	0	0	0	0	0	0	0	0	0	0	0	0	0	0	236	0	0	0	165	0	0	0	0	0	0	0	0	0	0	0	0	0
Streptomyces sp. CNQ-509	0	0	0	0	0	0	0	0	0	0	0	0	0	0	0	0	0	0	0	0	0	0	0	0	0	0	0	0	0	0	0	171	0	0	0	111	0	0	0	0	0	0	0	0	0	0	0	0	0
Streptomyces sp. CNS606	0	0	0	0	0	0	0	0	0	0	0	0	0	0	0	0	0	0	0	0	0	0	0	0	0	0	0	0	0	0	0	133	0	0	0	0	0	0	0	0	0	0	0	0	0	0	0	0	0
Streptomyces sp. CNT360	0	0	0	0	0	0	0	0	0	0	0	0	0	0	0	0	0	0	0	0	0	0	0	0	0	0	0	0	0	0	0	158	0	0	0	0	0	0	0	0	0	0	0	0	0	0	0	0	0
Streptomyces sp. CT34	0	0	0	0	0	0	0	0	0	0	0	0	0	0	0	0	0	0	0	0	0	0	0	0	0	0	0	0	0	0	0	126	0	0	0	0	0	0	0	0	0	0	0	0	0	0	0	0	0
Streptomyces sp. E5N91	96	0	0	0	0	0	0	0	0	0	0	0	0	0	0	0	0	0	0	0	0	0	0	0	48	0	0	0	134	0	0	0	0	0	0	0	79	0	0	0	0	0	0	0	0	0	0	0	0
Streptomyces sp. HGB0020	0	0	0	0	0	0	0	0	0	0	0	0	0	0	0	0	0	0	0	0	0	0	0	0	0	0	0	0	0	0	0	0	0	0	0	145	0	0	0	0	0	0	0	0	0	0	0	0	0
Streptomyces sp. ICBB 8177	0	0	0	0	0	0	0	0	0	0	0	0	144	0	0	0	0	0	0	0	0	0	0	0	0	0	0	0	0	0	0	339	0	0	0	116	0	0	0	0	0	0	0	0	0	0	0	0	0
Streptomyces sp. JV178	1677	0	899	1165	458	0	550	1530	0	0	0	1030	642	0	0	1534	1271	448	1266	698	0	0	668	658	888	419	0	1182	1900	0	0	974	0	589	933	724	1311	0	566	0	527	597	0	0	0	2722	535	0	1025
Streptomyces sp. KhCrAH-43	0	0	0	0	0	0	0	0	0	0	0	0	0	0	0	0	0	0	0	0	0	0	0	0	0	0	0	0	0	0	0	125	0	0	0	0	0	0	0	0	0	0	0	0	0	0	0	0	0
Streptomyces sp. LaPpAH-199	0	0	0	0	0	0	0	0	0	0	0	0	0	0	0	0	0	0	0	0	0	0	0	0	0	0	0	0	0	0	0	0	0	0	0	0	43	0	0	0	0	0	0	0	0	0	0	0	0
Streptomyces sp. MBT76	0	0	0	0	0	0	0	0	0	0	0	0	116	0	0	0	0	0	0	0	0	0	0	0	0	0	0	0	0	0	0	196	0	0	0	0	0	0	0	0	0	0	0	0	0	0	0	0	0
Streptomyces sp. MP131-18	0	0	0	0	0	0	0	0	0	0	0	0	135	0	0	0	0	0	0	0	0	0	0	0	0	0	0	0	0	0	0	179	0	0	0	115	0	0	0	0	0	0	0	0	0	0	0	0	0
Streptomyces sp. NBRC 109706	0	0	0	0	0	0	0	0	0	0	0	0	121	0	0	0	0	0	0	0	0	0	0	0	0	0	0	0	0	0	0	170	0	0	0	141	0	0	0	0	0	0	0	0	0	0	0	0	0
Streptomyces sp. NBRC 110611	0	0	0	0	0	0	0	0	0	0	0	0	0	0	0	0	0	0	0	0	0	0	0	0	0	0	0	0	0	0	0	126	0	0	0	0	0	0	0	0	0	0	0	0	0	0	0	0	0
Streptomyces sp. NBS 14/10	0	0	0	0	0	0	0	0	0	0	0	0	166	0	0	0	0	0	0	0	0	0	0	0	0	0	0	0	0	0	0	191	0	0	0	119	0	0	0	0	0	0	0	0	0	0	0	0	0
Streptomyces sp. NEAU	0	0	0	0	0	0	0	0	0	0	0	0	123	0	0	0	0	0	0	0	0	0	0	0	0	0	0	0	0	0	0	149	0	0	0	0	0	0	0	0	0	0	0	0	0	0	0	0	0
Streptomyces sp. NRRL B-24572	0	0	0	0	0	0	0	0	0	0	0	0	126	0	0	0	0	0	0	0	0	0	0	0	0	0	0	0	0	0	0	0	0	0	0	0	0	0	0	0	0	0	0	0	0	0	0	0	0
Streptomyces sp. NRRL F-6676	0	0	0	0	0	0	0	0	0	0	0	0	139	0	0	0	0	0	0	0	0	0	0	0	0	0	0	0	0	0	0	152	0	0	0	0	0	0	0	0	0	0	0	0	0	0	0	0	0
Streptomyces sp. NRRL S-118	0	0	0	0	0	0	0	0	0	0	0	0	144	0	0	0	0	0	0	0	0	0	0	0	0	0	0	0	0	0	0	0	0	0	0	0	0	0	0	0	0	0	0	0	0	0	0	0	0
Streptomyces sp. Root431	0	0	0	0	0	0	0	0	0	0	0	0	210	0	0	0	0	0	0	0	0	0	0	0	0	0	0	0	0	0	0	0	0	0	0	0	0	0	0	0	0	0	0	0	0	0	0	0	0
Streptomyces sp. RTd22	0	0	0	0	0	0	0	0	0	0	0	0	117	0	0	0	0	0	0	0	0	0	0	0	0	0	0	0	0	0	0	185	0	0	0	145	0	0	0	0	0	0	0	0	0	0	0	0	0
Streptomyces sp. RV15	0	0	0	0	0	0	0	0	0	0	0	0	240	0	0	0	0	0	0	0	0	0	0	0	0	0	0	0	0	0	0	158	0	0	0	0	0	0	0	0	0	0	0	0	0	0	0	0	0
Streptomyces sp. SA15	0	0	0	0	0	0	0	0	0	0	0	0	407	0	0	0	0	0	0	0	0	0	0	0	0	0	0	0	0	0	0	0	0	0	0	0	42	0	0	0	0	0	0	0	0	0	0	0	0
Streptomyces sp. SBT349	0	0	0	0	0	0	0	0	0	0	0	0	152	0	0	0	0	0	0	0	0	0	0	0	0	0	0	0	0	0	0	272	0	0	0	153	0	0	0	0	0	0	0	0	0	0	0	0	0
Streptomyces sp. SceaMP-e96	0	0	0	0	0	0	0	0	0	0	0	0	130	0	0	0	0	0	0	0	0	0	0	0	0	0	0	0	0	0	0	144	0	0	0	0	0	0	0	0	0	0	0	0	0	0	0	0	0
Streptomyces sp. SCSIO 03032	0	0	0	0	0	0	0	0	0	0	0	0	0	0	0	0	0	0	0	0	0	0	0	0	0	0	0	0	0	0	0	130	0	0	0	0	0	0	0	0	0	0	0	0	0	0	0	0	0
Streptomyces sp. SM1	0	0	0	0	0	0	0	0	0	0	0	0	170	0	0	0	0	0	0	0	0	0	0	0	0	0	0	0	0	0	0	196	0	0	0	0	0	0	0	0	0	0	0	0	0	0	0	0	0
Streptomyces sp. SM11	0	0	0	0	0	0	0	0	0	0	0	0	0	0	0	0	0	0	0	0	0	0	0	0	0	0	0	0	0	0	0	165	0	0	0	0	0	0	0	0	0	0	0	0	0	0	0	0	0
Streptomyces sp. TAA040	0	0	0	0	0	0	0	0	0	0	0	0	0	0	0	0	0	0	0	0	0	0	0	0	0	0	0	0	0	0	0	177	0	0	0	0	0	0	0	0	0	0	0	0	0	0	0	0	0
Streptomyces sp. TLI_053	0	0	0	0	0	0	0	0	0	0	0	0	173	0	0	0	0	0	0	0	0	0	0	0	0	0	0	0	0	0	0	208	0	0	0	124	0	0	0	0	0	0	0	0	0	0	0	0	0
Streptomyces sp. TN58	0	0	0	0	0	0	0	0	0	0	0	0	179	0	0	0	0	0	0	0	0	0	0	0	0	0	0	0	0	0	0	0	0	0	0	0	0	0	0	0	0	0	0	0	0	0	0	0	0
Streptomyces sp. TP-A0356	0	0	0	0	0	0	0	0	0	0	0	0	348	0	0	0	0	0	0	0	0	0	0	0	0	0	0	0	0	0	0	212	0	0	0	118	0	0	0	0	0	0	0	0	0	0	0	0	0
Streptomyces sp. TP-A0874	0	0	0	0	0	0	0	0	0	0	0	0	156	0	0	0	0	0	0	0	0	0	0	0	0	0	0	0	0	0	0	339	0	0	0	318	0	0	0	0	0	0	0	0	0	0	0	0	0
Streptomyces sp. TP-A0875	0	0	0	0	0	0	0	0	0	0	0	0	199	0	0	0	0	0	0	0	0	0	0	0	0	0	0	0	0	0	0	159	0	0	0	0	0	0	0	0	0	0	0	0	0	0	0	0	0
Streptomyces sp. TSRI0281	0	0	0	0	0	0	0	0	0	0	0	0	201	0	0	0	0	0	0	0	0	0	0	0	0	0	0	0	0	0	0	194	0	0	0	0	0	0	0	0	0	0	0	0	0	0	0	0	0
Streptomyces sp. URHA0041	0	0	0	0	0	0	0	0	0	0	0	0	142	0	0	0	0	0	0	0	0	0	0	0	0	0	0	0	0	0	0	196	0	0	0	0	0	0	0	0	0	0	0	0	0	0	0	0	0
Streptomyces sp. WM6386	0	0	0	0	0	0	0	0	0	0	0	0	146	0	0	0	0	0	0	0	0	0	0	0	0	0	0	0	0	0	0	0	0	0	0	0	0	0	0	0	0	0	0	0	0	0	0	0	0
Streptomyces sp. Z022	0	0	0	0	0	0	0	0	0	0	0	0	164	0	0	0	0	0	0	0	0	0	0	0	0	0	0	0	0	0	0	146	0	0	0	0	0	0	0	0	0	0	0	0	0	0	0	0	0
Streptomyces specialis	0	0	0	0	0	0	0	0	0	0	0	0	175	0	0	0	0	0	0	0	0	0	0	0	0	0	0	0	0	0	0	203	0	0	0	108	0	0	0	0	0	0	0	0	0	0	0	0	0
Streptomyces tateyamensis	78	0	0	0	0	0	0	0	0	0	0	0	201	0	0	0	0	0	0	0	0	0	0	0	52	0	0	0	82	0	0	269	0	0	0	151	97	0	0	0	0	0	0	0	0	0	0	0	0
Streptomyces thermoautotrophicus	0	0	0	0	0	0	0	0	0	0	0	0	364	0	0	0	0	0	0	0	0	0	0	0	0	0	0	0	0	0	0	281	0	0	0	212	0	0	0	0	0	0	0	0	0	0	0	0	0
Streptomyces thermovulgaris	0	0	0	0	0	0	0	0	0	0	0	0	118	0	0	0	0	0	0	0	0	0	0	0	0	0	0	0	0	0	0	0	0	0	0	0	0	0	0	0	0	0	0	0	0	0	0	0	0
Streptomyces turgidiscabies	0	0	0	0	0	0	0	0	0	0	0	0	0	0	0	0	0	0	0	0	0	0	0	0	0	0	0	0	0	0	0	0	0	0	0	0	0	0	0	0	0	0	0	0	0	0	0	0	0
Streptomyces venezuelae	0	0	0	0	0	0	0	0	0	0	0	0	528	0	0	0	0	0	0	0	0	0	0	0	0	0	0	0	0	0	0	256	0	0	0	118	0	0	0	0	0	0	0	0	0	0	0	0	0
Streptomyces vietnamensis	0	0	0	0	0	0	0	0	0	0	0	0	185	0	0	0	0	0	0	0	0	0	0	0	0	0	0	0	0	0	0	0	0	0	0	0	0	0	0	0	0	0	0	0	0	0	0	0	0
Streptomyces violaceusniger	0	0	0	0	0	0	0	0	0	0	0	0	174	0	0	0	0	0	0	0	0	0	0	0	0	0	0	0	0	0	0	200	0	0	0	0	0	0	0	0	0	0	0	0	0	0	0	0	0
Streptomyces viridochromogenes	0	0	0	0	0	0	0	0	0	0	0	0	139	0	0	0	0	0	0	0	0	0	0	0	0	0	0	0	0	0	0	129	0	0	0	0	0	0	0	0	0	0	0	0	0	0	0	0	0
Streptomyces vitaminophilus	0	0	0	0	0	0	0	0	0	0	0	0	208	0	0	0	0	0	0	0	0	0	0	0	0	0	0	0	0	0	0	790	0	0	0	204	0	0	0	0	0	0	0	0	0	0	0	0	0
Streptomyces wuyuanensis	0	0	0	0	0	0	0	0	0	0	0	0	146	0	0	0	0	0	0	0	0	0	0	0	0	0	0	0	0	0	0	130	0	0	0	0	0	0	0	0	0	0	0	0	0	0	0	0	0
Streptomyces xanthophaeus	0	0	0	0	0	0	0	0	0	0	0	0	432	0	0	0	0	0	0	0	0	0	0	0	0	0	0	0	0	0	0	148	0	0	0	0	0	0	0	0	0	0	0	0	0	0	0	0	0
Streptomyces xiamenensis	0	0	0	0	0	0	0	0	0	0	0	0	0	0	0	0	0	0	0	0	0	0	0	0	0	0	0	0	0	0	0	152	0	0	0	141	0	0	0	0	0	0	0	0	0	0	0	0	0
Streptomyces xinghaiensis	0	0	0	0	0	0	0	0	0	0	0	0	543	0	0	0	0	0	0	0	0	0	0	0	0	0	0	0	0	0	0	273	0	0	0	120	0	0	0	0	0	0	0	0	0	0	0	0	0
Streptomyces yanglinensis	0	0	0	0	0	0	0	0	0	0	0	0	135	0	0	0	0	0	0	0	0	0	0	0	0	0	0	0	0	0	0	217	0	0	0	129	0	0	0	0	0	0	0	0	0	0	0	0	0
Streptomyces yangpuensis	0	0	0	0	0	0	0	0	0	0	0	0	140	0	0	0	0	0	0	0	0	0	0	0	0	0	0	0	0	0	0	0	0	0	0	0	0	0	0	0	0	0	0	0	0	0	0	0	0
Streptomyces yokosukanensis	0	0	0	0	0	0	0	0	0	0	0	0	0	0	0	0	0	0	0	0	0	0	0	0	0	0	0	0	0	0	0	242	0	0	0	178	0	0	0	0	0	0	0	0	0	0	0	0	0
Streptosporangium canum	0	0	0	0	0	0	0	0	0	0	0	0	25668	0	0	0	0	0	0	0	0	0	0	0	0	0	0	0	0	0	0	23897	0	0	0	14400	0	0	0	0	0	0	0	0	0	0	0	0	0
Streptosporangium roseum	0	0	0	0	0	0	0	0	0	0	0	0	82000	0	0	0	0	0	0	0	0	0	0	0	0	0	0	0	0	0	0	71758	0	0	0	42029	0	0	0	0	0	0	0	0	0	0	0	0	0
Streptosporangium subroseum	0	0	0	0	0	0	0	0	0	0	0	0	69588	0	0	0	0	0	0	0	0	0	0	0	0	0	0	0	0	0	0	58546	0	0	0	32266	0	0	0	0	0	0	0	0	0	0	0	0	0
Subdoligranulum sp. 4_3_54A2FAA	0	0	2763	2556	10344	0	0	1960	1935	591	1657	4642	0	0	0	1060	0	1099	0	0	1147	0	0	0	75	1198	0	0	0	0	0	0	5755	3958	3698	0	0	0	805	0	1253	1053	0	0	0	0	837	6594	3005
Sulfuricaulis limicola	0	0	0	0	0	0	0	0	0	0	0	0	183	0	0	0	0	0	0	0	0	0	0	0	0	0	0	0	0	0	0	261	0	0	0	146	0	0	0	0	0	0	0	0	0	0	0	0	0
Sulfurifustis variabilis	0	0	0	0	0	0	0	0	0	0	0	0	329	0	0	0	0	0	0	0	0	0	0	0	0	0	0	0	0	0	0	487	0	0	0	226	0	0	0	0	0	0	0	0	0	0	0	0	0
Sulfurisoma sediminicola	0	0	0	0	0	0	0	0	0	0	0	0	145	0	0	0	0	0	0	0	0	0	0	0	0	0	0	0	0	0	0	244	0	0	0	0	0	0	0	0	0	0	0	0	0	0	0	0	0
Sulfuritalea hydrogenivorans	0	0	0	0	0	0	0	0	0	0	0	0	131	0	0	0	0	0	0	0	0	0	0	0	0	0	0	0	0	0	0	162	0	0	0	0	0	0	0	0	0	0	0	0	0	0	0	0	0
Synergistes sp. 3_1_syn1	0	0	0	0	586	0	0	2148	0	0	0	0	0	0	0	0	0	0	0	0	0	0	0	0	0	0	0	0	0	0	0	0	0	0	592	0	0	0	0	0	366	0	0	0	0	0	320	0	695
Syntrophus aciditrophicus	0	0	0	0	0	0	0	0	0	0	0	0	0	0	0	0	0	0	0	0	0	0	0	0	0	0	0	0	0	0	0	0	0	0	0	0	0	0	0	0	0	0	0	0	0	0	0	908	0
Taibaiella chishuiensis	0	0	0	0	0	0	0	0	0	0	0	0	0	0	0	0	0	0	0	0	0	0	0	0	0	0	0	0	0	0	0	0	0	0	0	0	0	0	0	0	0	0	0	0	0	0	0	0	0
Tannerella forsythia	0	32050	44231	54946	60431	3759	44691	326478	37664	52545	40902	132678	0	54032	7667	156594	29030	42238	55369	26305	42352	1177	55062	77657	1669	16396	32038	73800	770	66664	12333	0	26094	53729	39278	0	0	14069	53037	54453	51056	41837	11926	3099	143808	15618	61882	69851	62057
Tannerella sp. oral taxon HOT-286	0	41720	1355	8341	0	11176	3034	23838	1384	1725	1096	7164	0	7319	1986	32212	47251	14721	53276	17531	10858	54473	4281	25772	571	885	30340	52304	149	950	20238	0	0	1359	0	0	0	19956	7555	94137	1347	4203	26307	13752	14506	122068	26102	884	2676
Tardiphaga sp. OK245	0	0	0	0	0	0	0	0	0	0	0	0	0	0	0	0	0	0	0	0	0	0	0	0	0	0	0	0	0	0	0	0	0	0	0	0	0	0	0	0	0	0	0	0	0	0	0	0	0
Tepidimonas taiwanensis	0	0	0	0	0	0	0	0	0	0	0	0	0	0	0	0	0	0	0	0	0	0	0	0	0	0	0	0	0	0	0	0	0	0	0	0	0	0	0	0	0	0	0	0	0	0	0	0	0
Tessaracoccus aquimaris	0	0	0	0	0	1064	0	0	0	0	0	0	0	0	0	0	0	0	619	730	0	1202	629	0	0	0	766	0	0	0	1352	0	0	0	0	0	0	938	0	1184	0	364	0	0	0	1450	330	0	0
Tessaracoccus flavescens	0	653	0	0	0	1104	633	0	0	0	0	0	0	0	0	0	0	0	752	1010	0	1360	743	0	0	0	774	0	0	0	1660	0	0	0	0	0	0	989	0	1008	0	355	0	0	0	1294	309	0	0
Tessaracoccus flavus	0	721	0	0	0	1359	585	0	0	0	0	0	0	0	0	0	694	0	829	892	0	1720	772	0	0	0	827	0	0	0	1624	0	0	0	0	0	0	1186	0	1217	0	412	0	0	0	1524	373	0	0
Tessaracoccus sp. T2.5-30	0	819	0	0	0	1589	648	0	0	0	0	0	0	0	0	0	749	0	932	1044	0	1878	863	0	0	0	976	0	0	0	1850	0	0	0	0	0	0	1325	0	1560	0	452	0	0	0	1986	439	0	0
Thauera sp. MZ1T	0	0	0	0	0	0	0	0	0	0	0	0	147	0	0	0	0	0	0	0	0	0	0	0	0	0	0	0	0	0	0	182	0	0	0	0	0	0	0	0	0	0	0	0	0	0	0	0	0
Thermanaerovibrio acidaminovorans	0	0	588	709	1217	0	790	1320	775	622	1025	1434	0	968	0	0	0	610	0	0	0	0	841	454	0	0	0	0	0	893	0	0	801	772	1108	0	0	0	446	0	516	451	0	0	0	0	506	1081	833
Thermanaerovibrio velox	0	0	0	0	461	0	0	0	0	0	0	0	0	0	0	0	0	0	0	0	0	0	0	0	0	0	0	0	0	0	0	0	0	0	466	0	0	0	0	0	0	0	0	0	0	0	0	0	0
Thermoactinomyces sp. DSM 45891	0	0	0	0	0	0	0	0	0	0	0	0	0	0	0	0	0	0	0	0	0	0	0	0	0	0	0	0	0	0	0	0	0	0	0	174	0	0	0	0	0	0	0	0	0	0	0	0	0
Thermoactinospora rubra	0	0	0	0	0	0	0	0	0	0	0	0	3805	0	0	0	0	0	0	0	0	0	0	0	0	0	0	0	0	0	0	5413	0	0	0	4180	0	0	0	0	0	0	0	0	0	0	0	0	0
Thermobifida cellulosilytica	0	0	0	0	0	0	0	0	0	0	0	0	202	0	0	0	0	0	0	0	0	0	0	0	0	0	0	0	0	0	0	289	0	0	0	244	0	0	0	0	0	0	0	0	0	0	0	0	0
Thermobifida fusca	0	0	0	0	0	0	0	0	0	0	0	0	0	0	0	0	0	0	0	0	0	0	0	0	0	0	0	0	0	0	0	134	0	0	0	122	0	0	0	0	0	0	0	0	0	0	0	0	0
Thermobifida halotolerans	0	0	0	0	0	0	0	0	0	0	0	0	235	0	0	0	0	0	0	0	0	0	0	0	0	0	0	0	0	0	0	334	0	0	0	242	0	0	0	0	0	0	0	0	0	0	0	0	0
Thermobispora bispora	0	0	0	0	0	0	0	0	0	0	0	0	1556	0	0	0	0	0	0	0	0	0	0	0	0	0	0	0	0	0	0	1808	0	0	0	1368	0	0	0	0	0	0	0	0	0	0	0	0	0
Thermocrispum agreste	0	0	0	0	0	0	0	0	0	0	0	0	148	0	0	0	0	0	0	0	0	0	0	0	0	0	0	0	0	0	0	0	0	0	0	0	0	0	0	0	0	0	0	0	0	0	0	0	0
Thermocrispum municipale	0	0	0	0	0	0	0	0	0	0	0	0	223	0	0	0	0	0	0	0	0	0	0	0	0	0	0	0	0	0	0	0	0	0	0	0	0	0	0	0	0	0	0	0	0	0	0	0	0
Thermoleophilum album	0	0	0	0	0	0	0	0	0	0	0	0	495	0	0	0	0	0	0	0	0	0	0	0	0	0	0	0	0	0	0	170	0	0	0	857	0	0	0	0	0	0	0	0	0	0	0	0	0
Thermomonas fusca	0	0	0	0	0	0	0	0	0	0	0	0	0	0	0	0	0	0	0	0	0	0	0	0	0	0	0	0	0	0	0	182	0	0	0	632	0	0	0	0	0	0	0	0	0	0	0	0	0
Thermomonas haemolytica	0	0	0	0	0	0	0	0	0	0	0	0	0	0	0	0	0	0	0	0	0	0	0	0	0	0	0	0	0	0	0	155	0	0	0	550	0	0	0	0	0	0	0	0	0	0	0	0	0
Thermomonas hydrothermalis	0	0	0	0	0	0	0	0	0	0	0	0	0	0	0	0	0	0	0	0	0	0	0	0	0	0	0	0	0	0	0	0	0	0	0	163	0	0	0	0	0	0	0	0	0	0	0	0	0
Thermomonospora curvata	0	0	0	0	0	0	0	0	0	0	0	0	537	0	0	0	0	0	0	0	0	0	0	0	0	0	0	0	0	0	0	705	0	0	0	504	0	0	0	0	0	0	0	0	0	0	0	0	0
Thermoplasmatales archaeon BRNA1	0	0	745	716	2486	0	0	2832	1838	0	0	4634	0	0	0	2386	0	0	0	0	524	0	0	492	51	0	0	0	0	0	0	0	1262	0	2126	0	0	0	621	0	916	429	0	0	0	0	1910	0	2231
Thermus scotoductus	0	0	0	0	0	0	0	0	0	0	0	0	0	0	0	0	0	0	0	0	0	0	0	0	0	0	0	0	0	0	0	0	0	0	0	0	0	0	0	0	0	0	0	0	0	0	0	0	0
Thioalbus denitrificans	0	0	0	0	0	0	0	0	0	0	0	0	133	0	0	0	0	0	0	0	0	0	0	0	0	0	0	0	0	0	0	181	0	0	0	141	0	0	0	0	0	0	0	0	0	0	0	0	0
Thioalkalivibrio sulfidiphilus	0	0	0	0	0	0	0	0	0	0	0	0	0	0	0	0	0	0	0	0	0	0	0	0	0	0	0	0	0	0	0	194	0	0	0	143	0	0	0	0	0	0	0	0	0	0	0	0	0
Thiobacillus denitrificans	0	0	0	0	0	0	0	0	0	0	0	0	205	0	0	0	0	0	0	0	0	0	0	0	0	0	0	0	0	0	0	289	0	0	0	155	0	0	0	0	0	0	0	0	0	0	0	0	0
Thiohalobacter thiocyanaticus	0	0	0	0	0	0	0	0	0	0	0	0	0	0	0	0	0	0	0	0	0	0	0	0	0	0	0	0	0	0	0	158	0	0	0	128	0	0	0	0	0	0	0	0	0	0	0	0	0
Thiomonas sp. FB-6	0	0	0	0	0	0	0	0	0	0	0	0	0	0	0	0	0	0	0	0	0	0	0	0	0	0	0	0	0	0	0	126	0	0	0	0	0	0	0	0	0	0	0	0	0	0	0	0	0
Thiomonas sp. X19	0	0	0	0	0	0	0	0	0	0	0	0	0	0	0	0	0	0	0	0	0	0	0	0	0	0	0	0	111	0	0	0	0	0	0	0	0	0	0	0	0	0	0	0	0	0	0	0	0
Tissierella praeacuta	0	1069	0	0	0	0	0	1234	0	0	2454	0	0	1779	0	0	0	883	0	0	0	0	0	0	0	0	0	0	0	1208	0	0	0	356	0	0	0	0	0	0	462	0	0	0	0	0	0	824	0
Tissierellia bacterium KA00581	0	0	0	0	0	0	0	0	0	0	0	0	0	0	0	0	0	0	0	0	0	0	0	0	0	0	0	0	0	0	0	0	0	0	0	0	0	0	0	0	281	0	0	0	0	0	0	0	0
Tistlia consotensis	0	0	0	0	0	0	0	0	0	0	0	0	316	0	0	0	0	0	0	0	0	0	0	0	0	0	0	0	0	0	0	584	0	0	0	516	0	0	0	0	0	0	0	0	0	0	0	0	0
Tistrella mobilis	0	0	0	0	0	0	0	0	0	0	0	0	0	0	0	0	0	0	0	0	0	0	0	0	0	0	0	0	0	0	0	0	0	0	0	143	0	0	0	0	0	0	0	0	0	0	0	0	0
Tolypothrix campylonemoides	0	0	0	0	0	0	0	0	0	0	0	0	0	0	0	0	0	0	0	0	0	0	0	0	0	0	0	0	0	0	0	0	0	0	0	192	0	0	0	0	0	0	0	0	0	0	0	0	0
Treponema denticola	0	27251	17787	24090	12934	1024	25136	53788	24337	21490	28279	40126	0	63554	17895	18188	29707	29923	6925	34486	3627	0	34762	36568	595	5371	20244	17282	289	50171	17704	0	14477	16689	13998	202	0	3236	24427	4078	27235	16715	4801	923	21622	1244	15136	36927	14987
Treponema lecithinolyticum	0	1754	2057	2019	1556	0	5811	2912	1831	1087	3456	5506	0	7337	0	0	2871	1984	1518	886	0	0	6731	3677	48	0	2061	0	0	13146	705	0	1713	1502	1025	0	0	0	2635	0	2298	1283	1106	0	0	0	771	6402	1178
Treponema maltophilum	0	15923	7123	13170	8829	0	17322	16508	11424	6379	8037	23736	0	21707	6852	12938	14143	12842	6117	21483	5631	904	24010	20322	294	1706	13671	10860	163	19032	9667	0	7857	8340	6617	0	0	3395	12975	7561	10733	7536	6399	0	27762	9030	10039	12530	8119
Treponema medium	0	1254	589	799	0	0	1045	2442	0	538	1101	1480	0	3784	1826	0	1274	1309	844	1033	0	0	1045	1760	0	0	1678	1278	0	2297	0	0	0	404	0	0	0	0	1210	0	1289	511	0	0	0	0	747	961	422
Treponema pedis	0	0	0	491	1006	0	0	0	0	0	0	0	0	0	0	0	0	0	0	0	0	0	0	0	0	896	0	0	0	0	0	0	639	520	613	0	0	0	0	0	339	0	0	0	0	0	0	1001	560
Treponema putidum	0	1125	718	851	893	0	800	6646	692	605	1268	2026	0	2683	1329	1168	0	1313	0	1101	787	0	937	2115	0	0	1200	1454	0	2302	0	0	709	1049	629	0	0	0	1377	0	1967	571	0	0	0	0	649	1951	677
Treponema socranskii	0	20971	20053	25384	29795	1736	25904	19228	22968	12531	9340	42918	0	27419	11452	18446	18894	21158	4375	25230	19304	1218	33710	22422	543	4413	11301	15804	227	25228	13303	0	23236	17491	17529	0	0	2175	14941	18940	11222	13732	6177	1414	29426	23494	14548	15761	18364
Treponema sp. OMZ 838	0	3168	546	1414	0	0	1035	3578	574	564	1000	1516	0	3525	5787	2256	2921	1842	2455	2937	0	0	1801	3131	0	0	3086	3546	0	1763	1623	0	0	357	0	0	0	1174	1369	1481	2598	703	0	0	1718	1344	1774	888	483
Treponema vincentii	0	0	0	0	0	0	0	1158	0	0	471	0	0	1317	971	0	0	574	0	0	0	0	438	1340	0	0	733	0	0	811	0	0	0	0	0	0	0	0	934	0	800	0	0	0	0	0	303	0	0
Trueperella pyogenes	0	0	0	0	0	0	0	0	0	0	0	0	0	0	0	0	0	0	0	0	0	0	0	0	0	0	0	0	0	0	0	0	0	0	0	0	0	0	0	0	0	0	0	0	0	0	0	0	0
Tsukamurella tyrosinosolvens	0	0	0	0	0	0	0	0	0	0	0	0	0	0	0	0	0	0	0	0	0	0	0	0	0	0	0	0	0	0	0	0	0	0	0	0	0	0	0	0	0	0	0	0	0	0	0	0	0
Umezawaea tangerina	0	0	0	0	0	0	0	0	0	0	0	0	332	0	0	0	0	0	0	0	0	0	0	0	0	0	0	0	0	0	0	210	0	0	0	171	0	0	0	0	0	0	0	0	0	0	0	0	0
Undibacterium pigrum	0	0	0	0	0	0	0	0	0	0	0	0	0	0	0	0	0	0	0	0	0	0	0	0	0	0	0	0	0	0	0	0	0	0	0	0	0	0	0	0	0	0	0	0	0	0	0	0	0
Urinacoccus massiliensis	0	0	0	0	0	0	0	0	0	0	0	0	0	0	0	0	0	0	0	0	0	0	0	0	0	426	0	0	0	0	0	0	0	0	0	0	0	0	0	0	0	0	0	0	0	0	0	0	0
Variibacter gotjawalensis	0	0	0	0	0	0	0	0	0	0	0	0	0	0	0	0	0	0	0	0	0	0	0	0	0	0	0	0	0	0	0	130	0	0	0	0	0	0	0	0	0	0	0	0	0	0	0	0	0
Variovorax boronicumulans	0	0	0	0	0	0	0	0	0	0	0	0	0	0	0	0	0	0	0	0	0	0	0	0	0	0	0	0	0	0	0	0	0	0	0	0	0	0	0	0	0	0	0	0	0	0	0	0	0
Variovorax paradoxus	152	0	0	0	0	0	0	0	0	0	0	0	237	0	0	0	0	0	0	0	0	0	0	0	0	0	0	0	128	0	0	431	0	0	0	325	57	0	0	0	0	0	0	0	0	0	0	0	0
Variovorax sp. 770b2	0	0	0	0	0	0	0	0	0	0	0	0	0	0	0	0	0	0	0	0	0	0	0	0	0	0	0	0	0	0	0	0	0	0	0	0	0	0	0	0	0	0	0	0	0	0	0	0	0
Variovorax sp. CF079	0	0	0	0	0	0	0	0	0	0	0	0	170	0	0	0	0	0	0	0	0	0	0	0	0	0	0	0	0	0	0	288	0	0	0	219	0	0	0	0	0	0	0	0	0	0	0	0	0
Variovorax sp. EL159	0	0	0	0	0	0	0	0	0	0	0	0	0	0	0	0	0	0	0	0	0	0	0	0	0	0	0	0	0	0	0	0	0	0	0	0	0	0	0	0	0	0	0	0	0	0	0	0	0
Variovorax sp. HW608	0	0	0	0	0	0	0	0	0	0	0	0	123	0	0	0	0	0	0	0	0	0	0	0	0	0	0	0	0	0	0	197	0	0	0	144	0	0	0	0	0	0	0	0	0	0	0	0	0
Variovorax sp. OK605	0	0	0	0	0	0	0	0	0	0	0	0	0	0	0	0	0	0	0	0	0	0	0	0	0	0	0	0	0	0	0	0	0	0	0	0	0	0	0	0	0	0	0	0	0	0	0	0	0
Variovorax sp. Root318D1	0	0	0	0	0	0	0	0	0	0	0	0	0	0	0	0	0	0	0	0	0	0	0	0	0	0	0	0	0	0	0	0	0	0	0	0	0	0	0	0	0	0	0	0	0	0	0	0	0
Variovorax sp. Root473	0	0	0	0	0	0	0	0	0	0	0	0	0	0	0	0	0	0	0	0	0	0	0	0	0	0	0	0	0	0	0	0	0	0	0	0	0	0	0	0	0	0	0	0	0	0	0	0	0
Variovorax sp. WDL1	0	0	0	0	0	0	0	0	0	0	0	0	0	0	0	0	0	0	0	0	0	0	0	0	0	0	0	0	0	0	0	177	0	0	0	129	0	0	0	0	0	0	0	0	0	0	0	0	0
Variovorax sp. YR266	0	0	0	0	0	0	0	0	0	0	0	0	0	0	0	0	0	0	0	0	0	0	0	0	0	0	0	0	0	0	0	0	0	0	0	0	0	0	0	0	0	0	0	0	0	0	0	0	0
Veillonella atypica	0	0	0	0	0	0	0	0	0	0	0	0	0	0	0	0	0	0	0	0	0	0	0	0	0	0	0	0	0	0	0	0	0	0	0	0	0	0	0	0	0	0	0	0	0	0	0	0	0
Veillonella montpellierensis	0	0	0	0	0	0	0	0	0	0	0	0	0	0	0	0	0	0	0	0	0	0	495	0	0	0	0	0	0	0	0	0	0	0	0	0	0	0	0	0	0	0	0	0	0	0	0	0	0
Veillonella parvula	0	0	0	0	0	0	0	0	0	0	0	0	0	0	0	1516	0	0	0	0	0	765	0	0	0	882	1379	2826	0	0	0	0	0	0	0	0	0	1393	0	3563	0	0	807	0	1220	1638	0	0	0
Veillonella sp. DNF00869	0	0	0	0	0	0	0	0	0	0	0	0	0	0	0	0	0	0	0	0	0	0	0	0	0	0	651	0	0	0	0	0	0	0	0	0	0	0	0	0	0	0	0	0	0	0	0	0	0
Veillonella tobetsuensis	0	0	0	0	0	0	0	0	0	0	0	0	0	0	0	0	0	0	0	0	0	0	0	0	0	0	0	0	0	0	0	0	0	0	0	0	0	0	0	0	0	0	0	0	0	0	0	0	0
Veillonellaceae bacterium DNF00626	0	0	0	0	0	0	0	0	0	0	0	0	0	0	0	0	0	0	0	0	0	0	0	0	0	0	0	0	0	0	0	0	0	0	0	0	0	0	0	0	0	0	0	0	0	0	0	0	0
Veillonellaceae bacterium DNF00751	0	0	0	0	0	0	0	0	0	0	0	0	0	0	0	0	0	0	0	0	0	0	0	0	0	0	0	0	0	0	0	0	0	0	0	0	0	0	0	0	0	0	0	0	0	0	0	0	0
Veillonellaceae bacterium KA00182	0	0	0	0	0	0	0	0	0	0	0	0	0	0	0	0	0	0	0	0	0	0	0	0	0	737	0	0	0	0	0	0	0	0	0	0	0	0	0	0	0	0	0	0	0	0	0	0	0
Verminephrobacter eiseniae	0	0	0	0	0	0	0	0	0	0	0	0	0	0	8230	0	0	0	0	0	0	0	0	0	0	0	0	0	0	0	0	0	0	0	0	0	0	0	0	0	0	0	0	0	0	0	0	0	0
Verrucomicrobia bacterium IMCC26134	0	0	0	0	0	0	0	0	0	0	0	0	0	0	0	0	0	0	0	0	0	0	0	0	0	0	0	0	0	0	0	0	0	0	0	117	0	0	0	0	0	0	0	0	0	0	0	0	0
Verrucosispora maris	0	0	0	0	0	0	0	0	0	0	0	0	134	0	0	0	0	0	0	0	0	0	0	0	0	0	0	0	0	0	0	0	0	0	0	0	0	0	0	0	0	0	0	0	0	0	0	0	0
Vibrio agarivorans	0	0	0	0	0	0	0	0	0	0	0	0	0	0	0	0	0	0	0	0	0	0	0	0	0	0	0	0	0	0	0	0	0	0	0	0	0	0	0	0	0	0	0	0	0	0	0	0	0
Vibrio campbellii	0	0	0	0	0	0	0	0	0	0	0	0	0	0	0	0	0	0	0	0	0	0	0	0	0	0	0	0	0	0	0	0	0	0	0	0	52	0	0	0	0	0	0	0	0	0	0	0	0
Vibrio cyclitrophicus	0	0	0	0	0	0	0	0	0	0	0	0	0	0	0	0	0	0	0	0	0	0	0	0	0	0	0	0	0	0	0	0	0	0	0	0	0	0	0	0	0	0	0	0	0	0	0	0	0
Vibrio metoecus	0	0	0	0	0	0	0	0	0	0	0	0	0	0	0	0	0	0	0	0	0	0	0	0	0	0	0	0	0	0	0	0	0	0	0	0	32	0	0	0	0	0	0	0	0	0	0	0	0
Vibrio owensii	0	0	0	0	0	0	0	0	0	0	0	0	0	0	0	0	0	0	0	0	0	0	0	0	0	0	0	0	0	0	0	0	0	0	0	0	0	0	0	0	0	0	0	0	0	0	0	0	0
Vibrio parahaemolyticus	59	0	0	0	0	0	0	0	0	0	0	0	0	0	0	0	0	0	0	0	0	0	0	0	0	0	0	0	100	0	0	0	0	0	0	0	66	0	0	0	0	0	0	0	0	0	0	0	0
Vibrio rotiferianus	90	0	0	0	0	0	0	0	0	0	0	0	0	0	0	0	0	0	0	0	0	0	0	0	59	0	0	0	118	0	0	0	0	0	0	0	86	0	0	0	0	0	0	0	0	0	0	0	0
Vulgatibacter incomptus	0	0	0	0	0	0	0	0	0	0	0	0	0	0	0	0	0	0	0	0	0	0	0	0	0	0	0	0	0	0	0	193	0	0	0	0	0	0	0	0	0	0	0	0	0	0	0	0	0
Weissella viridescens	29368	0	0	0	0	0	0	0	0	0	0	0	0	0	0	0	0	0	0	0	0	0	0	0	628	0	0	0	87	0	0	0	0	0	0	0	0	0	0	0	0	0	0	0	0	0	0	0	0
Williamsia marianensis	0	0	0	0	0	0	0	0	0	0	0	0	0	0	0	0	0	0	0	0	0	0	0	0	0	0	0	0	0	0	0	0	0	0	0	0	0	0	0	0	0	0	0	0	0	0	0	0	0
Woeseia oceani	0	0	0	0	0	0	0	0	0	0	0	0	0	0	0	0	0	0	0	0	0	0	0	0	0	0	0	0	0	0	0	132	0	0	0	0	0	0	0	0	0	0	0	0	0	0	0	0	0
Xanthobacter autotrophicus	0	0	0	0	0	0	0	0	0	0	0	0	0	0	0	0	0	0	0	0	0	0	0	0	0	0	0	0	0	0	0	129	0	0	0	176	0	0	0	0	0	0	0	0	0	0	0	0	0
Xanthomonadaceae bacterium	0	0	0	0	0	0	0	0	0	0	0	0	0	0	0	0	0	0	0	0	0	0	0	0	0	0	0	0	0	0	0	184	0	0	0	677	0	0	0	0	0	0	0	0	0	0	0	0	0
Xanthomonas albilineans	0	0	0	0	0	0	0	0	0	0	0	0	0	0	0	0	0	0	0	0	0	0	0	0	0	0	0	0	0	0	0	0	0	0	0	214	0	0	0	0	0	0	0	0	0	0	0	0	0
Xanthomonas arboricola	0	0	0	0	0	0	0	0	0	0	0	0	0	0	0	0	0	0	0	0	0	0	0	0	0	0	0	0	0	0	0	195	0	0	0	509	0	0	0	0	0	0	0	0	0	0	0	0	0
Xanthomonas campestris	0	0	0	0	0	0	0	0	0	0	0	0	142	0	0	0	0	0	0	0	0	0	0	0	0	0	0	0	158	0	714	264	0	0	0	570	255	0	0	0	0	0	0	0	0	0	0	0	0
Xanthomonas citri	0	0	0	0	0	0	0	0	0	0	0	0	0	0	0	0	0	0	0	0	0	0	0	0	0	0	0	0	0	0	0	0	0	0	0	119	0	0	0	0	0	0	0	0	0	0	0	0	0
Xanthomonas oryzae	0	0	0	0	0	0	0	0	0	0	0	0	0	0	0	0	0	0	0	0	0	0	0	0	0	0	0	0	0	0	0	0	0	0	0	142	0	0	0	0	0	0	0	0	0	0	0	0	0
Xanthomonas sacchari	0	0	0	0	0	0	0	0	0	0	0	0	129	0	0	0	0	0	0	0	0	0	0	0	0	0	0	0	0	0	0	190	0	0	0	605	0	0	0	0	0	0	0	0	0	0	0	0	0
Xanthomonas sp. Mitacek01	0	0	0	0	0	0	0	0	0	0	0	0	163	0	0	0	0	0	0	0	0	0	0	0	0	0	0	0	0	0	0	246	0	0	0	772	0	0	0	0	0	0	0	0	0	0	0	0	0
Xanthomonas translucens	0	0	0	0	0	0	0	0	0	0	0	0	341	0	0	0	0	0	0	0	0	0	0	0	0	0	0	0	0	0	0	600	0	0	0	1842	0	0	0	0	0	0	0	0	0	0	0	0	0
Xanthomonas vasicola	119	0	0	0	0	0	0	0	0	0	0	0	0	0	0	0	0	0	0	0	0	0	0	0	64	0	0	0	130	0	0	150	0	0	0	156	114	0	0	0	0	0	0	0	0	0	0	0	0
Xenophilus azovorans	0	0	0	0	0	0	0	0	0	0	0	0	0	0	0	0	0	0	0	0	0	0	0	0	0	0	0	0	0	0	0	162	0	0	0	115	36	0	0	0	0	0	0	0	0	0	0	0	0
Xiangella phaseoli	0	0	0	0	0	0	0	0	0	0	0	0	120	0	0	0	0	0	0	0	0	0	0	0	0	0	0	0	0	0	0	0	0	0	0	0	0	0	0	0	0	0	0	0	0	0	0	0	0
Xylanimonas cellulosilytica	0	1358	0	0	0	7718	0	6852	0	480	0	1022	0	598	3216	19954	0	632	8448	665	0	14910	0	1225	363	0	3694	4946	0	0	0	0	0	0	0	0	0	7376	478	15861	731	399	695	0	4322	2764	446	0	0
Xylella fastidiosa	0	0	0	0	0	0	0	0	0	0	0	0	0	0	2452	0	0	0	0	0	0	0	0	0	0	0	0	0	0	0	0	0	0	0	0	0	0	0	0	0	0	0	0	0	0	0	0	0	0
Xylophilus sp. Leaf220	0	0	0	0	0	0	0	0	0	0	0	0	0	0	0	0	0	0	0	0	0	0	0	0	0	0	0	0	0	0	0	0	0	0	0	0	0	0	0	0	0	0	0	0	0	0	0	0	0
Yersinia enterocolitica	0	0	0	0	0	0	0	0	0	0	0	0	0	0	0	0	0	0	0	0	0	0	0	0	0	0	0	0	0	0	0	0	0	0	0	0	0	0	0	0	0	0	0	0	0	0	0	0	0
Yersinia kristensenii	0	0	0	0	0	0	0	0	0	0	0	0	0	0	0	0	0	0	0	0	0	0	0	0	0	0	0	0	110	0	0	0	0	0	0	0	0	0	0	0	0	0	0	0	0	0	0	0	0
Yuhushiella deserti	0	0	0	0	0	0	0	0	0	0	0	0	313	0	0	0	0	0	0	0	0	0	0	0	0	0	0	0	0	0	0	159	0	0	0	173	0	0	0	0	0	0	0	0	0	0	0	0	0
[truncated: 54 more columns]

## Sheet: Dataset S1C - OTU table genus
#Datasets	LIB030.A0111.SG1.1_S0_L001_R1_001.fastq.combined.prefixed.fastq.extractunmapped.bam	CDM045.M0101.SG1.1.2_S0_L001_R1_001.fastq.combined.prefixed.fastq.extractunmapped.bam	CDM047.E0101.SG1.1.2_S0_L001_R1_001.fastq.combined.prefixed.fastq.extractunmapped.bam	CDM046.V0101.SG1.1.2_S0_L001_R1_001.fastq.combined.prefixed.fastq.extractunmapped.bam	CDM051.R0101.SG1.1.2_S0_L001_R1_001.fastq.combined.prefixed.fastq.extractunmapped.bam	CDM042.W0101.SG1.1.2_S0_L001_R1_001.fastq.combined.prefixed.fastq.extractunmapped.bam	CDM046.G0101.SG1.1.2_S0_L001_R1_001.fastq.combined.prefixed.fastq.extractunmapped.bam	CDM049.W0101.SG1.1.2_S0_L001_R1_001.fastq.combined.prefixed.fastq.extractunmapped.bam	CDM051.G0101.SG1.1.2_S0_L001_R1_001.fastq.combined.prefixed.fastq.extractunmapped.bam	CDM041.Y0101.SG1.1.2_S0_L001_R1_001.fastq.combined.prefixed.fastq.extractunmapped.bam	CDM041.G0101.SG1.1.2_S0_L001_R1_001.fastq.combined.prefixed.fastq.extractunmapped.bam	CDM049.S0101.SG1.1.2_S0_L001_R1_001.fastq.combined.prefixed.fastq.extractunmapped.bam	CDM053.J0101.SG1.1.2_S0_L001_R1_001.fastq.combined.prefixed.fastq.extractunmapped.bam	CDM042.P0101.SG1.1.2_S0_L001_R1_001.fastq.combined.prefixed.fastq.extractunmapped.bam	CDM048.F0101.SG1.1.2_S0_L001_R1_001.fastq.combined.prefixed.fastq.extractunmapped.bam	CDM049.D0101.SG1.1.2_S0_L001_R1_001.fastq.combined.prefixed.fastq.extractunmapped.bam	CDM043.Y0101.SG1.1.2_S0_L001_R1_001.fastq.combined.prefixed.fastq.extractunmapped.bam	CDM045.Q0101.SG1.1.2_S0_L001_R1_001.fastq.combined.prefixed.fastq.extractunmapped.bam	CDM045.I0101.SG1.1.2_S0_L001_R1_001.fastq.combined.prefixed.fastq.extractunmapped.bam	CDM052.I0101.SG1.1.2_S0_L001_R1_001.fastq.combined.prefixed.fastq.extractunmapped.bam	CDM048.N0101.SG1.1.2_S0_L001_R1_001.fastq.combined.prefixed.fastq.extractunmapped.bam	CDM042.H0101.SG1.1.2_S0_L001_R1_001.fastq.combined.prefixed.fastq.extractunmapped.bam	CDM043.U0101.SG1.1.2_S0_L001_R1_001.fastq.combined.prefixed.fastq.extractunmapped.bam	CDM043.T0101.SG1.1.2_S0_L001_R1_001.fastq.combined.prefixed.fastq.extractunmapped.bam	LIB030.A0108.SG1.1_S0_L001_R1_001.fastq.combined.prefixed.fastq.extractunmapped.bam	CDM041.U0101.SG1.1_S0_L001_R1_001.fastq.combined.prefixed.fastq.extractunmapped.bam	CDM045.L0101.SG1.1.2_S0_L001_R1_001.fastq.combined.prefixed.fastq.extractunmapped.bam	CDM049.I0101.SG1.1.2_S0_L001_R1_001.fastq.combined.prefixed.fastq.extractunmapped.bam	EXB037.A2501.SG1.1_S0_L001_R1_001.fastq.combined.prefixed.fastq.extractunmapped.bam	CDM042.M0101.SG1.1.2_S0_L001_R1_001.fastq.combined.prefixed.fastq.extractunmapped.bam	CDM052.M0101.SG1.1.2_S0_L001_R1_001.fastq.combined.prefixed.fastq.extractunmapped.bam	CDM054.A0101.SG1.1.2_S0_L001_R1_001.fastq.combined.prefixed.fastq.extractunmapped.bam	CDM051.S0101.SG1.1.2_S0_L001_R1_001.fastq.combined.prefixed.fastq.extractunmapped.bam	CDM050.L0101.SG1.1.2_S0_L001_R1_001.fastq.combined.prefixed.fastq.extractunmapped.bam	CDM051.Z0101.SG1.1.2_S0_L001_R1_001.fastq.combined.prefixed.fastq.extractunmapped.bam	CDM047.Z0101.SG1.1.2_S0_L001_R1_001.fastq.combined.prefixed.fastq.extractunmapped.bam	LIB030.A0115.SG1.1_S0_L001_R1_001.fastq.combined.prefixed.fastq.extractunmapped.bam	CDM042.Q0101.SG1.1.2_S0_L001_R1_001.fastq.combined.prefixed.fastq.extractunmapped.bam	CDM046.N0101.SG1.1.2_S0_L001_R1_001.fastq.combined.prefixed.fastq.extractunmapped.bam	CDM047.H0101.SG1.1.2_S0_L001_R1_001.fastq.combined.prefixed.fastq.extractunmapped.bam	CDM048.S0101.SG1.1.2_S0_L001_R1_001.fastq.combined.prefixed.fastq.extractunmapped.bam	CDM046.B0101.SG1.1.2_S0_L001_R1_001.fastq.combined.prefixed.fastq.extractunmapped.bam	CDM051.V0101.SG1.1.2_S0_L001_R1_001.fastq.combined.prefixed.fastq.extractunmapped.bam	CDM042.E0101.SG1.1.2_S0_L001_R1_001.fastq.combined.prefixed.fastq.extractunmapped.bam	CDM049.A0101.SG1.1.2_S0_L001_R1_001.fastq.combined.prefixed.fastq.extractunmapped.bam	CDM049.M0101.SG1.1.2_S0_L001_R1_001.fastq.combined.prefixed.fastq.extractunmapped.bam	CDM043.P0101.SG1.1.2_S0_L001_R1_001.fastq.combined.prefixed.fastq.extractunmapped.bam	CDM050.X0101.SG1.1.2_S0_L001_R1_001.fastq.combined.prefixed.fastq.extractunmapped.bam	CDM046.F0101.SG1.1.2_S0_L001_R1_001.fastq.combined.prefixed.fastq.extractunmapped.bam
Abiotrophia	0	46470	0	7902	0	214352	668	86958	0	0	2738	0	0	2413	24466	131150	171164	1054	218708	27952	0	162349	1557	11917	5525	720	135560	62306	399	0	128919	0	0	0	0	0	0	147324	1673	256790	4664	958	61854	145817	10098	69508	7363	0	0
Achromobacter	93	646	0	0	0	0	494	918	0	0	0	0	903	0	5018	0	864	0	1153	605	0	762	611	437	123	0	691	0	229	0	1043	1403	0	0	0	1056	144	572	0	0	265	339	0	2103	0	1084	393	0	0
Acidaminococcus	0	0	0	0	0	0	0	0	0	0	0	0	0	0	0	0	0	0	0	0	0	0	0	0	0	543	0	0	0	0	0	0	0	0	0	0	0	0	0	0	0	0	0	0	0	0	0	0	0
Acidihalobacter	0	0	0	0	0	0	0	0	0	0	0	0	146	0	0	0	0	0	0	0	0	0	0	0	0	0	0	0	0	0	0	256	0	0	0	167	0	0	0	0	0	0	0	0	0	0	0	0	0
Acidiphilium	0	0	0	0	0	0	0	0	0	0	0	0	129	0	0	0	0	0	0	0	0	0	0	0	0	0	0	0	0	0	0	190	0	0	0	167	212	0	0	0	0	0	0	0	0	0	0	0	0
Acidipila	0	0	0	0	0	0	0	0	0	0	0	0	0	0	0	0	0	0	0	0	0	0	0	0	0	0	0	0	0	0	0	143	0	0	0	0	0	0	0	0	0	0	0	0	0	0	0	0	0
Acidipropionibacterium	0	1003	0	547	0	1982	1436	0	0	592	0	0	0	582	0	1468	984	708	1177	941	0	1992	1781	438	0	0	1348	1134	0	0	1397	0	0	0	0	0	0	1623	467	2066	329	1101	0	0	1604	2488	538	0	801
Acidisphaera	0	0	0	0	0	0	0	0	0	0	0	0	0	0	0	0	0	0	0	0	0	0	0	0	0	0	0	0	0	0	0	179	0	0	0	126	0	0	0	0	0	0	0	0	0	0	0	0	0
Acidovorax	322	1505	0	859	0	0	1097	2710	0	0	0	0	646	778	12673	1842	2477	0	5275	2672	0	3657	1798	1094	551	0	1722	1638	751	953	4119	1691	0	0	0	1079	705	1784	654	2937	521	964	1468	5794	1400	3606	1719	0	507
Acinetobacter	601	0	0	0	0	0	0	1010	0	0	0	0	143	0	0	0	0	0	0	0	0	0	0	0	481	0	0	0	1360	0	0	0	0	0	0	113	508	0	0	0	0	0	0	0	0	0	0	0	0
Actinoalloteichus	0	0	0	0	0	0	0	0	0	0	0	0	683	0	0	0	0	0	0	0	0	0	0	0	0	0	0	0	0	0	0	686	0	0	0	485	0	0	0	0	0	0	0	0	0	0	0	0	0
Actinobaculum	0	1554	2405	0	0	0	1343	5862	2965	709	641	0	0	7408	0	0	0	25269	0	6375	0	0	0	0	0	469	4917	960	0	5955	0	0	996	0	467	0	0	0	0	0	0	385	2227	0	0	922	0	0	0
Actinocorallia	0	0	0	0	0	0	0	0	0	0	0	0	809	0	0	0	0	0	0	0	0	0	0	0	0	0	0	0	0	0	0	1266	0	0	0	868	0	0	0	0	0	0	0	0	0	0	0	0	0
Actinokineospora	0	0	0	0	0	0	0	0	0	0	0	0	1387	0	0	0	0	0	0	0	0	0	0	0	0	0	0	0	0	0	0	1011	0	0	0	985	0	0	0	0	0	0	0	0	0	0	0	0	0
Actinomadura	0	0	0	0	0	0	0	0	0	0	0	0	9856	0	0	0	0	0	0	0	0	0	0	0	0	0	0	0	0	0	0	12261	0	0	0	8319	94	0	0	0	0	0	0	0	0	0	0	0	0
Actinomyces	1346	1886426	1698515	840276	858048	2763111	1221255	1853004	2056347	1333472	1464155	2140044	839	1625322	229168	1629268	931760	1390423	1006677	1534394	1903474	2089526	801031	854618	41266	1100163	1767540	2404078	22836	2047606	1754216	1036	1162631	714805	853556	724	317	1448592	1186565	1811674	598213	709353	1935593	248327	4267114	2516978	339004	1783334	711012
Actinomycetospora	0	0	0	0	0	0	0	0	0	0	0	0	373	0	0	0	0	0	0	0	0	0	0	0	0	0	0	0	2333	0	0	236	0	0	0	203	0	0	0	0	0	0	0	0	0	0	0	0	0
Actinoplanes	0	0	0	0	0	0	0	0	0	0	0	0	2119	0	0	0	0	0	0	0	0	0	0	0	0	0	0	0	0	0	0	2154	0	0	0	1658	126	0	0	0	0	0	0	0	0	0	0	0	0
Actinopolymorpha	0	0	0	0	0	0	0	0	0	0	0	0	683	0	0	0	0	0	0	0	0	0	0	0	0	0	0	0	0	0	0	678	0	0	0	384	35	0	0	0	0	0	0	0	0	0	0	0	0
Actinopolyspora	0	0	0	0	0	0	0	0	0	0	0	0	341	0	0	0	0	0	0	0	0	0	0	0	0	0	0	0	0	0	0	354	0	0	0	241	0	0	0	0	0	0	0	0	0	0	0	0	0
Actinospica	0	0	0	0	0	0	0	0	0	0	0	0	154	0	0	0	0	0	0	0	0	0	0	0	0	0	0	0	0	0	0	190	0	0	0	122	0	0	0	0	0	0	0	0	0	0	0	0	0
Actinosynnema	0	0	0	0	0	0	0	0	0	0	0	0	477	0	0	0	0	0	0	0	0	0	0	0	0	0	0	0	0	0	0	533	0	0	0	447	0	0	0	0	0	0	0	0	0	0	0	0	0
Actinotignum	249	0	0	0	0	0	0	0	0	0	0	0	0	0	0	0	0	0	0	0	0	0	0	0	0	0	0	0	0	0	0	0	0	0	0	0	0	0	0	0	0	0	0	0	0	0	0	0	0
Adlercreutzia	0	0	0	0	0	0	0	0	0	0	0	0	0	0	0	0	0	0	0	0	0	0	0	0	0	0	0	0	0	0	0	0	0	0	0	0	0	0	0	0	0	0	0	0	0	0	0	0	0
Aeromicrobium	66	0	0	0	0	0	0	0	0	0	0	0	605	0	0	0	0	0	0	0	0	718	0	0	0	0	0	0	0	0	0	594	0	0	0	489	72	567	0	977	0	0	0	0	0	950	0	0	0
Aeromonas	0	0	0	0	0	0	0	848	0	0	0	0	366	0	0	0	0	0	0	0	0	0	0	0	0	0	0	0	109	0	0	489	0	0	0	379	0	0	0	0	0	0	0	0	0	0	298	0	0
Afifella	0	0	0	0	0	0	0	0	0	0	0	0	0	0	0	0	0	0	0	0	0	0	0	0	0	0	0	0	0	0	0	0	0	0	0	188	0	0	0	0	0	0	0	0	0	0	0	0	0
Afipia	85	0	0	0	0	0	0	0	0	0	0	0	169	0	0	0	0	0	0	0	0	0	0	0	67	0	0	0	492	0	0	372	0	0	0	966	334	0	0	0	0	0	0	0	0	0	0	0	0
Aggregatibacter	0	24820	587	13945	0	13339	503	25128	0	0	1168	0	0	1542	42308	12458	197923	676	83349	5016	0	16784	1958	6701	1854	0	51742	11356	0	1611	58942	0	0	0	0	0	0	42587	2841	35832	2425	427	68559	916444	1764	11418	4934	1098	0
Agrobacterium	0	0	0	0	0	0	0	0	0	0	0	0	188	0	0	0	0	0	0	0	0	0	0	0	41	0	0	0	114	0	0	250	0	0	0	688	0	0	0	0	0	0	0	0	0	0	0	0	0
Agrococcus	0	0	0	0	0	0	0	0	0	0	0	0	150	0	0	0	0	0	0	0	0	0	0	0	0	0	0	0	0	0	0	231	0	0	0	172	0	0	0	0	0	0	0	0	0	0	0	0	0
Agromyces	0	0	0	0	0	0	0	0	0	0	0	0	240	0	0	0	0	0	0	0	0	0	0	0	0	0	0	0	117	0	0	334	0	0	0	303	0	0	0	0	0	0	0	0	0	0	0	0	0
Akkermansia	0	0	0	0	0	0	0	0	0	0	0	0	0	0	0	0	0	0	0	0	0	0	0	0	0	0	602	0	0	0	0	0	0	0	0	0	0	0	0	0	0	0	0	0	0	0	0	0	0
Alcaligenes	0	0	0	0	0	0	0	0	0	0	0	0	0	0	0	0	0	0	0	0	0	0	0	0	0	0	0	0	105	0	0	0	0	0	0	0	0	0	0	0	0	0	0	0	0	0	0	0	0
Alcanivorax	0	0	0	0	0	0	0	0	0	0	0	0	0	0	0	0	0	0	0	0	0	0	0	0	0	0	0	0	0	0	0	134	0	0	0	123	0	0	0	0	0	0	0	0	0	0	0	0	0
Alicycliphilus	0	0	0	0	0	0	0	0	0	0	0	0	0	0	0	0	0	0	0	0	0	0	0	0	0	0	0	0	0	0	0	0	0	0	0	0	44	0	0	0	0	0	0	0	0	0	0	0	0
Alicyclobacillus	0	0	0	0	0	0	0	0	0	0	0	0	145	0	0	0	0	0	0	0	0	0	0	0	0	0	0	0	0	0	0	197	0	0	0	0	0	0	0	0	0	0	0	0	0	0	0	0	0
Aliicoccus	61	0	0	0	0	0	0	0	0	0	0	0	0	0	0	0	0	0	0	0	0	0	0	0	0	0	0	0	0	0	0	0	0	0	0	0	0	0	0	0	0	0	0	0	0	0	0	0	0
Alistipes	0	0	0	448	804	0	0	854	0	0	0	0	0	0	0	0	0	452	0	0	0	0	0	0	0	0	0	0	0	0	0	0	520	0	458	0	0	0	0	0	274	0	0	0	0	0	390	0	501
Alkaliphilus	0	0	0	0	0	0	0	0	0	0	0	0	0	0	0	0	0	0	0	0	0	0	0	0	0	395	0	0	0	0	0	0	0	0	0	0	0	0	0	0	0	0	0	0	0	0	0	0	0
Alloactinosynnema	0	0	0	0	0	0	0	0	0	0	0	0	1546	0	0	0	0	0	0	0	0	0	0	0	0	0	0	0	0	0	0	702	0	0	0	539	0	0	0	0	0	0	0	0	0	0	0	0	0
Allofustis	0	0	0	0	0	0	0	0	0	0	0	0	0	0	0	0	0	0	0	0	0	0	0	0	0	395	0	0	0	0	0	0	0	0	0	0	0	0	0	0	0	0	0	0	0	0	0	0	0
Allokutzneria	0	0	0	0	0	0	0	0	0	0	0	0	510	0	0	0	0	0	0	0	0	0	0	0	0	0	0	0	0	0	0	365	0	0	0	268	0	0	0	0	0	0	0	0	0	0	0	0	0
Allonocardiopsis	0	0	0	0	0	0	0	0	0	0	0	0	480	0	0	0	0	0	0	0	0	0	0	0	0	0	0	0	0	0	0	610	0	0	0	469	0	0	0	0	0	0	0	0	0	0	0	0	0
Alloprevotella	0	1161	0	598	0	0	0	0	0	0	0	0	0	1843	0	0	794	584	0	0	0	0	0	472	0	0	936	0	0	534	0	0	0	0	0	0	0	0	0	0	0	0	0	0	0	0	362	0	0
Altererythrobacter	0	0	0	0	0	0	0	0	0	0	0	0	0	0	0	0	0	0	0	0	0	0	0	0	0	0	0	0	97	0	0	0	0	0	0	127	0	0	0	0	0	0	0	0	0	0	0	0	0
Aminobacter	0	0	0	0	0	0	0	0	0	0	0	0	746	0	0	0	0	0	0	0	0	0	0	0	0	0	0	0	0	0	0	340	0	0	0	3225	0	0	0	0	0	0	0	0	0	0	0	0	0
Aminobacterium	0	0	0	0	719	0	0	0	0	0	550	0	0	572	0	0	0	0	0	0	0	0	553	0	0	0	0	0	0	549	0	0	547	526	469	0	0	0	0	0	295	0	0	0	0	0	300	686	435
Aminomonas	0	967	1369	1622	2799	0	1777	3234	1729	1514	2177	3526	0	2138	0	1340	1143	1431	0	962	523	0	1872	985	0	541	654	0	0	2051	0	0	1930	1830	2308	0	0	0	1061	0	1141	1060	0	0	1400	0	1069	2497	2015
Amycolatopsis	104	0	0	0	0	0	0	984	0	0	0	0	5751	0	0	0	0	0	0	0	0	685	0	0	62	0	0	0	217	0	0	4244	0	0	0	3321	134	567	0	0	0	0	0	0	0	964	0	0	0
Anaerococcus	0	0	635	549	1021	0	0	1196	0	0	904	0	0	576	0	936	0	491	0	0	0	0	559	0	0	6091	0	0	0	648	0	0	942	707	780	0	0	0	0	0	519	481	0	0	0	0	326	1190	1749
Anaerofustis	0	0	0	0	0	0	0	0	0	0	0	0	0	0	0	0	0	0	0	0	0	0	0	0	0	454	0	0	0	0	0	0	0	0	0	0	0	0	0	0	0	0	0	0	0	0	0	0	0
Anaeroglobus	0	0	0	0	0	0	0	0	0	0	442	0	0	0	0	0	0	608	0	0	677	0	0	0	0	0	0	0	0	0	0	0	0	0	0	0	0	0	0	0	360	0	1031	0	0	0	0	0	0
Anaeromyxobacter	0	0	0	0	0	0	0	0	0	0	0	0	690	0	0	0	0	0	0	0	0	0	0	0	0	0	0	0	0	0	0	1035	0	0	0	626	0	0	0	0	0	0	0	0	0	0	0	0	0
Anaerosalibacter	0	0	0	0	5661	0	6514	0	2500	4070	5040	6184	338	0	2128	1066	0	0	8264	1853	2573	1824	3894	0	6825	8861	0	9930	0	3917	0	10907	2373	1727	1854	2072	4970	0	1127	0	1892	0	2309	0	2394	6500	4302	7183	3840
Anaerotruncus	0	0	0	0	824	0	0	924	0	0	544	988	0	0	0	864	0	0	0	0	0	0	0	0	0	0	0	0	0	0	0	0	564	393	657	0	0	0	0	0	323	0	0	0	0	0	287	666	513
Anaerovorax	0	0	638	526	1658	0	0	0	0	0	0	0	0	0	0	0	0	0	0	0	0	0	0	0	0	2856	0	0	0	0	0	0	1101	715	728	0	0	0	0	0	446	0	0	0	0	0	0	1356	1144
Anaplasma	356	0	0	0	0	0	0	0	0	0	0	0	0	0	0	0	0	0	0	0	0	0	0	0	48	0	0	0	377	0	0	0	0	0	0	0	280	0	0	0	0	0	0	0	0	0	0	0	0
Angustibacter	0	0	0	0	0	0	0	0	0	0	0	0	0	0	0	0	0	0	0	0	0	0	0	0	0	0	0	0	0	0	0	131	0	0	0	110	685	0	0	0	0	0	0	0	0	0	0	0	0
Anoxybacillus	0	0	0	0	0	0	0	0	0	0	0	0	0	0	0	0	0	0	0	0	0	0	0	0	0	0	0	0	0	0	0	0	0	0	0	0	35	0	0	0	0	0	0	0	0	0	0	0	0
Aquabacterium	0	0	0	0	0	0	0	0	0	0	0	0	165	0	0	0	0	0	0	0	0	0	0	0	45	0	0	0	0	0	0	298	0	0	0	130	48	0	0	0	0	0	0	0	0	0	0	0	0
Aquamicrobium	0	0	0	0	0	0	0	0	0	0	0	0	237	0	0	0	0	0	0	0	0	0	0	0	0	0	0	0	0	0	0	0	0	0	0	665	0	0	0	0	0	0	0	0	0	0	0	0	0
Aquimonas	0	0	0	0	0	0	0	0	0	0	0	0	0	0	0	0	0	0	0	0	0	0	0	0	0	0	0	0	0	0	0	162	0	0	0	199	0	0	0	0	0	0	0	0	0	0	0	0	0
Aquincola	89	0	0	0	0	0	0	0	0	0	0	0	0	0	0	0	0	0	0	0	0	0	0	0	112	0	0	0	99	0	0	179	0	0	0	0	0	0	0	0	0	0	0	0	0	0	0	0	0
Aquitalea	0	0	0	0	0	0	0	0	0	0	0	0	0	0	0	0	0	0	0	0	0	0	0	0	0	0	0	0	0	0	0	0	0	0	0	0	0	0	0	0	0	0	0	0	0	0	0	0	0
Arabia	0	0	0	907	1140	0	0	0	0	0	0	1226	0	0	0	812	0	464	0	0	492	0	0	824	0	0	0	0	0	0	0	0	700	434	486	0	0	0	528	0	367	778	0	0	0	0	519	704	1256
Archangium	0	0	0	0	0	0	0	0	0	0	0	0	222	0	0	0	0	0	0	0	0	0	0	0	0	0	0	0	0	0	0	326	0	0	0	192	0	0	0	0	0	0	0	0	0	0	0	0	0
Arcobacter	0	0	0	0	0	0	0	0	0	0	0	0	0	0	0	0	0	0	0	0	0	0	0	0	0	0	0	0	0	0	0	0	0	0	0	0	0	0	0	0	0	0	0	0	0	0	0	0	0
Arenimonas	0	0	0	0	0	0	0	0	0	0	0	0	169	0	0	0	0	0	0	0	0	0	0	0	0	0	0	0	0	0	0	267	0	0	0	496	0	0	0	0	0	0	0	0	0	0	0	0	0
Arhodomonas	0	0	0	0	0	0	0	0	0	0	0	0	0	0	0	0	0	0	0	0	0	0	0	0	0	0	0	0	0	0	0	172	0	0	0	0	0	0	0	0	0	0	0	0	0	0	0	0	0
Aromatoleum	0	0	0	0	0	0	0	0	0	0	0	0	0	0	0	0	0	0	0	0	0	0	0	0	0	0	0	0	0	0	0	157	0	0	0	0	0	0	0	0	0	0	0	0	0	0	0	0	0
Arsenicicoccus	0	0	0	0	0	0	0	0	0	0	0	0	0	0	0	0	0	0	0	0	0	0	0	0	0	0	0	0	0	0	0	0	0	0	0	0	29	0	0	0	0	0	0	0	0	0	0	0	0
Arthrobacter	158	1597	572	771	497	1881	1280	2060	675	1393	892	2272	1222	834	0	2852	1086	1250	2146	1298	901	2751	1274	763	103	662	1900	2468	249	611	1673	1437	640	483	460	1165	238	2401	721	3576	743	1156	859	0	2540	3894	745	926	979
Asaccharobacter	0	0	0	0	0	0	0	0	0	0	0	0	0	0	0	0	0	0	0	0	0	0	0	0	0	0	0	0	0	0	0	0	0	0	0	0	0	0	0	0	0	0	0	0	0	0	0	0	0
Asanoa	0	0	0	0	0	0	0	0	0	0	0	0	205	0	0	0	0	0	0	0	0	0	0	0	0	0	0	0	0	0	0	229	0	0	0	249	0	0	0	0	0	0	0	0	0	0	0	0	0
Asinibacterium	0	0	0	0	0	0	0	0	0	0	0	0	0	0	0	0	0	0	0	0	0	0	0	0	0	0	0	0	0	0	0	0	0	0	0	108	0	0	0	0	0	0	0	0	0	0	0	0	0
Asticcacaulis	0	0	0	0	0	0	0	0	0	0	0	0	0	0	0	0	0	0	0	0	0	0	0	0	0	0	0	0	0	0	0	0	0	0	0	0	0	0	0	0	0	0	0	0	0	0	0	0	0
Atopobium	0	582	1634	808	2172	0	627	1252	1330	1200	619	4280	0	1190	0	3522	0	2564	0	0	3387	0	0	656	47	2722	0	6660	0	978	0	0	6560	2007	1042	0	0	0	1120	860	726	790	752	0	4180	940	648	2678	1534
Aurantimonas	0	0	0	0	0	0	0	0	0	0	0	0	0	0	0	0	0	0	0	0	0	0	0	0	0	0	0	0	0	0	0	131	0	0	0	250	0	0	0	0	0	0	0	0	0	0	0	0	0
Aureimonas	0	0	0	0	0	0	0	0	0	0	0	0	0	0	0	0	0	0	0	0	0	0	0	0	0	0	0	0	0	0	0	158	0	0	0	286	0	0	0	0	0	0	0	0	0	0	0	0	0
Auricoccus	0	0	0	0	0	0	0	0	0	0	0	0	0	0	0	0	0	0	0	0	0	0	0	0	0	0	0	0	0	0	0	0	0	0	0	0	0	0	0	0	0	0	0	0	0	0	0	0	0
Azoarcus	0	0	0	0	0	0	553	0	0	0	0	0	745	0	0	0	0	0	0	0	0	0	501	0	0	0	0	0	0	0	0	1082	0	0	0	664	0	0	0	0	0	0	0	0	0	0	0	0	0
Azohydromonas	0	0	0	0	0	0	0	0	0	0	0	0	117	0	0	0	0	0	0	0	0	0	0	0	0	0	0	0	0	0	0	227	0	0	0	122	0	0	0	0	0	0	0	0	0	0	0	0	0
Azonexus	0	0	0	0	0	0	0	0	0	0	0	0	0	0	0	0	0	0	0	0	0	0	492	0	0	0	0	0	0	0	0	154	0	0	0	0	0	0	0	0	0	0	0	0	0	0	0	0	0
Azorhizobium	0	0	0	0	0	0	0	0	0	0	0	0	0	0	0	0	0	0	0	0	0	0	0	0	0	0	0	0	0	0	0	234	0	0	0	232	0	0	0	0	0	0	0	0	0	0	0	0	0
Azospira	0	0	0	0	0	0	0	0	0	0	0	0	0	0	0	0	0	0	0	0	0	0	0	0	0	0	0	0	0	0	0	0	0	0	0	0	0	0	0	0	0	0	0	0	0	0	0	0	0
Azospirillum	0	0	0	0	0	0	0	0	0	0	0	0	1002	0	0	0	0	0	0	0	0	0	0	0	0	0	0	0	96	0	0	1862	0	0	0	1579	34	0	0	0	0	0	0	0	0	0	0	0	0
Azotobacter	0	0	0	0	0	0	0	0	0	0	0	0	136	0	0	0	0	0	0	0	0	0	0	0	0	0	0	0	0	0	0	220	0	0	0	169	0	0	0	0	0	0	0	0	0	0	0	0	0
Bacillus	300	751	1222	1020	1832	0	890	2852	876	928	1369	1652	917	870	0	2328	716	912	631	687	696	0	671	774	109	3551	751	1396	1970	915	0	638	1571	1011	1394	522	39733	0	641	0	986	874	0	0	1244	1394	664	2277	1770
Bacteroides	144	5408	2044	4621	8960	0	1904	9630	3028	3359	4992	5540	0	4613	4947	6010	1420	5332	1836	2448	2318	1275	1193	4122	92	2512	2278	5542	220	2631	747	136	4474	2651	4524	0	0	1287	3357	2373	3455	2224	1144	861	3682	1764	7582	5445	5191
Belnapia	0	0	0	0	0	0	0	0	0	0	0	0	168	0	0	0	0	0	0	0	0	0	0	0	0	0	0	0	401	0	0	303	0	0	0	253	0	0	0	0	0	0	0	0	0	0	0	0	0
Bifidobacterium	0	907	764	652	667	781	817	1744	754	1070	689	2312	158	719	0	1968	0	2942	899	743	1738	1108	606	631	0	841	825	1934	0	632	689	243	876	560	606	159	32	947	657	1720	637	852	0	0	2012	1934	541	942	894
Bilophila	0	0	0	0	0	0	0	0	0	485	0	0	0	0	0	1482	0	0	0	0	0	0	0	0	0	0	0	0	0	0	0	0	0	0	0	0	0	0	0	0	487	0	0	0	1570	0	0	0	0
Blastochloris	0	0	0	0	0	0	0	0	0	0	0	0	0	0	0	0	0	0	0	0	0	0	0	0	0	0	0	0	0	0	0	143	0	0	0	147	0	0	0	0	0	0	0	0	0	0	0	0	0
Blastococcus	156	0	0	0	0	0	0	0	0	0	0	0	752	0	0	0	0	0	0	0	0	0	0	0	81	0	0	0	160	0	0	820	0	0	0	667	194	0	0	0	0	0	0	0	0	0	0	0	0
Blastomonas	0	0	0	0	0	0	0	0	0	0	0	0	0	0	0	0	0	0	0	0	0	0	0	0	0	0	0	0	0	0	0	150	0	0	0	146	40	0	0	0	0	0	0	0	0	0	0	0	0
Blastopirellula	0	0	0	0	0	0	0	0	0	0	0	0	0	0	0	0	0	0	0	0	0	0	0	0	0	0	0	0	0	0	0	0	0	0	0	122	0	0	0	0	0	0	0	0	0	0	0	0	0
Blautia	0	0	680	575	1075	0	0	1310	0	578	846	1208	0	0	0	1652	0	566	0	0	0	0	0	589	0	2071	0	828	84	0	0	0	887	592	785	0	0	0	0	0	604	462	0	0	0	934	443	1212	1044
Bordetella	0	605	0	0	0	0	610	996	0	0	0	0	942	0	1565	0	775	0	1165	712	0	828	621	478	58	0	731	0	0	0	1033	1350	0	0	0	965	41	0	0	0	0	428	0	1400	0	1154	442	0	0
Bosea	81	0	0	0	0	0	0	0	0	0	0	0	2942	0	0	0	0	0	0	0	0	0	0	0	70	0	0	0	183	0	0	1539	0	0	0	17083	40	0	0	0	0	0	0	0	0	0	0	0	0
Brachybacterium	324	1472	0	0	596	2006	829	1372	0	1010	2605	1720	816	0	0	1972	629	809	3011	1025	583	4044	728	477	70	407	1582	2086	408	0	1142	8539	0	0	0	657	105	3202	442	3804	512	815	627	0	1824	3846	477	0	550
Brachymonas	0	812	0	0	0	0	566	0	0	0	0	0	0	0	3320	1032	1316	0	3714	1994	0	2780	1065	474	70	0	970	996	0	569	3035	0	0	0	0	0	0	1255	0	1662	0	489	0	806	0	1886	1126	0	0
Bradyrhizobium	226	0	0	0	475	0	0	1888	0	0	515	0	3890	0	0	0	0	0	0	0	0	0	0	0	295	0	0	0	10624	0	0	7386	0	0	0	8495	1153	0	0	0	0	0	766	0	0	0	0	0	0
Brevibacterium	146	0	0	0	0	0	0	1092	0	0	11271	0	449	0	0	898	0	477	694	906	0	1015	0	0	0	0	614	832	448	0	0	2497	0	0	0	610	52	765	0	1268	0	442	0	0	0	1178	0	0	0
Brevundimonas	214	0	0	0	0	0	0	0	0	0	0	0	273	0	0	0	0	0	0	0	0	0	0	0	275	0	0	0	452	0	0	527	0	0	0	504	110	0	0	0	0	0	0	0	0	0	0	0	0
Brucella	0	0	0	0	0	0	0	0	0	0	0	0	0	0	0	0	0	0	0	0	0	0	0	0	0	0	0	0	0	0	0	0	0	0	0	182	0	0	0	0	0	0	0	0	0	0	0	0	0
Burkholderia	266	1049	504	623	514	0	1036	2224	0	769	716	1540	2866	669	1646	1270	1049	653	1304	924	0	991	954	868	434	0	1037	0	826	647	976	4615	0	495	449	3046	18505	699	529	1078	546	678	625	1315	1218	1730	710	770	618
Butyricicoccus	0	0	0	465	851	0	799	1144	0	532	499	1416	0	0	0	2192	0	0	0	810	0	0	0	673	0	0	0	0	0	0	0	0	716	424	807	0	0	0	437	0	397	817	0	0	0	0	711	957	665
Butyrivibrio	0	0	744	637	1060	0	0	1406	0	555	1128	1260	0	769	0	1452	0	771	0	0	0	0	0	1051	0	2641	0	1664	0	624	0	0	914	604	760	0	0	0	716	0	895	525	0	0	0	2226	684	1451	1096
Caenispirillum	0	0	0	0	0	0	0	0	0	0	0	0	0	0	0	0	0	0	0	0	0	0	0	0	0	0	0	0	0	0	0	189	0	0	0	170	0	0	0	0	0	0	0	0	0	0	0	0	0
Campylobacter	0	78224	16231	39330	5455	12817	21081	77254	17121	10021	9705	86354	0	41529	68781	51178	57464	49354	120581	50394	22046	51574	21134	91126	1798	7022	92484	90134	451	46231	43677	0	4841	16113	6294	196	0	56847	44072	91812	34658	23848	48884	11440	89406	91368	39031	33112	16073
Candidatus Accumulibacter	0	0	0	0	0	0	0	0	0	0	0	0	0	0	0	0	0	0	0	0	0	0	0	0	0	0	0	0	0	0	0	0	0	0	0	0	0	0	0	0	0	0	0	0	0	0	0	0	0
Candidatus Dactylopiibacterium	0	0	0	0	0	0	0	0	0	0	0	0	0	0	1020	0	0	0	0	0	0	0	0	0	0	0	0	0	0	0	0	0	0	0	0	0	0	0	0	0	0	0	0	875	0	0	0	0	0
Candidatus Koribacter	0	0	0	0	0	0	0	0	0	0	0	0	0	0	0	0	0	0	0	0	0	0	0	0	0	0	0	0	0	0	0	190	0	0	0	0	0	0	0	0	0	0	0	0	0	0	0	0	0
Candidatus Kryptobacter	73	0	0	0	0	0	0	0	0	0	0	0	0	0	0	0	0	0	0	0	0	0	0	0	0	0	0	0	0	0	0	0	0	0	0	0	0	0	0	0	0	0	0	0	0	0	0	0	0
Candidatus Kryptonium	2078	2213	6729	5262	2014	5781	1754	16140	2522	6274	3429	13542	2933	7234	6111	5498	16390	8163	9709	6197	694	3585	7659	10749	973	790	1330	6700	30933	1582	3779	3116	2070	4380	3863	1915	797	3524	3131	13022	2833	6724	2716	8407	2978	18466	2012	1736	10448
Candidatus Methanomethylophilus	0	0	803	749	2644	0	0	2994	1888	482	0	5000	0	0	0	2642	0	0	0	0	575	0	0	457	48	0	0	0	0	0	0	0	1413	0	2372	0	0	0	632	0	998	432	0	0	0	0	1940	689	2185
Candidatus Methylopumilus	0	0	0	0	0	0	0	0	0	0	0	0	0	0	0	0	0	0	0	0	0	0	0	0	51	0	0	0	0	0	0	0	0	0	0	0	0	0	0	0	0	0	0	0	0	0	0	0	0
Candidatus Nitrosomarinus	0	0	0	0	0	0	0	0	0	0	0	0	118	0	0	0	0	0	0	0	0	0	0	0	0	0	0	0	0	0	0	131	0	0	0	0	0	0	0	0	0	0	0	0	0	0	0	0	0
Candidatus Nitrosopelagicus	0	0	0	0	0	0	0	0	0	0	0	0	147	0	0	0	0	0	0	0	0	0	0	0	0	0	0	0	0	0	0	144	0	0	0	0	0	0	0	0	0	0	0	0	0	0	0	0	0
Candidatus Nitrosotenuis	0	0	0	0	0	0	0	0	0	0	0	0	794	0	0	0	0	0	0	0	0	0	0	0	0	0	0	0	0	0	0	1120	0	0	0	260	0	0	0	0	0	0	0	0	0	0	0	0	0
Candidatus Solibacter	0	0	0	0	0	0	0	0	0	0	0	0	217	0	0	0	0	0	0	0	0	0	0	0	0	0	0	0	0	0	0	400	0	0	0	219	0	0	0	0	0	0	0	0	0	0	0	0	0
Capnocytophaga	0	75529	2885	38902	0	88641	8080	26916	2814	1854	2545	6584	0	13506	247379	10998	95752	17091	163838	41439	519	98188	13530	25954	2248	1028	62528	62530	238	10420	80379	0	0	1266	493	0	0	103918	8864	76879	2975	5738	158963	477128	12482	107862	18793	2381	2063
Cardiobacterium	0	94504	5316	48592	0	30381	11167	16504	4000	2977	1743	4254	0	7157	17691	12044	59796	11494	110394	72708	0	87577	36756	26707	1422	2058	60997	58380	207	2318	47111	0	0	1263	0	0	0	44848	10131	118806	2030	18536	141618	189999	9406	379464	26450	1225	4494
Catelliglobosispora	0	0	0	0	0	0	0	0	0	0	0	0	155	0	0	0	0	0	0	0	0	0	0	0	0	0	0	0	0	0	0	0	0	0	0	0	0	0	0	0	0	0	0	0	0	0	0	0	0
Catenulispora	0	0	0	0	0	0	0	0	0	0	0	0	177	0	0	0	0	0	0	0	0	0	0	0	0	0	0	0	0	0	0	257	0	0	0	198	0	0	0	0	0	0	0	0	0	0	0	0	0
Catonella	0	16004	4015	5054	5446	3072	3283	17220	2164	4923	4568	6928	0	6936	6647	19236	6871	7813	11721	6723	1490	9522	3124	11061	223	20982	17177	51644	0	3716	3488	0	3258	2950	2683	0	0	7669	7146	15720	7370	4007	11586	1229	7402	87502	6405	5681	7611
Caulobacter	78	0	0	0	0	0	0	0	0	0	0	0	628	0	0	0	0	0	0	0	0	0	0	0	75	0	0	0	315	0	0	1163	0	0	0	1149	116	0	0	0	0	0	0	0	0	0	0	0	0
Cellulomonas	0	3089	0	0	0	3889	585	5202	0	1179	1443	2152	569	1039	1514	14174	0	1232	5020	964	823	7567	0	1245	142	489	3318	21526	82	0	0	633	0	0	0	497	118	4722	836	9958	833	810	1656	779	4946	5892	771	1921	559
Cellulosimicrobium	0	0	0	0	0	0	0	0	0	0	0	0	189	0	0	0	0	0	0	0	0	0	0	0	0	0	0	0	0	0	0	166	0	0	0	137	0	0	0	0	0	0	0	0	0	0	0	0	0
Cellvibrio	0	0	0	0	0	0	0	0	0	0	0	0	0	0	0	0	0	0	0	0	0	0	0	0	0	0	0	0	0	0	0	0	0	0	0	0	0	0	0	0	0	0	0	0	0	0	0	0	0
Centipeda	0	3380	698	1333	0	0	531	4058	876	1248	578	4438	0	1552	0	2394	1312	1750	0	2104	1125	1227	690	7890	55	0	2510	5494	0	888	1422	0	0	375	0	0	0	1336	2275	2824	1250	673	2236	0	1466	13548	1389	1007	541
Cereibacter	0	0	0	0	0	0	0	0	0	0	0	0	0	0	0	0	0	0	0	0	0	0	0	0	0	0	0	0	0	0	0	0	0	0	0	0	0	0	0	0	0	0	0	0	0	0	0	0	0
Chelativorans	0	0	0	0	0	0	0	0	0	0	0	0	0	0	0	0	0	0	0	0	0	0	0	0	0	0	0	0	0	0	0	0	0	0	0	351	0	0	0	0	0	0	0	0	0	0	0	0	0
Chelatococcus	0	0	0	0	0	0	0	0	0	0	0	0	245	0	0	0	0	0	0	0	0	0	0	0	0	0	0	0	130	0	0	486	0	0	0	670	0	0	0	0	0	0	0	0	0	0	0	0	0
Chitinimonas	0	0	0	0	0	0	0	0	0	0	0	0	189	0	0	0	0	0	0	0	0	0	0	0	0	0	0	0	0	0	0	278	0	0	0	188	0	0	0	0	0	0	0	0	0	0	0	0	0
Chitinophaga	0	0	0	0	0	0	0	0	0	0	0	0	271	0	0	0	0	0	0	0	0	0	0	0	0	0	0	0	0	0	0	446	0	0	0	7236	0	0	0	0	0	0	0	0	0	0	0	0	0
Chlorobaculum	0	5726	0	0	0	0	0	0	0	0	0	0	0	1449	0	0	0	0	2116	2383	0	3349	0	0	0	0	5993	0	0	0	1720	0	0	0	0	0	0	3792	0	0	0	0	4483	0	0	0	0	8425	0
Chlorobium	0	13445	0	0	0	1774	0	1364	0	0	0	0	0	3655	0	0	0	0	5306	5735	0	7661	0	0	44	0	13786	0	0	0	4433	0	0	0	0	0	0	8706	0	0	0	0	10464	0	0	0	0	20209	0
Chlorogloea	0	0	0	0	0	0	0	0	0	0	0	0	0	0	0	0	0	0	0	0	0	0	0	0	0	0	0	0	0	0	0	0	0	0	0	0	0	0	0	0	0	0	0	0	0	0	0	0	0
Chondromyces	0	0	0	0	0	0	0	0	0	0	0	0	125	0	0	0	0	0	0	0	0	0	0	0	0	0	0	0	0	0	0	205	0	0	0	112	0	0	0	0	0	0	0	0	0	0	0	0	0
Christensenella	0	0	0	0	471	0	0	7084	0	646	0	1256	0	0	0	21352	0	485	0	0	1016	0	0	0	0	491	0	2328	0	0	0	0	542	0	966	0	0	0	0	1082	714	0	0	0	2974	0	420	1551	623
Chromobacterium	0	0	0	0	0	0	0	0	0	0	0	0	208	0	0	0	0	0	0	0	0	0	0	0	0	0	0	0	0	0	0	256	0	0	0	184	0	0	0	0	0	0	0	0	0	0	0	0	0
Chryseobacterium	88	888	0	623	0	0	0	886	0	0	0	0	0	0	1340	0	4147	0	2113	0	0	723	0	0	96	412	1167	0	353	0	2010	0	0	0	0	121	56	1445	0	1372	0	0	1406	4077	0	0	325	0	0
Chryseolinea	0	0	0	0	0	0	0	0	0	0	0	0	0	0	0	0	0	0	0	0	0	0	0	0	0	0	0	0	0	0	0	253	0	0	0	0	0	0	0	0	0	0	0	0	0	0	0	0	0
Citrobacter	0	0	0	0	0	0	0	0	0	0	0	0	0	0	0	0	0	0	0	0	0	0	0	0	0	0	0	0	144	0	0	0	0	0	0	0	65	0	0	0	0	0	0	0	0	0	0	0	0
Clavibacter	0	0	0	0	0	0	0	0	0	0	0	0	222	0	0	0	0	0	0	0	0	0	0	0	0	0	0	0	98	0	0	293	0	0	0	231	0	0	0	0	0	0	0	0	0	0	0	0	0
Cloacibacillus	0	0	1111	736	1525	0	788	8196	1067	777	1335	2478	0	882	0	1656	0	688	0	0	0	0	724	0	0	561	0	822	0	899	0	0	1181	848	1616	0	0	0	848	0	1244	491	0	0	0	0	974	1375	2335
Cloacibacterium	0	0	0	0	0	0	0	0	0	0	0	0	0	0	0	0	0	0	0	0	0	0	0	0	0	0	0	0	0	0	0	0	0	0	0	0	34	0	0	0	0	0	0	0	0	0	0	0	0
Clostridioides	0	0	0	0	616	0	0	0	0	0	0	0	0	0	0	0	0	0	0	0	0	0	0	0	0	6200	0	0	0	0	0	0	0	0	0	0	0	0	0	0	0	0	0	0	0	0	0	0	1416
Clostridium	102	2264	4053	3691	6899	0	3238	9464	2801	3179	5952	8540	1234	3609	1283	9310	2278	3725	1396	2445	2554	844	2480	3934	195	15338	1769	5402	109	3570	886	201	5489	3413	5006	418	0	756	2633	2283	3770	3279	925	0	4092	4794	3079	7398	6589
Cohnella	0	0	0	0	0	0	0	0	0	0	0	0	0	0	0	0	0	0	0	0	0	0	0	0	0	0	0	0	0	0	0	141	0	0	0	0	0	0	0	0	0	0	0	0	0	0	0	0	0
Collimonas	0	0	0	0	0	0	0	0	0	0	0	0	141	0	0	0	0	0	0	0	0	0	0	0	46	0	0	0	0	0	0	232	0	0	0	174	31	0	0	0	0	0	0	0	0	0	0	0	0
Collinsella	0	1488	3423	1803	2731	0	2033	1818	2896	2978	1921	11262	0	2756	0	2736	0	3136	0	1038	7302	0	470	1503	125	4004	723	4304	0	1878	0	132	5156	3082	2284	0	0	0	2304	840	1433	2061	932	0	8412	1098	1385	4242	3015
Colwellia	0	0	0	0	0	0	0	0	0	0	0	0	0	0	0	0	0	0	0	0	0	0	0	0	0	0	0	0	0	0	0	0	0	0	0	0	0	0	0	0	0	0	0	0	0	0	0	0	0
Comamonas	125	0	0	0	0	0	0	0	0	0	0	0	0	0	6695	0	859	0	1675	931	0	1295	651	0	159	0	0	0	161	0	1366	214	0	0	0	191	123	614	0	916	0	0	0	1490	0	1094	570	0	0
Conexibacter	0	0	0	0	0	0	0	0	0	0	0	0	2238	0	0	0	0	0	0	0	0	0	0	0	0	0	0	0	0	0	0	702	0	0	0	5569	0	0	0	0	0	0	0	0	0	0	0	0	0
Coprococcus	0	0	0	0	0	0	0	0	0	0	0	0	0	0	0	0	0	0	0	0	0	0	0	0	0	851	0	0	0	0	0	0	0	0	0	0	0	0	0	0	0	0	0	0	0	0	0	0	0
Corallococcus	0	0	0	0	0	0	0	0	0	0	0	0	281	0	0	0	0	0	0	0	0	0	0	0	0	0	0	0	0	0	0	368	0	0	0	203	0	0	0	0	0	0	0	0	0	0	0	0	0
Corynebacterium	477	186330	2788	64625	843	336937	7886	10854	6927	6503	2862	7732	857	7569	1688	7620	116729	41336	57283	343987	1349	151643	53485	14785	1559	11448	101531	34064	18092	1432	383540	885	969	839	739	640	214	78498	2209	88540	1276	14252	170673	11131	5082	131156	27824	1968	4043
Cronobacter	0	0	0	0	0	0	0	0	0	0	0	0	0	0	0	0	0	0	0	0	0	0	0	0	0	0	0	0	0	0	0	139	0	0	0	111	0	0	0	0	0	0	0	0	0	0	0	0	0
Crossiella	0	0	0	0	0	0	0	0	0	0	0	0	331	0	0	0	0	0	0	0	0	0	0	0	0	0	0	0	0	0	0	232	0	0	0	207	0	0	0	0	0	0	0	0	0	0	0	0	0
Cryobacterium	0	0	0	0	0	0	0	0	0	0	0	0	195	0	0	0	0	0	0	0	0	0	0	0	0	0	0	0	0	0	0	243	0	0	0	151	37	0	0	0	0	0	0	0	0	0	0	0	0
Cryptosporangium	0	0	0	0	0	0	0	0	0	0	0	0	402	0	0	0	0	0	0	0	0	0	0	0	0	0	0	0	0	0	0	413	0	0	0	345	0	0	0	0	0	0	0	0	0	0	0	0	0
Cupriavidus	98	0	0	0	0	0	0	904	0	0	0	0	1222	0	1400	0	0	0	879	0	0	659	492	0	139	0	606	0	170	0	787	1815	0	0	0	1304	234	0	0	0	0	0	0	1080	0	948	314	0	0
Curtobacterium	0	0	0	0	0	0	0	0	0	0	0	0	491	0	0	992	0	431	831	0	0	986	0	0	63	0	624	854	176	0	0	634	0	0	0	478	40	811	0	1396	0	0	0	0	0	1474	0	0	0
Curvibacter	0	0	0	0	0	0	0	0	0	0	0	0	0	0	0	0	0	0	693	0	0	0	0	0	60	0	0	0	0	0	0	190	0	0	0	154	1317	0	0	0	0	0	0	0	0	0	0	0	0
Cutibacterium	396	0	0	0	0	0	0	1644	0	0	0	0	1691	0	0	0	0	0	0	0	0	0	496	0	536	0	0	0	3589	0	0	0	0	0	0	0	531	0	0	0	0	0	0	0	0	0	0	0	0
Cystobacter	0	0	0	0	0	0	0	0	0	0	0	0	145	0	0	0	0	0	0	0	0	0	0	0	0	0	0	0	0	0	0	212	0	0	0	108	0	0	0	0	0	0	0	0	0	0	0	0	0
Cytophaga	0	0	0	0	0	0	0	0	0	0	0	0	0	0	0	0	0	0	0	0	0	0	0	0	0	0	0	0	0	0	0	0	0	0	0	0	0	0	0	0	0	0	0	0	0	0	0	0	0
Dechloromonas	0	590	0	0	0	0	760	0	0	0	0	0	0	0	0	0	625	0	638	0	0	641	671	508	0	0	616	0	0	0	0	152	0	0	0	0	28	0	0	0	0	442	0	0	0	1246	409	0	0
Dehalococcoides	0	0	0	0	0	0	0	0	0	0	0	0	0	0	0	0	0	0	0	0	0	0	0	0	0	0	0	0	0	0	0	0	0	0	0	0	0	0	0	0	0	0	0	0	0	0	0	0	0
Deinococcus	0	0	0	0	0	0	0	838	0	0	0	0	556	0	0	0	0	0	0	0	0	0	0	0	0	0	0	0	0	0	0	624	0	0	0	438	0	0	0	0	0	0	0	0	0	0	0	0	0
Delftia	0	0	0	0	0	0	0	0	0	0	0	0	0	0	1583	0	0	0	794	0	0	0	0	0	0	0	0	0	441	0	675	192	0	0	0	158	133	0	0	0	0	0	0	991	0	0	0	0	0
Demequina	0	0	0	0	0	0	0	0	0	0	0	0	0	0	0	0	0	0	0	0	0	0	0	0	0	0	0	0	0	0	0	144	0	0	0	110	0	0	0	0	0	0	0	0	0	0	0	0	0
Denitrobacterium	0	0	0	464	1001	0	632	0	897	0	0	0	0	776	0	0	0	609	0	0	0	0	0	451	0	0	0	0	0	0	0	0	1304	561	0	0	0	0	441	0	0	375	0	0	0	0	0	1108	550
Dermacoccus	0	0	0	0	0	0	0	0	0	0	0	0	0	0	0	0	0	0	0	0	0	0	0	0	0	0	0	0	0	0	0	0	0	0	0	0	0	0	0	0	0	0	0	0	0	0	0	0	0
Derxia	0	0	0	0	0	0	0	0	0	0	0	0	0	0	0	0	0	0	0	0	0	0	0	0	0	0	0	0	0	0	0	154	0	0	0	0	0	0	0	0	0	0	0	0	0	0	0	0	0
Desulfobulbus	379	67632	130734	93674	262971	38483	222417	597822	273395	681769	171721	594074	0	202068	10505	758702	119105	176245	3382	109262	148998	7439	161707	334724	6517	99471	82097	250608	7535	245493	62066	0	147872	111447	300369	566	43	43738	246001	119546	344948	258159	26448	0	1920944	459330	121741	282940	311137
Desulfococcus	0	0	0	0	581	0	0	0	0	0	0	0	0	0	0	0	0	0	0	0	0	0	0	0	0	0	0	0	0	0	0	0	0	0	0	0	0	0	0	0	0	0	0	0	0	0	0	0	0
Desulfocurvus	0	0	0	0	0	0	0	0	0	0	0	0	0	0	0	0	0	0	0	0	0	0	0	0	0	0	0	0	0	0	0	0	0	0	0	0	0	0	0	0	0	0	0	0	0	0	0	0	0
Desulfofustis	0	0	0	0	0	0	0	0	0	0	0	0	0	0	0	0	0	0	0	0	0	0	0	0	0	0	0	0	0	0	0	0	0	0	0	0	0	0	0	0	0	0	0	0	0	0	0	0	0
Desulfomicrobium	81	50878	86939	238968	236159	0	325737	99534	63890	26436	225418	383848	0	42858	2423	9912	102358	8851	33703	47571	547	0	201678	129163	4010	15218	17304	1734	964	25331	7865	0	152738	98378	73095	0	0	2978	43478	0	66180	103493	6812	13491	7080	1756	88037	201397	115042
Desulfotomaculum	0	0	0	0	0	0	0	0	0	0	0	0	0	0	0	0	0	0	0	0	0	0	0	0	0	517	0	0	0	0	0	0	0	0	0	0	0	0	0	0	0	0	0	0	0	0	0	0	0
Desulfovibrio	0	1767	1190	1562	2320	0	2148	5810	1725	2200	2746	4352	514	2089	3975	22236	1149	1244	865	1659	912	0	1729	1632	0	701	1781	2588	0	2285	764	610	1720	1682	2136	381	0	941	4891	1132	7058	1193	845	778	5322	0	2324	3239	1681
Desulfuromonas	0	0	0	0	0	0	0	0	0	0	0	0	170	0	0	0	0	0	0	0	0	0	0	0	0	0	0	0	0	0	0	202	0	0	0	130	0	0	0	0	0	0	0	0	0	0	0	674	0
Dethiosulfovibrio	0	0	0	0	0	0	0	0	0	0	447	0	0	0	0	0	0	0	0	0	0	0	0	0	0	0	0	0	0	0	0	0	0	0	0	0	0	0	0	0	0	0	0	0	0	0	0	0	0
Devosia	0	0	0	0	0	0	0	0	0	0	0	0	1040	0	0	0	0	0	0	0	0	0	0	0	0	0	0	0	186	0	0	658	0	0	0	1917	32	0	0	0	0	0	0	0	0	0	0	0	0
Dialister	0	956	1260	1227	0	0	0	1702	0	2705	1178	5484	0	6346	0	5464	0	5671	0	0	1141	0	0	0	57	1046	645	31480	0	3523	0	0	832	412	0	1071	0	0	617	0	2757	1824	1301	0	10830	0	833	1332	1608
Diaphorobacter	0	0	0	0	0	0	0	0	0	0	0	0	0	0	0	0	0	0	0	0	0	0	0	0	0	0	0	0	0	0	0	0	0	0	0	0	0	0	0	0	0	0	0	0	0	0	0	0	0
Dietzia	516	0	0	0	0	0	0	0	0	0	442	0	168	0	0	0	0	0	0	0	0	0	0	0	0	0	0	0	177	0	0	970	0	0	0	150	0	0	0	0	0	0	0	0	0	0	0	0	0
Dokdonella	0	0	0	0	0	0	0	0	0	0	0	0	375	0	0	0	0	0	0	0	0	0	0	0	0	0	0	0	0	0	0	450	0	0	0	1072	0	0	0	0	0	0	0	0	0	0	0	0	0
Dolosigranulum	0	0	0	0	0	0	0	0	0	0	0	0	0	0	0	0	0	0	0	0	0	0	0	0	0	0	0	0	0	0	0	0	0	0	0	0	0	0	0	0	0	0	0	0	0	0	0	0	0
Dongia	0	0	0	0	0	0	0	0	0	0	0	0	130	0	0	0	0	0	0	0	0	0	0	0	0	0	0	0	0	0	0	248	0	0	0	308	0	0	0	0	0	0	0	0	0	0	0	0	0
Dorea	0	0	0	0	0	0	0	770	0	0	497	0	0	0	0	0	0	0	0	0	0	0	0	0	0	1499	0	0	0	0	0	0	0	0	431	0	0	0	0	0	295	0	0	0	0	0	0	0	506
Duganella	0	0	0	0	0	0	0	0	0	0	0	0	317	0	0	0	0	0	0	0	0	0	0	0	53	0	0	0	92	0	0	474	0	0	0	394	38	0	0	0	0	0	0	0	0	0	0	0	0
Dyadobacter	0	0	0	0	0	0	0	0	0	0	0	0	0	0	0	0	0	0	0	0	0	0	0	0	0	0	0	0	0	0	0	157	0	0	0	109	0	0	0	0	0	0	0	0	0	0	0	0	0
Dyella	257	0	0	0	0	0	0	0	0	0	0	0	595	0	0	0	0	0	0	0	0	0	0	0	153	0	0	0	2912	0	0	990	0	0	0	1533	457	0	0	0	0	0	0	0	0	0	0	0	0
Edaphobacter	0	0	0	0	0	0	0	0	0	0	0	0	132	0	0	0	0	0	0	0	0	0	0	0	0	0	0	0	186	0	0	233	0	0	0	130	0	0	0	0	0	0	0	0	0	0	0	0	0
Edwardsiella	152	0	0	0	0	0	0	0	0	0	0	0	0	0	0	0	0	0	0	0	0	0	0	0	80	0	0	0	223	0	0	0	0	0	0	0	120	0	0	0	0	0	0	0	0	0	0	0	0
Eggerthella	0	688	1615	2627	3387	0	1141	1466	911	996	627	5458	0	914	0	2726	0	1582	0	0	2678	0	0	2405	0	1002	0	1468	0	1522	0	0	2252	1394	1549	0	0	0	1555	0	1331	2450	0	0	2316	0	1582	2275	4062
Eggerthia	0	1642	4581	3875	8579	0	1242	8768	1919	2106	4344	5370	0	3349	0	5910	780	4254	0	0	3271	0	1029	3511	75	23220	1068	10470	0	2880	0	0	7124	3251	4176	0	0	0	3094	0	3120	4190	0	0	3222	0	3867	6793	9190
Eikenella	0	35335	1769	25931	0	22050	11269	17636	4730	1165	7241	5790	0	11041	471914	6416	25179	5952	166919	10002	0	65666	13116	13189	1273	0	42601	31190	148	13831	19690	0	0	1935	855	0	0	45255	6646	44839	6559	3536	119910	452488	5138	28406	4123	1918	672
Elioraea	0	0	0	0	0	0	0	0	0	0	0	0	188	0	0	0	0	0	0	0	0	0	0	0	0	0	0	0	0	0	0	273	0	0	0	195	0	0	0	0	0	0	0	0	0	0	0	0	0
Elizabethkingia	0	0	0	0	0	0	0	0	0	0	0	0	0	0	0	0	0	0	0	0	0	0	0	0	0	0	0	0	153	0	0	0	0	0	0	0	99	0	0	0	0	0	0	0	0	0	0	0	0
Emergencia	0	0	780	613	1938	0	0	0	0	0	0	0	0	0	0	774	0	443	0	0	0	0	0	0	0	3309	0	0	0	0	0	0	1360	867	995	0	0	0	0	0	498	399	0	0	0	0	0	1518	1532
Enhydrobacter	0	0	0	0	0	0	0	0	0	0	0	0	0	0	0	0	0	0	0	0	0	0	0	0	0	0	0	0	82	0	0	342	0	0	0	530	0	0	0	0	0	0	0	0	0	0	0	0	0
Enorma	0	0	0	0	0	0	0	0	0	0	0	0	0	0	0	0	0	0	0	0	719	0	0	0	0	0	0	0	0	0	0	0	547	0	0	0	0	0	0	0	0	0	0	0	1208	0	0	0	0
Ensifer	0	0	0	0	0	0	0	0	0	0	0	0	449	0	0	0	0	0	0	0	0	0	0	0	0	0	0	0	0	0	0	550	0	0	0	1179	0	0	0	0	0	0	0	0	0	0	0	0	0
Enterobacter	174	0	0	0	0	0	0	0	0	0	0	0	175	0	0	0	0	0	0	0	0	0	0	0	69	0	0	0	9760	0	0	281	0	0	0	230	167	0	0	0	0	0	0	0	0	0	0	0	0
Enterococcus	390410	0	0	0	771	0	0	14608	613	0	2442	0	371	0	0	1062	0	0	785	0	0	0	0	0	24690	1273	0	904	59020	663	0	130	833	358	480	662	23830	1225	528	0	334	0	1833	0	0	1494	0	955	452
Enterorhabdus	0	0	0	574	833	0	0	0	0	0	0	1108	0	0	0	0	0	0	0	0	498	0	0	603	0	0	0	0	0	0	0	0	546	361	497	0	0	0	0	0	356	579	0	0	0	0	401	0	944
Eoetvoesia	0	0	0	0	0	0	0	0	0	0	0	0	0	0	0	0	0	0	0	0	0	0	0	0	0	0	0	0	0	0	0	0	0	0	0	0	0	0	0	0	0	0	0	0	0	0	0	0	0
Erythrobacter	0	0	0	0	0	0	0	0	0	0	0	0	0	0	0	0	0	0	0	0	0	0	0	0	0	0	0	0	0	0	0	173	0	0	0	214	0	0	0	0	0	0	0	0	0	0	0	0	0
Escherichia	702	0	0	0	0	0	0	1298	0	0	0	0	0	0	0	0	0	0	0	0	0	0	0	0	1114	0	0	0	1208	0	0	0	0	0	0	0	8837	0	0	0	0	0	0	0	0	0	0	0	0
Ethanoligenens	0	0	0	0	0	0	0	0	0	0	0	0	0	0	0	0	0	0	0	0	0	0	0	0	0	0	0	0	0	0	0	0	0	0	0	0	0	0	0	0	0	0	0	0	0	0	0	0	0
Eubacterium	0	17009	2231	5558	3521	6352	1334	25934	1942	2095	5371	4632	0	3432	23916	18496	20699	3065	29438	18098	1327	29082	2273	9411	588	7844	23122	26600	211	2272	23774	0	2635	1797	2421	0	0	21971	2109	40834	4326	2116	14840	2960	5632	85702	5538	3881	3149
Extensimonas	0	0	0	0	0	0	0	0	0	0	0	0	0	0	871	0	0	0	0	0	0	0	0	0	0	0	0	0	0	0	0	0	0	0	0	0	0	0	0	0	0	0	0	0	0	0	0	0	0
Faecalibacterium	0	0	0	449	870	0	554	1222	0	598	594	1374	0	528	0	2056	0	492	0	0	0	0	505	554	0	457	0	0	0	0	0	0	722	528	740	0	0	0	0	0	419	506	0	0	0	0	541	898	626
Filifactor	0	10230	4577	10834	8389	0	4420	33642	1898	4322	26716	13700	0	25964	1490	8720	3085	17976	9136	1753	789	0	3024	8549	190	3082	9581	6096	0	14063	716	0	3421	4054	2381	0	0	1888	8140	1082	8900	4501	3170	0	1848	0	4612	16896	6116
Filimonas	0	0	0	0	0	0	0	0	0	0	0	0	0	0	0	0	0	0	0	0	0	0	0	0	0	0	0	0	0	0	0	0	0	0	0	0	0	0	0	0	0	0	0	0	0	0	0	0	0
Finegoldia	0	0	0	0	0	0	0	0	0	0	0	0	0	0	0	0	0	0	0	0	0	0	0	0	0	1080	0	0	0	0	0	0	0	0	0	0	36	0	0	0	0	0	0	0	0	0	0	0	0
Flavobacterium	539	0	0	0	0	0	0	768	0	0	0	0	0	0	0	0	743	0	0	0	0	0	0	0	1746	403	0	0	790	0	0	194	0	0	0	226	135	0	0	0	0	0	938	1072	0	0	0	0	0
Flexibacter	0	0	0	0	0	0	0	0	0	0	0	0	0	0	0	0	0	0	0	0	0	0	0	0	0	0	0	0	0	0	0	0	0	0	0	0	0	0	0	0	0	0	0	0	0	0	0	0	0
Flexilinea	0	0	0	0	0	0	0	0	0	0	0	0	0	0	0	1158	0	0	0	0	0	0	0	0	0	0	0	0	0	0	0	0	0	0	0	0	0	0	0	0	0	0	0	0	0	0	0	0	0
Frankia	0	0	0	0	0	0	0	0	0	0	0	0	1844	0	0	0	0	0	0	0	0	0	0	0	0	0	0	0	0	0	0	2278	0	0	0	1796	58	0	0	0	0	0	0	0	0	0	0	0	0
Frateuria	0	0	0	0	0	0	0	0	0	0	0	0	197	0	0	0	0	0	0	0	0	0	0	0	0	0	0	0	244	0	0	324	0	0	0	604	0	0	0	0	0	0	0	0	0	0	0	0	0
Friedmanniella	0	0	0	0	0	0	0	0	0	0	0	0	276	0	0	0	0	0	0	0	0	0	0	0	0	0	0	0	0	0	0	289	0	0	0	259	49	0	0	0	0	0	0	0	0	0	0	0	0
Frigoribacterium	0	0	0	0	0	0	0	0	0	0	0	0	129	0	0	0	0	0	0	0	0	0	0	0	0	0	0	0	0	0	0	190	0	0	0	135	0	0	0	0	0	0	0	0	0	0	0	0	0
Fulvimonas	0	0	0	0	0	0	0	0	0	0	0	0	134	0	0	0	0	0	0	0	0	0	0	0	0	0	0	0	196	0	0	182	0	0	0	278	0	0	0	0	0	0	0	0	0	0	0	0	0
Fusobacterium	0	24160	6198	12746	3522	19426	8648	25096	2738	4872	13004	12172	0	21073	2568	7928	15675	13078	53383	5839	1965	33257	5680	20563	729	13058	22204	18714	0	25969	10062	0	3160	2623	2654	0	0	24706	7583	13465	6681	5693	51600	17394	5126	25526	6087	9626	5384
Gardnerella	0	0	0	0	0	0	0	0	0	0	0	0	0	0	0	0	0	0	0	0	0	0	0	0	47	0	0	0	0	0	0	0	0	0	0	0	0	0	0	0	0	0	0	0	0	0	0	0	0
Gelidibacter	0	0	0	0	0	0	0	0	0	0	0	0	0	0	0	0	0	0	0	0	0	0	0	0	0	0	0	0	0	0	0	0	0	0	0	351	0	0	0	0	0	0	0	0	0	0	0	0	0
Gemella	0	18277	893	5910	1287	13852	2121	46760	0	1061	2929	2334	0	5533	18967	16146	9864	3042	78288	1548	534	77383	1396	7620	1536	4816	47620	71366	81	2107	1071	0	919	569	714	0	0	74766	4395	20863	5486	2291	78512	78307	4814	17884	2520	2279	2646
Geminicoccus	0	0	0	0	0	0	0	0	0	0	0	0	0	0	0	0	0	0	0	0	0	0	0	0	0	0	0	0	0	0	0	134	0	0	0	114	0	0	0	0	0	0	0	0	0	0	0	0	0
Gemmata	0	0	0	0	0	0	0	0	0	0	0	0	190	0	0	0	0	0	0	0	0	0	0	0	0	0	0	0	81	0	0	339	0	0	0	329	0	0	0	0	0	0	0	0	0	0	0	0	0
Gemmatimonas	0	0	0	0	0	0	0	0	0	0	0	0	456	0	0	0	0	0	0	0	0	0	0	0	0	0	0	0	0	0	0	440	0	0	0	370	0	0	0	0	0	0	0	0	0	0	0	0	0
Gemmatirosa	0	0	0	0	0	0	0	0	0	0	0	0	1053	0	0	0	0	0	0	0	0	0	0	0	0	0	0	0	0	0	0	1283	0	0	0	852	0	0	0	0	0	0	0	0	0	0	0	0	0
Gemmobacter	0	0	0	0	0	0	0	0	0	0	0	0	0	0	0	0	0	0	0	0	0	0	0	0	0	0	0	0	0	0	0	0	0	0	0	0	0	0	0	0	0	0	0	0	0	0	0	0	0
Geoalkalibacter	0	0	0	0	0	0	0	0	0	0	0	0	0	0	0	0	0	0	0	0	0	0	0	0	0	0	0	0	0	0	0	0	0	0	0	0	0	0	0	0	0	0	0	0	0	0	0	0	0
Geobacillus	0	0	0	0	0	0	0	0	0	0	0	0	0	0	0	0	0	0	0	0	0	0	0	0	0	0	0	0	0	0	0	0	0	0	0	0	40	0	0	0	0	0	0	0	0	0	0	0	0
Geobacter	0	647	0	694	1084	0	1061	1854	1475	852	1257	1906	489	775	0	1104	0	451	0	894	0	0	836	603	0	0	0	0	0	671	0	634	1471	1141	1139	328	0	0	0	0	641	635	0	0	2224	0	466	2292	681
Geodermatophilus	59	0	0	0	0	0	0	0	0	0	0	0	1748	0	0	0	0	0	0	0	0	706	0	0	0	0	0	0	155	0	0	1710	0	0	0	1474	105	624	0	1080	0	0	0	0	0	1036	0	0	0
Georgenia	192	0	0	0	0	0	0	0	0	0	0	0	0	0	0	0	0	0	639	0	0	808	0	0	0	0	0	0	0	0	0	0	0	0	0	0	0	707	0	1123	0	0	0	0	0	994	0	0	0
Geosporobacter	0	0	0	0	0	0	0	0	0	0	0	0	0	0	0	0	0	0	0	0	0	0	0	0	0	559	0	0	0	0	0	0	0	0	0	0	0	0	0	0	0	0	0	0	0	0	0	0	0
Geothrix	0	0	0	0	0	0	0	0	0	0	0	0	0	0	0	0	0	0	0	0	0	0	0	0	0	0	0	0	0	0	0	131	0	0	0	0	0	0	0	0	0	0	0	0	0	0	0	0	0
Giesbergeria	66	0	0	0	0	0	0	0	0	0	0	0	0	0	0	0	0	0	0	0	0	0	0	0	0	0	0	0	0	0	0	0	0	0	0	0	0	0	0	0	0	0	0	0	0	0	0	0	0
Gilliamella	0	0	0	0	0	0	0	0	0	0	0	0	0	0	0	0	0	0	0	0	0	0	0	0	186	0	0	0	0	0	0	0	0	0	0	0	298	0	0	0	0	0	0	0	0	0	0	0	0
Glutamicibacter	0	0	0	0	0	0	0	0	0	0	0	0	0	0	0	0	0	0	0	0	0	0	0	0	0	0	0	0	0	0	0	0	0	0	0	245	0	0	0	0	0	0	0	0	0	0	0	0	0
Glycomyces	357	0	0	0	0	0	0	0	0	0	0	0	564	0	0	0	0	0	0	0	0	0	0	0	0	0	0	0	0	0	0	1607	0	0	0	523	0	0	0	852	0	0	0	0	0	0	0	0	0
Gordonia	0	0	0	0	0	0	0	0	0	0	0	0	370	0	0	0	0	0	0	0	0	0	0	0	0	0	0	0	181	0	0	461	0	0	0	323	101	0	0	0	0	0	0	0	0	0	0	0	0
Gordonibacter	0	987	2186	3253	4351	0	1587	1572	1203	969	723	4524	0	1291	0	3012	0	1734	0	0	1916	0	0	3021	74	741	0	1714	0	2144	0	0	2459	1637	1847	0	0	0	1759	0	1471	2906	0	0	2322	0	2101	2546	4831
Granulicatella	0	3555	0	1190	0	24026	0	22692	0	0	0	0	0	627	2293	4908	17590	0	11719	605	0	16676	0	2034	336	423	20211	12652	0	0	2341	0	0	0	0	0	0	36104	627	22118	720	0	16029	3415	0	17586	470	0	0
Granulicella	0	0	0	0	0	0	0	0	0	0	0	0	0	0	0	0	0	0	0	0	0	0	0	0	0	0	0	0	0	0	0	136	0	0	0	0	0	0	0	0	0	0	0	0	0	0	0	0	0
Granulicoccus	0	0	0	0	0	0	0	0	0	0	0	0	0	0	0	0	0	0	0	0	0	0	0	0	0	0	0	0	0	0	0	0	0	0	0	0	0	0	0	0	0	0	0	0	0	0	0	0	0
Haemophilus	0	1235	0	1322	0	2416	0	1526	0	0	0	0	0	0	5343	3782	5638	0	3400	534	0	1236	0	887	58	0	7003	1072	0	0	2881	0	0	0	0	0	0	4241	0	7911	296	0	16924	25331	0	2340	440	0	0
Halanaerobium	0	0	0	0	0	0	0	0	0	0	0	0	0	0	0	0	0	0	0	0	0	0	0	0	0	485	0	0	0	0	0	0	0	0	0	0	0	0	0	0	0	0	0	0	0	0	0	0	0
Haliangium	0	0	0	0	0	0	0	0	0	0	0	0	221	0	0	0	0	0	0	0	0	0	0	0	0	0	0	0	0	0	0	253	0	0	0	142	0	0	0	0	0	0	0	0	0	0	0	0	0
Halomonas	107	0	0	0	0	0	0	970	0	0	0	0	870	0	0	0	0	0	0	0	0	0	434	0	47	0	0	0	268	0	0	1392	0	0	0	1138	174	0	0	0	280	0	0	0	0	0	0	0	0
Halorubrum	0	0	0	0	0	0	0	0	0	0	0	0	145	0	0	0	0	0	0	0	0	0	0	0	0	0	0	0	0	0	0	185	0	0	0	0	0	0	0	0	0	0	0	0	0	0	0	0	0
Hamadaea	0	0	0	0	0	0	0	0	0	0	0	0	200	0	0	0	0	0	0	0	0	0	0	0	0	0	0	0	0	0	0	201	0	0	0	133	0	0	0	0	0	0	0	0	0	0	0	0	0
Helicobacter	98	0	0	0	0	0	0	1000	0	0	0	0	0	0	0	0	0	0	0	0	0	0	0	0	73	756	0	0	102	0	0	0	0	0	0	0	73	0	0	0	0	0	0	0	0	0	0	0	446
Hephaestia	0	0	0	0	0	0	0	0	0	0	0	0	0	0	0	0	0	0	0	0	0	0	0	0	0	0	0	0	0	0	0	0	0	0	0	0	0	0	0	0	0	0	0	0	0	0	0	0	0
Herbaspirillum	0	0	0	0	0	0	0	0	0	0	0	0	117	0	0	0	0	0	0	0	0	0	0	0	0	0	0	0	0	0	0	209	0	0	0	181	0	0	0	0	0	0	0	0	0	0	0	0	0
Herbidospora	0	0	0	0	0	0	0	0	0	0	0	0	7862	0	0	0	0	0	0	0	0	0	0	0	0	0	0	0	0	0	0	10520	0	0	0	7333	0	0	0	0	0	0	0	0	0	0	0	0	0
Histophilus	0	0	0	0	0	0	0	0	0	0	0	0	0	0	0	0	0	0	0	0	0	0	0	0	0	0	0	0	0	0	0	0	0	353	0	0	0	0	0	0	0	0	0	0	0	0	0	0	0
Hoeflea	0	0	0	0	0	0	0	0	0	0	0	0	285	0	0	0	0	0	0	0	0	0	0	0	0	0	0	0	0	0	0	256	0	0	0	1267	0	0	0	0	0	0	0	0	0	0	0	0	0
Homo	246	0	0	0	0	0	0	0	0	0	0	0	555	0	0	0	0	0	0	0	0	0	0	0	307	0	0	0	844	0	0	0	0	0	0	220	411	0	0	0	0	0	0	0	0	0	0	0	0
Hungatella	0	0	0	0	470	0	0	0	0	0	0	0	0	0	0	862	0	0	0	0	0	0	0	0	0	440	0	0	0	0	0	0	0	0	0	0	0	0	0	0	272	0	0	0	0	0	0	0	393
Hydrocarboniphaga	0	0	0	0	0	0	0	0	0	0	0	0	0	0	0	0	0	0	0	0	0	0	0	0	0	0	0	0	0	0	0	149	0	0	0	119	0	0	0	0	0	0	0	0	0	0	0	0	0
Hydrogenophaga	0	0	0	0	0	0	0	914	0	0	0	0	291	0	1514	0	0	0	1212	688	0	870	0	0	54	0	0	0	0	0	988	1099	0	0	0	331	171	0	0	0	0	0	0	1137	0	0	420	0	0
Hydrotalea	0	0	0	0	0	0	0	0	0	0	0	0	0	0	0	0	0	0	0	0	0	0	0	0	0	0	0	0	291	0	0	0	0	0	0	0	0	0	0	0	0	0	0	0	0	0	0	0	0
Hylemonella	0	0	0	0	0	0	0	0	0	0	0	0	0	0	0	0	0	0	0	0	0	0	0	0	0	0	0	0	0	0	0	0	0	0	0	0	117	0	0	0	0	0	0	0	0	0	0	0	0
Hymenobacter	0	0	0	0	0	0	0	0	0	0	0	0	191	0	0	0	0	0	0	0	0	0	0	0	0	0	0	0	108	0	0	303	0	0	0	237	54	0	0	0	0	0	0	0	0	0	0	0	0
Hyphomicrobium	0	0	0	0	0	0	0	0	0	0	0	0	428	0	0	0	0	0	0	0	0	0	0	0	0	0	0	0	0	0	0	1848	0	0	0	1124	0	0	0	0	0	0	0	0	0	0	0	0	0
Ideonella	0	0	0	0	0	0	0	0	0	0	0	0	150	0	0	0	0	0	0	0	0	0	0	0	0	0	0	0	0	0	0	276	0	0	0	145	0	0	0	0	0	0	0	0	0	0	0	0	0
Immundisolibacter	0	0	0	0	0	0	0	0	0	0	0	0	0	0	0	0	0	0	0	0	0	0	0	0	0	0	0	0	0	0	0	206	0	0	0	142	0	0	0	0	0	0	0	0	0	0	0	0	0
Inediibacterium	0	0	0	0	0	0	0	0	0	0	0	0	0	0	0	0	0	0	0	0	0	0	0	0	0	581	0	0	0	0	0	0	0	0	0	0	0	0	0	0	0	0	0	0	0	0	0	0	0
Inquilinus	0	0	0	0	0	0	0	0	0	0	0	0	377	0	0	0	0	0	0	0	0	0	0	0	0	0	0	0	0	0	0	593	0	0	0	803	0	0	0	0	0	0	0	0	0	0	0	0	0
Intestinimonas	0	0	0	0	588	0	0	0	0	0	0	0	0	0	0	972	0	0	0	0	0	0	0	0	0	0	0	0	0	0	0	0	0	0	0	0	0	0	0	0	0	0	0	0	0	0	0	0	0
Isoptericola	422	0	0	0	0	0	0	0	0	0	0	0	143	0	0	0	0	0	0	0	0	0	0	0	0	0	0	0	0	0	0	157	0	0	0	138	0	0	0	915	0	0	0	0	0	0	0	0	0
Janibacter	0	0	0	0	0	0	0	0	0	0	0	0	159	0	0	0	0	0	0	0	0	0	0	0	0	0	0	0	122	0	0	162	0	0	0	190	84	0	0	0	0	0	0	0	0	0	0	0	0
Janthinobacterium	0	0	0	0	0	0	0	0	0	0	0	0	323	0	0	0	0	0	0	0	0	0	0	0	66	0	0	0	1023	0	0	549	0	0	0	394	64	0	0	0	0	0	0	0	0	0	0	0	0
Jeotgalicoccus	210	0	0	0	0	0	0	0	0	0	0	0	0	0	0	0	0	0	0	0	0	0	0	0	0	0	0	0	105	0	0	0	0	0	0	679	0	0	0	0	0	0	0	0	0	0	0	0	0
Jiangella	0	0	0	0	0	0	0	0	0	0	0	0	1145	0	0	0	0	0	0	0	0	0	0	0	0	0	0	0	0	0	0	2011	0	0	0	789	95	0	0	0	0	0	0	0	0	0	0	0	0
Johnsonella	0	47219	7703	30332	2516	1439	27111	20064	4448	5285	15981	9296	0	26645	1535	4560	23713	16977	14329	33803	951	13054	20884	48998	199	5496	40219	12238	258	23096	20449	0	1605	3000	3093	0	0	6484	25137	6141	4552	11070	43253	8040	4626	57398	6163	10274	3910
Jonquetella	0	636	1002	1060	1882	0	1033	2018	975	934	1363	2136	0	1293	0	916	620	949	0	0	0	0	1172	591	41	962	0	0	0	1221	0	0	1291	1137	1279	0	0	0	651	0	760	697	0	0	0	0	685	1838	1250
Kaistia	0	0	0	0	0	0	0	0	0	0	0	0	153	0	0	0	0	0	0	0	0	0	0	0	0	0	0	0	0	0	0	289	0	0	0	399	0	0	0	0	0	0	0	0	0	0	0	0	0
Kibdelosporangium	0	0	0	0	0	0	0	0	0	0	0	0	3348	0	0	0	0	0	0	0	0	0	0	0	0	0	0	0	0	0	0	754	0	0	0	528	0	0	0	0	0	0	0	0	0	0	0	0	0
Kineosporia	0	0	0	0	0	0	0	0	0	0	0	0	300	0	0	0	0	0	0	0	0	0	0	0	0	0	0	0	0	0	0	244	0	0	0	218	80	0	0	0	0	0	0	0	0	0	0	0	0
Kingella	0	4193	0	2970	0	17315	0	1226	0	0	0	0	0	0	5846	1002	3311	0	9694	1486	0	9140	845	777	168	0	3032	2500	0	0	7262	0	0	0	0	0	0	7065	0	7177	0	0	2952	18934	0	3894	843	0	0
Kitasatospora	0	0	0	0	0	0	0	0	0	0	0	0	1658	0	0	0	0	0	0	0	0	0	0	0	0	0	0	0	0	0	0	1921	0	0	0	1174	43	0	0	0	0	0	0	0	0	0	0	0	0
Klebsiella	163	0	0	0	0	0	0	0	0	0	0	0	0	0	0	0	0	0	0	0	0	0	0	0	161	0	0	0	246	0	0	150	0	0	0	0	292	0	0	0	0	0	0	0	0	0	0	0	0
Kocuria	2481	671	0	0	0	855	0	64968	0	0	1367	0	565	576	0	1164	0	616	1166	0	1573	1470	0	0	109402	0	863	888	8906	0	0	402	0	0	0	210	222	1271	0	1691	0	0	0	0	0	1602	0	0	0
Kribbella	0	0	0	0	0	0	0	0	0	0	0	0	7947	0	0	0	0	0	0	0	0	0	0	0	0	0	0	0	0	0	0	501	0	0	0	272	0	0	0	0	0	0	0	0	0	0	0	0	0
Kutzneria	0	0	0	0	0	0	0	0	0	0	0	0	1053	0	0	0	0	0	0	0	0	0	0	0	0	0	0	0	0	0	0	626	0	0	0	458	0	0	0	0	0	0	0	0	0	0	0	0	0
Kytococcus	0	3793	0	0	0	6336	0	8624	0	674	1259	1568	122	1013	2448	22948	0	968	5894	1273	616	10108	0	1633	192	0	4195	24504	250	0	782	0	0	0	0	0	34	5933	826	13633	854	650	2112	1026	6544	5148	871	2107	675
Lachnoanaerobaculum	0	3539	663	1652	1058	4776	1161	6890	629	739	2512	2330	0	2352	1357	6850	3208	2918	3932	2594	0	4661	1009	4540	74	1547	4106	7658	0	1617	1584	0	760	916	928	0	0	3606	1551	9950	1512	1091	2349	0	1574	16214	2436	1788	1104
Lachnoclostridium	0	0	0	0	536	0	0	940	0	0	519	0	0	0	0	1058	0	0	0	0	0	0	0	0	0	711	0	0	0	0	0	0	0	347	439	0	0	0	0	0	360	0	0	0	0	0	358	0	640
Lactobacillus	296	0	782	948	992	0	662	1906	566	604	755	1302	211	618	0	1744	746	659	685	0	496	0	603	650	202	2184	0	1306	430	640	0	293	882	612	1055	247	398	0	572	0	653	587	0	0	0	1710	524	1195	1237
Lactococcus	0	0	0	0	0	0	0	0	0	0	0	0	0	0	0	0	0	0	0	0	0	0	0	0	0	0	0	0	0	0	0	0	0	0	0	0	80	0	0	0	0	0	0	0	0	0	0	0	0
Lacunisphaera	0	0	0	0	0	0	0	0	0	0	0	0	0	0	0	0	0	0	0	0	0	0	0	0	0	0	0	0	0	0	0	215	0	0	0	2261	0	0	0	0	0	0	0	0	0	0	0	0	0
Lautropia	0	145933	4020	20074	0	274813	4656	139316	609	0	10296	2174	0	5840	914587	30104	190800	7709	446582	165280	0	302375	39822	52707	7606	953	272760	77398	632	1678	542478	0	0	1163	0	0	0	244306	8172	118386	8026	10406	123208	893310	7088	113132	27082	4005	4222
Lechevalieria	0	0	0	0	0	0	0	0	0	0	0	0	776	0	0	0	0	0	0	0	0	0	0	0	0	0	0	0	0	0	0	494	0	0	0	359	0	0	0	0	0	0	0	0	0	0	0	0	0
Leclercia	0	0	0	0	0	0	0	0	0	0	0	0	0	0	0	0	0	0	0	0	0	0	0	0	0	0	0	0	461	0	0	0	0	0	0	0	0	0	0	0	0	0	0	0	0	0	0	0	0
Legionella	0	0	0	0	0	0	0	0	0	0	0	0	0	0	0	0	0	0	0	0	0	0	0	0	0	0	0	0	0	0	0	0	0	0	0	186	0	0	0	0	0	0	0	0	0	0	0	0	0
Leifsonia	104	0	0	0	0	0	0	0	0	0	0	0	358	0	0	0	0	0	0	0	0	0	0	0	43	0	0	0	2056	0	0	547	0	0	0	401	29	0	0	0	0	0	0	0	0	0	0	0	0
Leisingera	0	0	0	0	0	0	0	0	0	0	0	0	0	0	0	0	0	0	0	0	0	0	0	0	0	0	0	0	0	0	0	0	0	0	0	107	0	0	0	0	0	0	0	0	0	0	0	0	0
Lelliottia	0	0	0	0	0	0	0	0	0	0	0	0	0	0	0	0	0	0	0	0	0	0	0	0	0	0	0	0	412	0	0	0	0	0	0	0	0	0	0	0	0	0	0	0	0	0	0	0	0
Lentzea	0	0	0	0	0	0	0	0	0	0	0	0	1389	0	0	0	0	0	0	0	0	0	0	0	0	0	0	0	0	0	0	1049	0	0	0	829	33	0	0	0	0	0	0	0	0	0	0	0	0
Leptospira	0	0	0	0	0	0	0	0	0	0	0	0	0	0	0	0	0	0	0	0	0	0	0	0	0	0	0	0	399	0	0	0	0	0	0	0	0	0	0	0	0	0	0	0	0	0	0	0	0
Leptothrix	0	0	0	0	0	0	0	0	0	0	0	0	0	0	0	0	0	0	0	0	0	0	0	0	0	0	0	0	0	0	0	177	0	0	0	0	32	0	0	0	0	0	0	0	0	0	0	0	0
Leptotrichia	0	28111	1634	17680	3502	41139	1316	12526	2583	2301	2109	4974	0	1556	28873	8724	61463	10365	70478	22478	1777	38189	6933	6564	1082	2835	15243	28542	108	4023	27204	0	2641	721	1901	0	0	18845	1166	45675	684	3448	40450	62306	3050	80634	11555	2197	2087
Leucobacter	0	0	0	0	0	0	0	0	0	0	0	0	0	0	0	0	0	0	0	0	0	0	0	0	0	0	0	0	0	0	684	0	0	0	0	0	0	0	0	0	0	0	0	0	0	0	0	0	0
Leuconostoc	0	0	0	0	0	0	0	0	0	0	0	0	0	0	0	0	0	0	0	0	0	0	0	0	0	0	0	0	0	0	0	0	0	0	0	0	33	0	0	0	0	0	0	0	0	0	0	0	0
Libanicoccus	0	0	0	0	0	0	0	0	0	0	0	0	0	0	0	0	0	0	0	0	627	0	0	0	0	0	0	0	0	0	0	0	0	0	0	0	0	0	0	0	0	0	0	0	0	0	0	0	0
Limnohabitans	0	0	0	0	0	0	0	0	0	0	0	0	0	0	0	0	0	0	0	0	0	0	0	0	79	0	0	0	0	0	0	0	0	0	0	0	0	0	0	0	0	0	0	0	0	0	0	0	0
Listeria	0	0	0	0	589	0	0	0	0	0	0	0	0	0	0	0	0	0	0	0	0	0	0	0	0	0	0	0	0	0	0	0	0	0	704	0	0	0	0	0	0	0	0	0	0	0	0	0	0
Loktanella	0	0	0	0	0	0	0	0	0	0	0	0	0	0	0	0	0	0	0	0	0	0	0	0	0	0	0	0	0	0	0	132	0	0	0	0	0	0	0	0	0	0	0	0	0	0	0	0	0
Longispora	0	0	0	0	0	0	0	0	0	0	0	0	177	0	0	0	0	0	0	0	0	0	0	0	0	0	0	0	0	0	0	212	0	0	0	158	0	0	0	0	0	0	0	0	0	0	0	0	0
Luteibacter	0	0	0	0	0	0	0	0	0	0	0	0	263	0	0	0	0	0	0	0	0	0	0	0	0	0	0	0	108	0	0	396	0	0	0	488	0	0	0	0	0	0	0	0	0	0	0	0	0
Luteimonas	1351	0	0	0	0	0	0	0	0	0	0	0	1996	0	0	0	0	0	0	0	0	0	0	0	0	0	0	0	0	0	0	2159	0	0	0	12791	0	0	0	0	0	0	0	0	0	0	0	0	0
Luteitalea	0	0	0	0	0	0	0	0	0	0	0	0	607	0	0	0	0	0	0	0	0	0	0	0	0	0	0	0	0	0	0	1448	0	0	0	2271	0	0	0	0	0	0	0	0	0	0	0	0	0
Lutibacter	0	0	0	0	0	0	0	0	0	0	0	0	0	0	0	0	0	0	0	0	0	0	0	0	0	0	0	0	0	0	0	0	0	0	0	0	0	0	0	0	0	0	0	0	0	0	0	0	0
Lysinimicrobium	0	0	0	0	0	0	0	0	0	0	0	0	216	0	0	920	0	0	728	0	0	918	0	0	0	0	0	904	0	0	0	228	0	0	0	204	0	710	0	1282	0	0	0	0	0	1198	0	0	0
Lysobacter	75	0	0	0	0	0	0	1084	0	0	0	0	3264	0	0	0	0	0	0	0	0	0	0	0	0	0	0	0	149	0	0	5506	0	0	0	17962	168	0	0	0	0	0	0	0	0	0	0	0	0
Macromonas	0	0	0	0	0	0	0	0	0	0	0	0	0	0	0	0	0	0	693	0	0	0	0	0	0	0	0	0	0	0	0	0	0	0	0	0	68	0	0	0	0	0	0	0	0	0	0	0	0
Mageeibacillus	0	0	0	0	608	0	0	0	0	0	0	0	0	0	0	0	0	0	0	0	597	0	0	0	0	0	0	0	0	0	0	0	0	0	718	0	0	0	0	0	0	0	0	0	0	0	0	0	0
Magnetospirillum	0	0	0	0	0	0	0	0	0	0	0	0	185	0	0	0	0	0	0	0	0	0	0	0	0	0	0	0	0	0	0	375	0	0	0	274	0	0	0	0	0	0	0	0	0	0	0	0	0
Mangrovibacter	0	0	0	0	0	0	0	0	0	0	0	0	0	0	0	0	0	0	0	0	0	0	0	0	0	0	0	0	0	0	0	0	0	0	0	0	0	0	0	0	0	0	0	0	0	0	0	0	0
Mannheimia	0	0	0	0	0	0	0	0	0	0	0	0	0	0	0	0	0	0	0	0	0	0	0	0	0	1206	0	0	0	0	0	0	0	0	0	0	0	0	0	0	0	0	0	0	0	0	0	0	0
Marichromatium	0	0	0	0	0	0	0	0	0	0	0	0	161	0	0	0	0	0	0	0	0	0	0	0	0	0	0	0	0	0	0	216	0	0	0	172	0	0	0	0	0	0	0	0	0	0	0	0	0
Marinactinospora	0	0	0	0	0	0	0	0	0	0	0	0	327	0	0	0	0	0	0	0	0	0	0	0	0	0	0	0	0	0	0	312	0	0	0	235	0	0	0	0	0	0	0	0	0	0	0	0	0
Marinobacter	0	0	0	0	0	0	0	0	0	0	0	0	212	0	0	0	0	0	0	0	0	0	0	0	0	0	0	0	0	0	0	290	0	0	0	221	0	0	0	0	0	0	0	0	0	0	0	0	0
Marmoricola	149	0	0	0	0	0	0	0	0	0	0	0	1052	0	0	0	0	0	0	0	0	0	0	0	0	0	0	0	96	0	0	614	0	0	0	603	75	0	0	0	0	0	0	0	0	0	0	0	0
Martelella	0	0	0	0	0	0	0	0	0	0	0	0	0	0	0	0	0	0	0	0	0	0	0	0	0	0	0	0	0	0	0	0	0	0	0	184	0	0	0	0	0	0	0	0	0	0	0	0	0
Massilia	134	0	0	0	0	0	0	0	0	0	0	0	1011	0	0	0	0	0	0	0	0	0	0	0	106	0	0	0	336	0	0	1552	0	0	0	1187	82	0	0	0	0	0	0	0	0	0	0	0	0
Megasphaera	0	0	0	0	694	0	0	792	0	0	0	0	0	0	0	790	0	0	0	0	0	0	0	0	0	608	0	0	0	0	0	0	554	359	556	0	0	0	0	0	367	354	0	0	0	0	0	774	486
Meiothermus	52	0	0	0	0	0	0	0	0	0	0	0	217	0	0	0	0	0	0	0	0	0	0	0	0	0	0	0	202	0	0	317	0	0	0	205	60	0	0	0	0	0	0	0	0	0	0	0	0
Melaminivora	0	0	0	0	0	0	0	0	0	0	0	0	0	0	0	0	0	0	0	0	0	0	0	0	0	0	0	0	0	0	0	0	0	0	0	0	0	0	0	0	0	0	0	0	0	0	0	0	0
Melittangium	0	0	0	0	0	0	0	0	0	0	0	0	0	0	0	0	0	0	0	0	0	0	0	0	0	0	0	0	0	0	0	144	0	0	0	0	0	0	0	0	0	0	0	0	0	0	0	0	0
Mesorhizobium	1472	7421	8947	4692	0	4661	0	31186	3736	0	469	0	14154	750	2430	5106	5595	494	698	0	4832	3432	0	2755	1704	5531	8996	2202	551	0	5328	4176	1072	2187	4150	37139	788	3538	0	1100	1222	3213	4936	2603	0	10538	0	0	0
Metallibacterium	0	0	0	0	0	0	0	0	0	0	0	0	0	0	0	0	0	0	0	0	0	0	0	0	0	0	0	0	0	0	0	136	0	0	0	228	0	0	0	0	0	0	0	0	0	0	0	0	0
Methanobacterium	0	0	0	0	0	0	0	0	0	0	0	0	0	0	0	0	0	0	0	0	0	0	0	0	0	794	0	0	0	0	0	0	0	0	0	0	0	0	0	0	0	0	0	0	0	0	0	0	0
Methanobrevibacter	127	16603	57758	45060	69352	1830	0	181386	28740	22706	25466	43098	0	5201	8695	156442	0	34712	0	0	25051	633	0	3053	669	343686	2986	33752	181	25179	0	0	63457	11622	198557	0	0	0	6570	11420	51036	4070	736	0	28096	1684	17756	87614	81251
Methanosarcina	0	0	0	0	0	0	0	0	0	0	0	0	0	0	0	0	0	0	0	0	0	0	0	0	0	0	0	0	0	0	0	0	0	0	0	0	84	0	0	0	0	0	0	0	0	0	0	0	0
Methanosphaera	0	0	0	0	0	0	0	0	0	0	0	0	0	0	0	0	0	0	0	0	0	0	0	0	0	675	0	0	0	0	0	0	0	0	0	0	0	0	0	0	0	0	0	0	0	0	0	0	0
Methanothermus	0	0	0	0	0	0	0	0	0	0	0	0	0	0	0	0	0	0	0	0	0	0	0	0	0	0	0	0	0	0	0	0	0	0	0	0	0	0	0	0	0	0	0	0	0	0	0	0	0
Methylibium	0	0	0	0	0	0	0	0	0	0	0	0	352	0	0	0	0	0	0	0	0	0	0	0	0	0	0	0	0	0	0	596	0	0	0	371	47	0	0	0	0	0	0	0	0	0	0	0	0
Methylobacterium	1252	0	643	845	613	0	682	2630	0	537	633	1230	1763	585	0	1284	846	487	818	603	0	0	610	538	817	434	0	822	3805	556	0	3072	537	488	765	2501	2079	0	494	0	474	492	0	0	0	1706	411	727	887
Methyloceanibacter	0	0	0	0	0	0	0	0	0	0	0	0	0	0	0	0	0	0	0	0	0	0	0	0	0	0	0	0	0	0	0	0	0	0	0	116	0	0	0	0	0	0	0	0	0	0	0	0	0
Methylocystis	0	0	0	0	0	0	0	0	0	0	0	0	0	0	0	0	0	0	0	0	0	0	0	0	0	0	0	0	0	0	0	229	0	0	0	191	0	0	0	0	0	0	0	0	0	0	0	0	0
Methylomonas	0	0	0	0	0	0	0	0	0	0	0	0	0	0	0	0	0	0	0	0	0	0	0	0	0	0	0	0	0	0	0	128	0	0	0	0	0	0	0	0	0	0	0	0	0	0	0	0	0
Methylophilus	60	0	0	0	0	0	0	0	0	0	0	0	0	0	0	0	0	0	0	0	0	0	0	0	0	0	0	0	0	0	0	0	0	0	0	0	0	0	0	0	0	0	0	0	0	0	0	0	0
Methylorubrum	0	0	0	0	0	0	0	0	0	0	0	0	0	0	0	0	0	0	0	0	0	0	0	0	0	0	0	0	0	0	0	0	0	0	0	0	623	0	0	0	0	0	0	0	0	0	0	0	0
Methylosinus	0	0	0	0	0	0	0	0	0	0	0	0	0	0	0	0	0	0	0	0	0	0	0	0	0	0	0	0	0	0	0	179	0	0	0	151	28	0	0	0	0	0	0	0	0	0	0	0	0
Methylotenera	0	0	0	0	0	0	0	0	0	0	0	0	0	0	0	0	0	0	0	0	0	0	0	0	58	0	0	0	0	0	0	0	0	0	0	0	0	0	0	0	0	0	0	0	0	0	0	0	0
Methyloversatilis	0	0	0	0	0	0	0	0	0	0	0	0	301	0	0	0	0	0	0	0	0	0	0	0	0	0	0	0	0	0	0	477	0	0	0	251	0	0	0	0	0	0	0	0	0	0	0	0	0
Methylovirgula	0	0	0	0	0	0	0	0	0	0	0	0	0	0	0	0	0	0	0	0	0	0	0	0	0	0	0	0	0	0	0	0	0	0	0	122	0	0	0	0	0	0	0	0	0	0	0	0	0
Microbacterium	397	1718	607	738	516	2132	1014	2502	574	1380	957	2454	1339	805	0	3150	1227	1385	2678	1322	892	3476	964	754	251	646	2015	3152	10703	518	1664	1962	641	453	528	1352	406	2826	691	4172	793	1201	868	0	2456	4566	794	742	1078
Microbispora	0	0	0	0	0	0	0	0	0	0	0	0	9417	0	0	0	0	0	0	0	0	0	0	0	0	0	0	0	0	0	0	13122	0	0	0	9399	0	0	0	0	0	0	0	0	0	0	0	0	0
Microbulbifer	0	0	0	0	0	0	0	0	0	0	0	0	122	0	0	0	0	0	0	0	0	0	0	0	0	0	0	0	0	0	0	194	0	0	0	167	0	0	0	0	0	0	0	0	0	0	0	0	0
Micrococcus	58	0	0	0	0	0	0	790	0	0	0	0	221	0	0	0	0	0	621	0	0	1026	0	0	74	0	0	0	1033	0	0	142	0	0	0	110	247	712	0	1140	0	0	0	0	0	0	0	0	0
Microlunatus	0	0	0	0	0	0	0	0	0	0	0	0	155	0	0	0	0	0	0	0	0	672	562	0	0	0	0	0	0	0	0	153	0	0	0	0	0	0	0	0	0	0	0	0	0	1286	0	0	0
Micromonospora	178	646	0	0	0	0	603	1094	0	491	485	0	7316	0	0	1000	0	485	762	556	0	947	653	0	92	0	726	866	207	0	728	7316	0	0	435	6014	252	814	0	1256	261	449	0	0	1268	1652	335	0	456
Micropruina	0	0	0	0	0	0	0	0	0	0	0	0	0	0	0	0	0	0	0	0	0	0	441	0	0	0	0	0	0	0	0	0	0	0	0	0	0	0	0	0	0	0	0	0	0	0	0	0	0
Microterricola	0	0	0	0	0	0	0	0	0	0	0	0	0	0	0	0	0	0	0	0	0	0	0	0	0	0	0	0	0	0	0	0	0	0	0	108	0	0	0	0	0	0	0	0	0	0	0	0	0
Microtetraspora	0	0	0	0	0	0	0	0	0	0	0	0	16623	0	0	0	0	0	0	0	0	0	0	0	0	0	0	0	0	0	0	18794	0	0	0	11973	0	0	0	0	0	0	0	0	0	0	0	0	0
Microvirga	0	0	0	0	0	0	0	0	0	0	0	0	358	0	0	0	0	0	0	0	0	0	0	0	0	0	0	0	0	0	0	899	0	0	0	745	0	0	0	0	0	0	0	0	0	0	0	0	0
Mitsuaria	0	0	0	0	0	0	0	0	0	0	0	0	0	0	0	0	0	0	0	0	0	0	0	0	0	0	0	0	0	0	0	0	0	0	0	0	0	0	0	0	0	0	0	0	0	0	0	0	0
Mitsuokella	0	0	0	0	583	0	0	3476	0	1164	736	2732	0	662	0	2740	0	680	0	0	1996	0	0	905	0	0	0	2330	0	725	0	0	0	631	0	0	0	0	1020	0	958	0	0	0	1208	1658	499	1003	406
Mizugakiibacter	0	0	0	0	0	0	0	0	0	0	0	0	222	0	0	0	0	0	0	0	0	0	0	0	0	0	0	0	0	0	0	353	0	0	0	561	0	0	0	0	0	0	0	0	0	0	0	0	0
Mobilicoccus	0	0	0	0	0	0	0	0	0	0	0	0	0	0	0	0	0	0	0	0	0	0	794	0	0	0	0	0	0	0	0	0	0	0	0	0	32	0	0	0	0	0	0	0	0	0	0	0	0
Modestobacter	0	0	0	0	0	0	0	0	0	0	0	0	321	0	0	0	0	0	0	0	0	0	0	0	0	0	0	0	0	0	0	289	0	0	0	186	0	0	0	0	0	0	0	0	0	0	0	0	0
Mogibacterium	0	1315	3371	1601	4278	0	1370	7176	1449	1107	1690	3422	0	7155	6310	18578	0	3366	711	0	1124	695	545	2960	103	8343	3295	15042	0	3676	0	0	5485	2800	2448	0	0	2995	3637	2131	4195	3244	991	0	8264	1106	2408	6027	4251
Moraxella	107	0	0	0	0	0	0	0	0	0	0	0	0	0	0	0	0	0	0	0	0	0	0	0	158	0	0	0	319	0	0	0	0	0	0	0	132	0	0	0	0	0	0	0	0	0	0	0	0
Morococcus	0	1727	0	925	0	11279	0	3486	0	0	0	0	0	0	10341	4558	16910	0	16043	628	0	4568	0	0	340	0	6364	1602	0	0	6094	0	0	0	0	0	0	13603	0	20777	0	0	4820	5496	0	2788	0	0	0
Motilibacter	0	0	0	0	0	0	0	0	0	0	0	0	134	0	0	0	0	0	0	0	0	0	0	0	0	0	0	0	0	0	0	149	0	0	0	119	0	0	0	0	0	0	0	0	0	0	0	0	0
Mucilaginibacter	0	0	0	0	0	0	0	0	0	0	0	0	0	0	0	0	0	0	0	0	0	0	0	0	0	0	0	0	6907	0	0	240	0	0	0	135	0	0	0	0	0	0	0	0	0	0	0	0	0
Murdochiella	0	0	0	0	565	0	0	0	0	0	0	0	0	0	0	0	0	0	0	0	0	0	0	0	0	528	0	0	0	0	0	0	1482	0	1091	0	0	0	0	0	0	0	0	0	0	0	315	672	530
Murinocardiopsis	0	0	0	0	0	0	0	0	0	0	0	0	283	0	0	0	0	0	0	0	0	0	0	0	0	0	0	0	0	0	0	341	0	0	0	221	0	0	0	0	0	0	0	0	0	0	0	0	0
Mycobacterium	482	1947	886	1184	993	2247	1823	2938	987	1429	1436	2368	4529	1223	0	2576	1621	1434	2089	1860	1063	2729	1899	931	255	841	2049	2274	3495	863	2559	4903	961	782	882	4166	626	2206	1009	3128	886	1420	1293	0	3192	4146	954	1287	1319
Mycobacteroides	0	0	0	0	0	0	0	0	0	0	0	0	0	0	0	0	0	0	0	0	0	0	0	0	0	0	0	0	0	0	0	0	0	0	0	0	0	0	0	0	0	0	0	0	0	0	0	0	0
Mycolicibacter	0	0	0	0	0	0	0	0	0	0	0	0	0	0	0	0	0	0	0	0	0	0	0	0	0	0	0	0	0	0	0	0	0	0	0	532	0	0	0	0	0	0	0	0	0	0	0	0	0
Mycoplana	0	0	0	0	0	0	0	0	0	0	0	0	0	0	0	0	0	0	0	0	0	0	0	0	0	0	0	0	0	0	0	0	0	0	0	163	0	0	0	0	0	0	0	0	0	0	0	0	0
Mycoplasma	0	0	0	0	0	0	0	0	0	0	0	0	0	0	0	0	0	0	0	0	0	0	0	0	0	399	0	0	0	0	0	0	0	0	0	0	0	0	0	0	0	0	0	0	0	0	0	0	0
Myxococcus	0	0	0	0	0	0	0	0	0	0	0	0	742	0	0	0	0	0	0	0	0	0	0	0	0	0	0	0	0	0	0	1002	0	0	0	534	0	0	0	0	0	0	0	0	0	0	0	0	0
Nakamurella	0	0	0	0	0	0	0	0	0	0	0	0	258	0	0	0	0	0	0	0	0	0	0	0	0	0	0	0	0	0	0	255	0	0	0	216	30	0	0	0	0	0	0	0	0	0	0	0	0
Nannocystis	0	0	0	0	0	0	0	0	0	0	0	0	901	0	0	0	0	0	0	0	0	0	0	0	0	0	0	0	0	0	0	357	0	0	0	219	0	0	0	0	0	0	0	0	0	0	0	0	0
Ndongobacter	0	0	872	664	2162	0	0	876	0	0	0	0	0	0	0	782	0	444	0	0	0	0	0	0	0	824	0	0	0	0	0	0	1265	959	1181	0	0	0	0	0	504	421	0	0	0	0	305	1810	983
Neisseria	0	119824	1660	45003	644	498297	4795	138894	1225	1695	5298	6362	198	3253	622096	198930	681642	4810	652346	64862	651	232567	16233	20933	13310	2839	293607	101986	1195	2137	360213	292	576	851	551	0	65	563809	5060	879996	9910	3781	247001	428069	16398	195152	21810	2964	1504
Neorhizobium	0	0	0	0	0	0	0	0	0	0	0	0	0	0	0	0	0	0	0	0	0	0	0	0	0	0	0	0	0	0	0	0	0	0	0	205	0	0	0	0	0	0	0	0	0	0	0	0	0
Nesiotobacter	0	0	0	0	0	0	0	0	0	0	0	0	0	0	0	0	0	0	0	0	0	0	0	0	0	0	0	0	0	0	0	0	0	0	0	0	0	0	0	0	0	0	0	0	0	0	0	0	0
Nesterenkonia	76	0	0	0	0	0	0	0	0	0	0	0	0	0	0	0	0	0	0	0	0	0	0	0	0	0	0	0	0	0	0	0	0	0	0	0	0	0	0	0	0	0	0	0	0	0	0	0	0
Nevskia	0	0	0	0	0	0	0	0	0	0	0	0	175	0	0	0	0	0	0	0	0	0	0	0	0	0	0	0	0	0	0	304	0	0	0	200	30	0	0	0	0	0	0	0	0	0	0	0	0
Niabella	0	0	0	0	0	0	0	0	0	0	0	0	0	0	0	0	0	0	0	0	0	0	0	0	0	0	0	0	0	0	0	131	0	0	0	240	0	0	0	0	0	0	0	0	0	0	0	0	0
Niastella	0	0	0	0	0	0	0	0	0	0	0	0	181	0	0	0	0	0	0	0	0	0	0	0	0	0	0	0	0	0	0	421	0	0	0	723	0	0	0	0	0	0	0	0	0	0	0	0	0
Nitratireductor	0	0	0	0	0	0	0	0	0	0	0	0	259	0	0	0	0	0	0	0	0	0	0	0	0	0	0	0	0	0	0	210	0	0	0	2103	0	0	0	0	0	0	0	0	0	0	0	0	0
Nitriliruptor	72	0	0	0	0	0	0	0	0	0	0	0	140	0	0	0	0	0	0	0	0	0	0	0	0	0	0	0	0	0	0	0	0	0	0	108	0	0	0	0	0	0	0	0	0	0	0	0	0
Nitrobacter	0	0	0	0	0	0	0	0	0	0	0	0	4308	0	0	0	0	0	0	0	0	0	0	0	0	0	0	0	0	0	0	328	0	0	0	42574	0	0	0	0	0	0	0	0	0	0	0	0	0
Nitrococcus	0	0	0	0	0	0	0	0	0	0	0	0	0	0	0	0	0	0	0	0	0	0	0	0	0	0	0	0	0	0	0	0	0	0	0	0	0	0	0	0	0	0	0	0	0	0	0	0	0
Nitrosococcus	0	0	0	0	0	0	0	0	0	0	0	0	0	0	0	0	0	0	0	0	0	0	0	0	0	0	0	0	0	0	0	0	0	0	0	0	0	0	0	0	0	0	0	0	0	0	0	0	0
Nitrosomonas	0	0	0	0	0	0	0	0	0	0	0	0	133	0	0	0	0	0	0	0	0	0	0	0	0	0	0	0	0	0	0	0	0	0	0	1887	0	0	0	0	0	0	0	0	0	0	0	0	0
Nitrosopumilus	0	0	0	0	0	0	0	0	0	0	0	0	354	0	0	0	0	0	0	0	0	0	0	0	0	0	0	0	0	0	0	407	0	0	0	113	0	0	0	0	0	0	0	0	0	0	0	0	0
Nitrososphaera	0	0	0	0	0	0	0	0	0	0	0	0	297	0	0	0	0	0	0	0	0	0	0	0	0	0	0	0	0	0	0	504	0	0	0	231	0	0	0	0	0	0	0	0	0	0	0	0	0
Nitrosospira	0	0	0	0	0	0	0	0	0	0	0	0	397	0	0	0	0	0	0	0	0	0	0	0	0	0	0	0	0	0	0	246	0	0	0	767	0	0	0	0	0	0	0	0	0	0	0	0	0
Nitrospira	0	0	0	0	0	0	0	0	0	0	0	0	1469	0	0	0	0	0	0	0	0	0	0	0	0	0	0	0	0	0	0	1958	0	0	0	1436	75	0	0	0	0	0	0	0	0	0	0	0	0
Nocardia	0	0	0	0	0	0	0	0	0	0	761	0	4852	0	0	0	0	0	0	0	0	0	0	0	0	0	0	0	0	0	0	2038	0	0	0	1184	54	0	0	0	0	0	0	0	0	0	0	0	0
Nocardioides	695	956	0	0	539	1228	819	1996	0	671	640	1070	7558	532	0	1450	648	628	1429	942	0	1928	915	0	112	0	1262	1414	411	0	1615	2610	0	0	0	2449	346	1645	0	2271	383	703	0	0	1590	2566	421	0	519
Nocardiopsis	64	0	0	0	0	0	0	0	0	0	0	0	2051	0	0	0	0	0	0	0	0	0	0	0	51	0	0	0	0	0	0	2628	0	0	0	1909	44	0	0	0	0	0	0	0	0	0	0	0	0
Nonomuraea	0	0	0	0	0	0	0	0	0	0	0	0	35650	0	0	0	0	0	0	0	0	0	0	0	0	0	0	0	0	0	0	48133	0	0	0	34042	98	0	0	0	0	0	0	0	0	0	0	0	0
Nostoc	0	0	0	0	0	0	0	0	0	0	0	0	0	0	0	0	0	0	0	0	0	0	0	0	0	0	0	0	0	0	0	160	0	0	0	176	0	0	0	0	0	0	0	0	0	0	0	0	0
Noviherbaspirillum	0	0	0	0	0	0	0	0	0	0	0	0	247	0	0	0	0	0	0	0	0	0	0	0	0	0	0	0	0	0	0	403	0	0	0	251	0	0	0	0	0	0	0	0	0	0	0	0	0
Novosphingobium	143	0	0	0	0	0	0	0	0	0	0	0	283	0	0	0	0	0	0	0	0	0	0	0	139	0	0	0	272	0	0	501	0	0	0	532	113	0	0	0	0	0	0	0	0	0	0	0	0
Oblitimonas	0	0	0	0	0	0	0	0	0	0	0	0	0	0	0	0	0	0	0	0	0	0	0	0	0	0	0	0	0	0	0	0	0	0	0	107	0	0	0	0	0	0	0	0	0	0	0	0	0
Oceanicella	0	0	0	0	0	0	0	0	0	0	0	0	117	0	0	0	0	0	0	0	0	0	0	0	0	0	0	0	0	0	0	207	0	0	0	185	0	0	0	0	0	0	0	0	0	0	0	0	0
Ochrobactrum	0	0	0	0	0	0	0	0	0	0	0	0	0	0	0	0	0	0	0	0	0	0	0	0	0	0	0	0	106	0	0	0	0	0	0	249	0	0	0	0	0	0	0	0	0	0	0	0	0
Ohtaekwangia	0	0	0	0	0	0	0	0	0	0	0	0	0	0	0	0	0	0	0	0	0	0	0	0	0	0	0	0	0	0	0	145	0	0	0	0	0	0	0	0	0	0	0	0	0	0	0	0	0
Oleiagrimonas	0	0	0	0	0	0	0	0	0	0	0	0	0	0	0	0	0	0	0	0	0	0	0	0	0	0	0	0	0	0	0	139	0	0	0	187	0	0	0	0	0	0	0	0	0	0	0	0	0
Oligotropha	0	0	0	0	0	0	0	0	0	0	0	0	0	0	0	0	0	0	0	0	0	0	0	0	0	0	0	0	0	0	0	0	0	0	0	307	0	0	0	0	0	0	0	0	0	0	0	0	0
Olsenella	633	410606	969534	395540	492561	16742	495161	209966	738685	684679	339890	2923630	262	714046	1624	349518	58011	836127	4271	310138	1696463	0	26919	291875	33106	910267	147664	596730	8999	474520	32396	243	1092997	845508	373047	578	86	16805	596628	38839	249514	408653	246585	92913	2186738	127308	226125	1147268	613421
Opitutus	0	0	0	0	0	0	0	0	0	0	0	0	154	0	0	0	0	0	0	0	0	0	0	0	0	0	0	0	0	0	0	311	0	0	0	12381	0	0	0	0	0	0	0	0	0	0	0	0	0
Oribacterium	0	1590	1700	1627	2149	0	955	3604	1188	5743	1769	15938	0	1674	0	6770	691	2746	0	2144	1755	0	917	1735	190	6636	1036	26734	0	1209	0	0	2315	1173	1883	0	0	688	1161	999	1196	2416	673	0	6010	2258	1955	2117	3384
Ornithinimicrobium	635	0	0	0	0	0	0	0	0	0	0	0	130	0	0	0	0	0	0	0	0	0	0	0	0	0	0	0	0	0	0	0	0	0	0	111	46	0	0	0	0	0	0	0	0	0	0	0	0
Ornithobacterium	0	0	0	0	0	0	0	0	0	0	0	0	0	0	0	0	0	0	0	0	0	0	0	0	0	0	0	0	0	0	667	0	0	0	0	0	0	0	0	0	0	0	0	0	0	0	0	0	0
Oscillibacter	0	0	0	536	942	0	611	1254	588	651	746	1334	0	703	0	1544	0	460	0	0	0	0	595	441	0	0	0	0	0	598	0	0	731	550	703	0	0	0	438	0	408	423	0	0	0	0	473	862	611
Ottowia	0	47604	1565	111328	0	70790	4663	10184	22188	589	1058	1190	0	758	3486173	22860	256347	5185	218904	111446	0	25984	82275	119155	963	0	8210	73034	764	591	142356	0	0	3980	0	0	59	12385	47021	239302	1186	52415	212448	946424	19480	268322	87004	2108	49305
Paenarthrobacter	0	0	0	0	0	0	0	0	0	0	0	0	0	0	0	0	0	0	0	0	0	0	0	0	0	0	0	0	0	0	0	0	0	0	0	0	84	0	0	0	0	0	0	0	0	0	0	0	0
Paenibacillus	0	673	952	962	1770	0	960	2776	1040	1173	1207	2384	1780	905	0	2618	647	890	0	685	1008	0	769	848	0	1498	600	1310	0	926	0	1079	1485	965	1499	471	30	0	716	0	829	843	0	0	1346	1140	695	1860	1333
Paeniclostridium	0	0	0	0	0	0	0	0	0	0	0	0	188	0	0	0	0	0	0	0	0	0	0	0	0	0	0	0	0	0	0	0	0	0	0	0	0	0	0	0	0	0	0	0	0	0	0	0	0
Paludisphaera	0	0	0	0	0	0	0	0	0	0	0	0	329	0	0	0	0	0	0	0	0	0	0	0	0	0	0	0	0	0	0	201	0	0	0	167	0	0	0	0	0	0	0	0	0	0	0	0	0
Pandoraea	0	0	0	0	0	0	0	0	0	0	0	0	341	0	0	0	0	0	0	0	0	0	0	0	86	0	0	0	88	0	0	501	0	0	0	361	109	0	0	0	0	0	0	0	0	0	0	0	0
Pannonibacter	0	0	0	0	0	0	0	0	0	0	0	0	0	0	0	0	0	0	0	0	0	0	0	0	0	0	0	0	0	0	0	181	0	0	0	286	0	0	0	0	0	0	0	0	0	0	0	0	0
Pantoea	0	0	0	0	0	0	0	0	0	0	0	0	0	0	0	0	0	0	0	0	0	0	0	0	0	0	0	0	82	0	0	0	0	0	0	0	32	0	0	0	0	0	0	0	0	0	0	0	0
Parabacteroides	0	0	0	476	994	0	0	1590	0	0	524	0	0	0	0	1058	0	507	0	0	0	0	0	679	0	0	0	0	0	0	0	0	0	0	673	0	0	0	0	0	340	393	0	0	0	0	619	0	722
Paraburkholderia	244	0	0	0	0	0	623	1150	0	0	0	0	1474	0	0	0	0	0	750	0	0	0	681	439	187	0	0	0	1218	0	0	2421	0	0	0	1506	1178	0	0	0	288	426	0	0	0	1066	383	0	0
Paracoccus	60	0	0	0	0	0	0	0	0	0	0	0	395	0	0	0	0	0	0	0	0	0	0	0	64	0	0	0	321	0	0	638	0	0	0	755	44	0	0	0	0	0	0	1198	0	0	0	0	0
Paraeggerthella	0	0	0	677	678	0	583	0	0	0	0	2306	0	0	0	0	0	794	0	0	1049	0	0	661	0	0	0	0	0	597	0	0	563	714	0	0	0	0	443	0	404	502	0	0	0	0	308	1093	847
Parascardovia	0	0	0	0	0	0	0	0	0	0	0	0	0	0	0	0	0	0	0	0	0	0	0	0	0	0	0	0	0	0	0	0	0	0	0	0	0	0	0	0	0	0	0	0	0	0	0	0	0
Parvimonas	0	15225	3361	2903	3588	4659	2846	14782	1566	6027	7516	4682	0	21595	35481	12766	5222	26835	31056	582	0	12879	3407	10164	296	4107	22921	25484	85	7562	0	0	3772	2363	1909	429	0	17966	4395	3993	21763	3234	6483	749	18938	7938	2934	3328	2761
Patulibacter	0	0	0	0	0	0	0	0	0	0	0	0	397	0	0	0	0	0	0	0	0	0	0	0	0	0	0	0	0	0	0	158	0	0	0	1040	0	0	0	0	0	0	0	0	0	0	0	0	0
Paucibacter	0	0	0	0	0	0	0	0	0	0	0	0	0	0	0	0	0	0	0	0	0	0	0	0	0	0	0	0	0	0	0	0	0	0	0	0	0	0	0	0	0	0	0	0	0	0	0	0	0
Pedobacter	78	0	0	0	0	0	0	0	0	0	0	0	0	0	0	0	0	0	0	0	0	0	0	0	0	0	0	0	944	0	0	149	0	0	0	248	41	0	0	0	0	0	0	0	0	0	0	0	0
Pelodictyon	0	3881	0	0	0	0	0	0	0	0	0	0	0	948	0	0	0	0	1416	1617	0	2188	0	0	0	0	4019	0	0	0	1177	0	0	0	0	0	0	2517	0	0	0	0	3081	0	0	0	0	5982	0
Pelomonas	0	0	0	0	0	0	0	0	0	0	0	0	207	0	0	0	0	0	0	0	0	0	0	0	87	0	0	0	213	0	0	460	0	0	0	276	400	0	0	0	0	0	0	0	0	0	0	0	0
Peptoanaerobacter	0	13268	3631	5213	4867	4359	2013	19890	1718	2311	13363	6014	0	6374	15474	14424	11683	4960	19297	10274	1258	16490	2228	9119	379	21144	21605	19624	102	4432	12499	0	3811	2600	3298	0	0	16958	3228	24421	7833	2899	9481	1469	7854	42788	4762	6189	6343
Peptoclostridium	0	0	0	0	0	0	0	0	0	0	0	0	0	0	0	0	0	0	0	0	0	0	0	0	0	630	0	0	0	0	0	0	0	0	0	0	0	0	0	0	0	0	0	0	0	0	0	0	0
Peptococcus	0	0	0	0	624	0	0	0	0	0	0	0	0	0	0	808	0	0	0	0	0	0	0	0	0	653	0	1810	0	0	0	0	0	0	1059	0	0	0	0	2035	312	0	0	0	0	0	0	919	0
Peptoniphilus	0	1314	4001	3088	8764	0	1359	4808	1714	1687	3865	3958	0	2855	893	4734	1179	3402	861	0	1178	0	1736	1396	57	22157	1029	2670	0	2578	0	0	7447	3147	4097	0	0	0	1490	0	2604	2296	0	0	1938	0	1815	7105	7701
Peptostreptococcus	0	957	525	592	2049	0	0	780	0	0	790	0	0	1083	882	2732	0	631	0	0	0	0	0	740	0	6999	1537	5272	0	590	0	0	1150	0	0	0	0	803	536	1258	1069	487	0	0	1276	0	385	1215	1701
Petrimonas	0	0	0	0	1242	0	0	0	0	0	0	0	0	0	0	0	0	0	0	0	0	0	0	0	0	0	0	0	0	0	0	0	0	0	727	0	0	0	0	0	0	0	0	0	0	0	0	0	574
Phenylobacterium	0	0	0	0	0	0	0	0	0	0	0	0	172	0	0	0	0	0	0	0	0	0	0	0	48	0	0	0	104	0	0	404	0	0	0	330	51	0	0	0	0	0	0	0	0	0	0	0	0
Phocaeicola	0	828	2976	4788	9136	0	0	22362	17202	4989	6496	44990	0	9849	0	3120	0	13634	0	924	6302	0	0	18531	543	1629	1801	7748	82	8974	0	0	11313	7333	1596	291	0	0	8288	1041	12470	2597	5185	0	8214	0	1574	16523	1966
Photorhabdus	0	0	0	0	0	0	0	0	0	0	0	0	0	0	0	0	0	0	0	0	0	0	0	0	0	0	0	0	0	0	0	0	0	0	0	0	71	0	0	0	0	0	0	0	0	0	0	0	0
Phreatobacter	0	0	0	0	0	0	0	0	0	0	0	0	0	0	0	0	0	0	0	0	0	0	0	0	53	0	0	0	0	0	0	234	0	0	0	146	39	0	0	0	0	0	0	0	0	0	0	0	0
Phycicoccus	0	0	0	0	0	0	0	0	0	0	0	0	406	0	0	0	0	0	0	0	0	0	0	0	0	0	0	0	0	0	0	391	0	0	0	289	115	0	0	0	0	0	0	0	0	0	0	0	0
Phyllobacterium	272	0	0	0	0	0	0	0	0	0	0	0	0	0	0	0	0	0	0	0	0	0	0	0	79	0	0	0	244	0	0	0	0	0	0	412	37	0	0	0	0	0	0	0	0	0	0	0	0
Pimelobacter	0	0	0	0	0	0	0	0	0	0	0	0	247	0	0	0	0	0	0	0	0	0	0	0	0	0	0	0	0	0	0	181	0	0	0	128	39	0	0	0	0	0	0	0	0	0	0	0	0
Piscinibacter	0	0	0	0	0	0	0	0	0	0	0	0	219	0	0	0	0	0	0	0	0	0	0	0	0	0	0	0	0	0	0	364	0	0	0	169	28	0	0	0	0	0	0	0	0	0	0	0	0
Piscirickettsia	0	0	0	0	0	0	0	0	0	0	0	0	0	0	0	0	0	0	0	0	0	0	0	0	0	0	0	0	0	0	0	0	0	0	0	0	0	0	0	0	0	0	0	0	0	0	0	0	0
Planctomyces	0	0	0	0	0	0	0	0	0	0	0	0	249	0	0	0	0	0	0	0	0	0	0	0	0	0	0	0	79	0	0	411	0	0	0	348	0	0	0	0	0	0	0	0	0	0	0	0	0
Planktothrix	0	0	0	0	0	0	0	0	0	0	0	0	0	0	0	0	0	0	0	0	0	0	0	0	0	0	0	0	0	0	0	0	0	0	0	0	0	0	0	0	0	0	0	0	0	0	0	0	0
Planobispora	0	0	0	0	0	0	0	0	0	0	0	0	32046	0	0	0	0	0	0	0	0	0	0	0	0	0	0	0	0	0	0	36340	0	0	0	24739	0	0	0	0	0	0	0	0	0	0	0	0	0
Plasticicumulans	0	0	0	0	0	0	0	0	0	0	0	0	0	0	0	0	0	0	0	0	0	0	0	0	0	0	0	0	0	0	0	187	0	0	0	0	0	0	0	0	0	0	0	0	0	0	0	0	0
Pleomorphomonas	0	0	0	0	0	0	0	0	0	0	0	0	0	0	0	0	0	0	0	0	0	0	0	0	0	0	0	0	0	0	0	146	0	0	0	209	0	0	0	0	0	0	0	0	0	0	0	0	0
Polaribacter	0	0	0	0	0	0	0	0	0	0	0	0	0	0	0	0	0	0	0	0	0	0	0	0	0	0	0	0	0	0	0	0	0	0	0	0	0	0	0	0	0	0	0	0	0	0	0	0	0
Polaromonas	0	0	0	0	0	0	0	0	0	0	0	0	327	0	892	0	0	0	841	0	0	0	0	0	44	0	0	0	0	0	0	1192	0	0	0	757	102	0	0	0	0	0	0	0	0	0	0	0	0
Polymorphum	0	0	0	0	0	0	0	0	0	0	0	0	0	0	0	0	0	0	0	0	0	0	0	0	0	0	0	0	0	0	0	0	0	0	0	183	0	0	0	0	0	0	0	0	0	0	0	0	0
Polynucleobacter	0	0	0	0	0	0	0	0	0	0	0	0	0	0	0	0	0	0	0	0	0	0	0	0	0	0	0	0	88	0	0	0	0	0	0	0	0	0	0	0	0	0	0	0	0	0	0	0	0
Porphyrobacter	0	0	0	0	0	0	0	0	0	0	0	0	0	0	0	0	0	0	0	0	0	0	0	0	0	0	0	0	0	0	0	150	0	0	0	177	0	0	0	0	0	0	0	0	0	0	0	0	0
Porphyromonas	0	21779	3063	14184	7256	7745	2968	44928	3437	5328	16048	15938	0	15656	10226	9586	19205	15038	35584	4945	1078	36141	19942	9195	645	1793	24010	13836	92	3943	5996	0	3965	4271	5787	135	0	32328	6630	13502	9452	6941	24275	7572	5908	7614	9394	6804	7367
Prauserella	0	0	0	0	0	0	0	0	0	0	0	0	383	0	0	0	0	0	0	0	0	0	0	0	0	0	0	0	0	0	0	273	0	0	0	254	0	0	0	0	0	0	0	0	0	0	0	0	0
Prevotella	68	99545	6790	24160	3687	30268	12894	45266	8813	8995	8780	18748	0	23943	32969	37028	35545	31112	98730	74614	3662	97501	9181	31483	1439	4609	91727	101568	538	15192	83799	176	3031	3555	2540	0	66	78689	16419	153014	13095	8446	105319	12370	14896	188696	17602	6097	5780
Promicromonospora	0	0	0	0	0	0	0	0	0	0	0	0	199	0	0	0	0	0	0	0	0	0	0	0	0	0	0	0	0	0	0	226	0	0	0	0	0	0	0	0	0	0	0	0	0	0	0	0	0
Propionibacterium	63	14360	22264	3305	1253	50225	18020	45068	3733	237862	7126	101852	182	6834	1009	256030	6424	4568	6594	6172	45474	24648	9162	37607	1270	83357	89684	494054	634	3834	7442	167	2046	2274	1143	126	41	115781	47785	250764	5737	6143	72844	1019	96304	359072	3489	25455	3797
Propionimicrobium	0	0	0	0	0	0	0	0	0	0	0	0	0	0	0	0	0	0	0	0	0	0	0	0	0	0	0	0	0	0	0	0	0	0	0	0	0	0	0	0	0	0	0	0	0	0	0	0	0
Propionivibrio	0	2050	662	904	0	0	2438	1684	0	1287	550	2866	0	728	0	2254	2082	1065	2402	1427	0	2360	2346	1814	76	0	1897	888	0	0	944	0	0	636	0	0	0	1056	787	2726	818	1479	0	0	1724	4134	1370	0	706
Prosthecochloris	0	5577	0	0	0	0	0	0	0	0	0	0	0	1007	0	0	0	0	1341	2399	0	3143	0	0	0	0	5701	0	0	0	1148	0	0	0	0	0	0	3740	0	0	0	0	4630	0	0	0	0	8320	0
Prosthecomicrobium	0	0	0	0	0	0	0	0	0	0	0	0	0	0	0	0	0	0	0	0	0	0	0	0	0	0	0	0	0	0	0	183	0	0	0	224	0	0	0	0	0	0	0	0	0	0	0	0	0
Proteiniclasticum	0	0	0	0	0	0	0	0	0	0	0	0	0	0	0	0	0	0	0	0	0	0	0	0	0	475	0	0	0	0	0	0	0	0	0	0	0	0	0	0	0	0	0	0	0	0	0	0	0
Proteiniphilum	0	0	0	0	737	0	0	0	0	0	0	0	0	0	0	0	0	0	0	0	0	0	0	0	0	0	0	0	0	0	0	0	0	0	469	0	0	0	0	0	0	0	0	0	0	0	0	0	472
Proteus	0	0	0	0	0	0	0	0	0	0	0	0	0	0	0	0	0	0	0	0	0	0	0	0	0	0	0	0	0	0	0	0	0	0	0	0	0	0	0	0	0	0	0	0	0	0	0	0	0
Providencia	0	0	0	0	0	0	0	0	0	0	0	0	0	0	0	0	0	0	0	0	0	0	0	0	0	0	0	0	0	0	0	0	0	0	0	0	0	0	0	0	0	0	0	0	0	0	0	0	0
Pseudacidovorax	0	0	0	0	0	0	0	0	0	0	0	0	0	0	0	0	0	0	0	0	0	0	0	0	0	0	0	0	0	0	0	0	0	0	0	0	0	0	0	0	0	0	0	0	0	0	0	0	0
Pseudaminobacter	0	0	0	0	0	0	0	0	0	0	0	0	194	0	0	0	0	0	0	0	0	0	0	0	0	0	0	0	0	0	0	0	0	0	0	597	0	0	0	0	0	0	0	0	0	0	0	0	0
Pseudobutyrivibrio	0	0	0	0	822	0	0	0	0	0	0	0	0	0	0	0	0	0	0	0	0	0	0	0	0	650	0	0	0	0	0	0	0	348	0	0	0	0	0	0	0	0	0	0	0	0	0	675	0
Pseudochrobactrum	0	0	0	0	0	0	0	0	0	0	0	0	0	0	0	0	0	0	0	0	0	0	0	0	0	0	0	0	0	0	0	0	0	0	0	0	0	0	0	0	0	0	0	0	0	0	0	0	0
Pseudoclostridium	0	0	0	0	0	0	0	0	0	0	0	0	0	0	0	0	0	0	0	0	0	0	0	0	0	1513	0	0	0	0	0	0	0	0	0	0	0	0	0	0	0	0	0	0	0	0	0	0	0
Pseudodesulfovibrio	0	0	0	0	0	0	0	0	0	0	0	0	0	0	0	0	0	0	0	0	0	0	0	0	0	0	0	0	0	0	0	0	0	0	0	0	0	0	0	0	0	0	0	0	0	0	0	654	0
Pseudoflavonifractor	0	0	0	0	0	0	0	0	0	0	0	0	0	0	0	784	0	0	0	0	0	0	0	0	0	0	0	0	0	0	0	0	0	0	0	0	0	0	0	0	0	0	0	0	0	0	0	0	0
Pseudogulbenkiania	0	0	0	0	0	0	0	0	0	0	0	0	133	0	0	0	0	0	0	0	0	0	0	0	0	0	0	0	0	0	0	223	0	0	0	141	0	0	0	0	0	0	0	0	0	0	0	0	0
Pseudolabrys	0	0	0	0	0	0	0	0	0	0	0	0	306	0	0	0	0	0	0	0	0	0	0	0	0	0	0	0	0	0	0	504	0	0	0	501	0	0	0	0	0	0	0	0	0	0	0	0	0
Pseudomonas	3151	6833	4748	6258	4236	5104	6693	16912	5288	4904	4049	9316	8521	3025	14794	17344	5909	3396	8195	4947	4297	7730	7020	5574	9245	6661	6613	11182	19864	4671	7748	14622	4423	5372	5550	12999	5683	6769	2982	5609	3372	4572	5746	8836	21114	14808	5508	7704	3972
Pseudonocardia	52	0	0	0	0	0	0	998	0	0	0	0	11998	0	0	0	0	0	0	0	0	675	0	0	0	0	0	0	423	0	0	2968	0	0	0	2001	124	559	0	0	0	0	0	0	0	950	0	0	0
Pseudooceanicola	0	0	0	0	0	0	0	0	0	0	0	0	0	0	0	0	0	0	0	0	0	0	0	0	0	0	0	0	0	0	0	138	0	0	0	139	0	0	0	0	0	0	0	0	0	0	0	0	0
Pseudopropionibacterium	260	529195	183328	376809	6324	971258	596460	119344	503080	91546	31400	47192	0	312850	62472	79666	699059	174821	492686	916264	75825	1073874	553652	298949	7888	15640	615994	269884	6009	242848	1363369	228	71807	94588	85880	0	0	665682	385105	731053	29014	258437	557879	209452	208060	1041294	221506	342819	108665
Pseudoramibacter	0	0	3072	3889	613	977	0	7928	0	19422	62719	64538	0	1965	0	35464	0	9582	0	0	106174	0	0	653	874	7258	0	10830	205	0	0	0	3993	0	438	0	0	0	655	1537	25444	673	0	0	64710	0	995	0	4210
Pseudorhodoferax	0	0	0	0	0	0	0	0	0	0	0	0	139	0	0	0	0	0	0	0	0	0	0	0	0	0	0	0	0	0	0	272	0	0	0	227	74	0	0	0	0	0	0	0	0	0	0	0	0
Pseudorhodoplanes	0	0	0	0	0	0	0	0	0	0	0	0	132	0	0	0	0	0	0	0	0	0	0	0	0	0	0	0	0	0	0	185	0	0	0	540	0	0	0	0	0	0	0	0	0	0	0	0	0
Pseudosporangium	0	0	0	0	0	0	0	0	0	0	0	0	126	0	0	0	0	0	0	0	0	0	0	0	0	0	0	0	0	0	0	201	0	0	0	136	0	0	0	0	0	0	0	0	0	0	0	0	0
Pseudoxanthobacter	0	0	0	0	0	0	0	0	0	0	0	0	0	0	0	0	0	0	0	0	0	0	0	0	0	0	0	0	0	0	0	0	0	0	0	141	0	0	0	0	0	0	0	0	0	0	0	0	0
Pseudoxanthomonas	78	0	0	0	0	0	0	0	0	0	0	0	1151	0	0	0	0	0	0	0	0	0	0	0	44	0	0	0	161	0	0	2144	0	0	0	6351	0	0	0	0	0	0	0	0	0	0	0	0	0
Psychrobacillus	0	0	0	0	0	0	0	0	0	0	0	0	0	0	0	0	0	0	0	0	0	0	0	0	0	0	0	0	0	0	0	0	0	0	0	0	0	0	0	0	0	0	0	0	0	0	0	0	0
Psychrobacter	118	0	0	0	0	0	0	0	0	0	0	0	0	0	0	0	0	0	0	0	0	0	0	0	0	0	0	0	108	0	0	0	0	0	0	114	0	0	0	0	0	0	0	0	0	0	0	0	0
Rahnella	0	0	0	0	0	0	0	0	0	0	0	0	0	0	0	0	0	0	0	0	0	0	0	0	0	0	0	0	0	0	0	0	0	0	0	0	0	0	0	0	0	0	0	0	0	0	0	0	0
Ralstonia	379	0	0	0	0	0	0	2428	0	0	0	0	610	0	2357	0	0	0	811	583	0	0	0	0	205	0	0	0	1628	0	805	999	0	0	0	632	174	0	0	0	0	0	0	1528	0	1022	316	0	0
Ramlibacter	0	0	0	0	0	0	0	0	0	0	0	0	250	0	0	0	0	0	0	0	0	0	0	0	0	0	0	0	0	0	0	475	0	0	0	335	76	0	0	0	0	0	0	0	0	0	0	0	0
Raoultella	0	0	0	0	0	0	0	0	0	0	0	0	0	0	0	0	0	0	0	0	0	0	0	0	0	0	0	0	0	0	0	0	0	0	0	0	0	0	0	0	0	0	0	0	0	0	0	0	0
Raoultibacter	0	0	517	855	1167	0	0	0	0	0	0	1366	0	0	0	846	0	586	0	0	613	0	0	763	0	0	0	0	0	0	0	0	811	460	557	0	0	0	543	0	451	845	0	0	0	0	677	746	1344
Rathayibacter	95	0	0	0	0	0	0	0	0	0	0	0	298	0	0	0	0	0	701	0	0	884	0	0	50	0	0	0	232	0	0	421	0	0	0	285	93	735	0	1093	0	0	0	0	0	1216	0	0	0
Reyranella	0	0	0	0	0	0	0	0	0	0	0	0	134	0	0	0	0	0	0	0	0	0	0	0	0	0	0	0	130	0	0	400	0	0	0	884	0	0	0	0	0	0	0	0	0	0	0	0	0
Rheinheimera	0	0	0	0	0	0	0	0	0	0	0	0	0	0	0	0	0	0	0	0	0	0	0	0	0	0	0	0	0	0	0	0	0	0	0	0	0	0	0	0	0	0	0	0	0	0	0	0	0
Rhizobacter	0	0	0	0	0	0	0	0	0	0	0	0	624	0	0	0	0	0	0	0	0	0	0	0	0	0	0	0	0	0	0	893	0	0	0	566	72	0	0	0	0	0	0	0	0	0	0	0	0
Rhizobium	216	0	0	0	0	0	548	1252	0	0	446	0	1674	0	0	884	0	0	0	0	0	0	460	0	141	0	0	0	686	0	0	2500	0	0	0	6078	79	0	0	0	343	0	0	0	0	0	326	0	0
Rhizorhabdus	0	0	0	0	0	0	0	0	0	0	0	0	0	0	0	0	0	0	0	0	0	0	0	0	0	0	0	0	0	0	0	0	0	0	0	0	0	0	0	0	0	0	0	0	0	0	0	0	0
Rhodanobacter	84	0	0	0	0	0	0	0	0	0	0	0	530	0	0	0	0	0	0	0	0	0	0	0	0	0	0	0	950	0	0	797	0	0	0	1611	47	0	0	0	0	0	0	0	0	0	0	0	0
Rhodobacter	53	0	0	0	0	0	0	0	0	0	0	0	273	0	0	0	0	0	0	0	0	0	0	0	0	0	0	0	0	0	0	412	0	0	0	424	0	0	0	0	0	0	0	0	0	0	0	0	0
Rhodobium	0	0	0	0	0	0	0	0	0	0	0	0	0	0	0	0	0	0	0	0	0	0	0	0	0	0	0	0	0	0	0	147	0	0	0	135	0	0	0	0	0	0	0	0	0	0	0	0	0
Rhodococcus	337	861	519	641	0	958	703	1786	0	703	587	1242	2698	0	0	1744	825	727	1236	881	517	1457	738	522	224	392	979	1570	2182	0	1072	2572	0	380	501	1875	400	1142	471	1561	435	702	0	0	1342	2464	466	0	751
Rhodoferax	0	0	0	0	0	0	0	0	0	0	0	0	119	0	1179	0	0	0	956	0	0	716	0	0	73	0	0	0	0	0	751	274	0	0	0	287	124	0	0	0	0	0	0	0	0	0	329	0	0
Rhodomicrobium	0	0	0	0	0	0	0	0	0	0	0	0	142	0	0	0	0	0	0	0	0	0	0	0	0	0	0	0	0	0	0	490	0	0	0	401	0	0	0	0	0	0	0	0	0	0	0	0	0
Rhodopila	0	0	0	0	0	0	0	0	0	0	0	0	0	0	0	0	0	0	0	0	0	0	0	0	0	0	0	0	0	0	0	182	0	0	0	120	0	0	0	0	0	0	0	0	0	0	0	0	0
Rhodoplanes	0	0	0	0	0	0	0	0	0	0	0	0	671	0	0	0	0	0	0	0	0	0	0	0	0	0	0	0	104	0	0	1272	0	0	0	1143	0	0	0	0	0	0	0	0	0	0	0	0	0
Rhodopseudomonas	0	0	0	0	0	0	0	0	0	0	0	0	555	0	0	0	0	0	0	0	0	0	0	0	0	0	0	0	333	0	0	987	0	0	0	1466	78	0	0	0	0	0	0	0	0	0	0	0	0
Rhodospirillum	0	0	0	0	0	0	0	0	0	0	0	0	0	0	0	0	0	0	0	0	0	0	0	0	0	0	0	0	0	0	0	161	0	0	0	155	0	0	0	0	0	0	0	0	0	0	0	0	0
Rhodothermus	0	0	0	0	0	0	0	0	0	0	0	0	138	0	0	0	0	0	0	0	0	0	0	0	0	0	0	0	0	0	0	164	0	0	0	0	0	0	0	0	0	0	0	0	0	0	0	0	0
Rhodovulum	0	0	0	0	0	0	0	0	0	0	0	0	116	0	0	0	0	0	0	0	0	0	0	0	0	0	0	0	0	0	0	169	0	0	0	164	0	0	0	0	0	0	0	0	0	0	0	0	0
Riemerella	0	0	0	0	0	0	0	0	0	0	0	0	0	0	0	0	1143	0	647	0	0	0	0	0	0	0	0	0	0	0	0	0	0	0	0	0	0	0	0	0	0	0	0	1237	0	0	0	0	0
Roseateles	0	0	0	0	0	0	0	0	0	0	0	0	0	0	0	0	0	0	0	0	0	0	0	0	0	0	0	0	0	0	0	0	0	0	0	0	0	0	0	0	0	0	0	0	0	0	0	0	0
Roseburia	0	0	0	0	531	0	0	894	0	0	553	0	0	542	0	1012	0	459	0	0	0	0	0	650	0	1069	0	0	0	0	0	0	0	0	0	0	0	0	0	0	367	0	0	0	0	0	328	665	549
Roseiarcus	0	0	0	0	0	0	0	0	0	0	0	0	0	0	0	0	0	0	0	0	0	0	0	0	0	0	0	0	0	0	0	140	0	0	0	153	0	0	0	0	0	0	0	0	0	0	0	0	0
Roseomonas	0	0	0	0	0	0	0	0	0	0	0	0	329	0	0	0	0	0	0	0	0	0	0	0	0	0	0	0	175	0	0	592	0	0	0	508	0	0	0	0	0	0	0	0	0	0	0	0	0
Roseovarius	0	0	0	0	0	0	0	0	0	0	0	0	0	0	0	0	0	0	0	0	0	0	0	0	0	0	0	0	0	0	0	199	0	0	0	170	0	0	0	0	0	0	0	0	0	0	0	0	0
Rothia	0	73823	0	30728	0	357010	8925	4882	0	932	0	2070	116	0	3179	5294	28695	1893	29665	18706	2066	65255	9335	10641	1811	6810	74053	52576	188	0	17671	0	0	0	0	0	42	164624	500	16850	462	1548	89472	658117	1844	3280	1317	0	0
Rubritepida	0	0	0	0	0	0	0	0	0	0	0	0	0	0	0	0	0	0	0	0	0	0	0	0	0	0	0	0	0	0	0	158	0	0	0	0	0	0	0	0	0	0	0	0	0	0	0	0	0
Rubrivirga	0	0	0	0	0	0	0	0	0	0	0	0	193	0	0	0	0	0	0	0	0	0	0	0	0	0	0	0	0	0	0	214	0	0	0	131	0	0	0	0	0	0	0	0	0	0	0	0	0
Rubrivivax	0	0	0	0	0	0	0	0	0	0	0	0	0	0	0	0	0	0	0	0	0	0	0	0	0	0	0	0	0	0	0	212	0	0	0	0	0	0	0	0	0	0	0	0	0	0	0	0	0
Rubrobacter	0	0	0	0	0	0	0	0	0	0	0	0	190	0	0	0	0	0	0	0	0	0	0	0	0	0	0	0	0	0	0	250	0	0	0	359	0	0	0	0	0	0	0	0	0	0	0	0	0
Rudaea	0	0	0	0	0	0	0	0	0	0	0	0	205	0	0	0	0	0	0	0	0	0	0	0	0	0	0	0	0	0	0	292	0	0	0	385	0	0	0	0	0	0	0	0	0	0	0	0	0
Rugamonas	0	0	0	0	0	0	0	0	0	0	0	0	0	0	0	0	0	0	0	0	0	0	0	0	0	0	0	0	0	0	0	125	0	0	0	0	0	0	0	0	0	0	0	0	0	0	0	0	0
Ruminiclostridium	0	0	567	838	911	0	0	1572	859	343	500	818	0	813	0	1640	0	368	0	0	261	0	0	0	0	2193	0	810	0	810	0	0	774	413	810	0	0	0	0	0	387	579	0	0	1084	0	445	923	926
Ruminococcus	0	646	1427	1177	2734	0	722	2958	1151	1428	1677	2734	0	893	0	3634	711	1142	0	567	1048	0	551	1093	69	4619	612	1878	172	1007	0	0	2098	1256	1769	0	0	0	840	846	1256	987	0	0	1550	1756	1027	2700	2340
Runella	0	0	0	0	0	0	0	0	0	0	0	0	0	0	0	0	0	0	0	0	0	0	0	0	0	0	0	0	0	0	0	0	0	0	0	0	0	0	0	0	0	0	0	0	0	0	0	0	0
Saccharomonospora	0	0	0	0	0	0	0	0	0	0	0	0	866	0	0	0	0	0	0	0	0	0	0	0	0	0	0	0	0	0	0	960	0	0	0	686	0	0	0	0	0	0	0	0	0	0	0	0	0
Saccharopolyspora	0	0	0	0	0	0	0	0	0	0	0	0	1924	0	0	0	0	0	0	0	0	0	0	0	0	0	0	0	0	0	0	1184	0	0	0	980	0	0	0	0	0	0	0	0	0	0	0	0	0
Saccharothrix	0	0	0	0	0	0	0	0	0	0	0	0	806	0	0	0	0	0	0	0	0	0	0	0	0	0	0	0	0	0	0	438	0	0	0	320	0	0	0	0	0	0	0	0	0	0	0	0	0
Salinarimonas	0	0	0	0	0	0	0	0	0	0	0	0	0	0	0	0	0	0	0	0	0	0	0	0	0	0	0	0	0	0	0	189	0	0	0	165	0	0	0	0	0	0	0	0	0	0	0	0	0
Salinibacter	0	0	0	0	0	0	0	0	0	0	0	0	126	0	0	0	0	0	0	0	0	0	0	0	0	0	0	0	0	0	0	155	0	0	0	0	0	0	0	0	0	0	0	0	0	0	0	0	0
Salinicoccus	898	0	0	0	0	0	0	0	0	0	0	0	0	0	0	0	0	0	0	0	0	0	0	0	0	0	0	0	0	0	0	0	0	0	0	0	0	0	0	0	0	0	0	0	0	0	0	0	0
Salinicola	0	0	0	0	0	0	0	0	0	0	0	0	180	0	0	0	0	0	0	0	0	0	0	0	0	0	0	0	0	0	0	346	0	0	0	243	0	0	0	0	0	0	0	0	0	0	0	0	0
Salinispora	0	0	0	0	0	0	0	0	0	0	0	0	1337	0	0	0	0	0	0	0	0	0	0	0	0	0	0	0	0	0	0	1311	0	0	0	975	39	0	0	0	0	0	0	0	0	0	0	0	0
Salmonella	635	0	0	0	0	0	0	0	0	0	0	0	174	0	0	0	0	0	0	0	0	0	0	0	385	0	0	0	790	0	0	276	0	0	0	183	488	0	0	0	0	0	0	0	0	0	0	0	0
Sandaracinus	0	0	0	0	0	0	0	0	0	0	0	0	345	0	0	0	0	0	0	0	0	0	0	0	0	0	0	0	0	0	0	643	0	0	0	303	0	0	0	0	0	0	0	0	0	0	0	0	0
Sanguibacter	0	2209	0	0	0	10247	0	9236	0	776	0	1680	144	778	4312	27280	0	1424	11201	927	0	19551	0	1571	454	0	5016	6672	107	0	0	165	0	0	0	0	30	9869	733	21071	1101	848	974	0	6164	4418	697	0	488
Sarcina	500	0	0	0	0	0	0	0	0	0	0	0	0	0	0	0	0	0	0	0	0	0	0	0	0	0	0	0	0	0	0	0	0	0	0	0	0	0	0	0	0	0	0	0	0	0	0	0	0
Schaalia	0	39588	13823	35764	21346	68128	30535	93992	15498	62156	74382	110500	0	50397	51621	370156	18711	62427	73570	43825	12592	93356	33828	26065	3084	8906	41841	112968	1101	29717	17493	0	10105	7717	9486	277	0	61567	34047	170364	47527	37929	11939	7126	112316	60056	25384	26990	33355
Schlegelella	0	0	0	0	0	0	0	0	0	0	0	0	120	0	0	0	0	0	0	0	0	0	0	0	0	0	0	0	0	0	0	197	0	0	0	124	0	0	0	0	0	0	0	0	0	0	0	0	0
Schwartzia	0	0	0	0	0	0	0	0	0	0	0	0	0	0	0	0	0	0	0	0	927	0	0	0	0	0	0	0	0	0	0	0	0	0	0	0	0	0	0	0	0	0	0	0	0	0	0	0	0
Sciscionella	0	0	0	0	0	0	0	0	0	0	0	0	183	0	0	0	0	0	0	0	0	0	0	0	0	0	0	0	0	0	0	162	0	0	0	116	0	0	0	0	0	0	0	0	0	0	0	0	0
Sediminibacterium	0	0	0	0	0	0	0	0	0	0	0	0	0	0	0	0	0	0	0	0	0	0	0	0	0	0	0	0	0	0	0	0	0	0	0	0	0	0	0	0	0	0	0	0	0	0	0	0	0
Selenomonas	0	76909	8227	16057	3731	16759	10813	108746	9253	33842	10127	63744	156	29334	9910	85180	22457	45999	17658	58005	19223	35350	9197	42673	777	9643	52913	163902	340	15837	32953	159	2590	11177	1765	198	0	29432	39708	74347	35861	9246	82963	3187	33016	303304	27450	19096	8275
Senegalimassilia	0	0	0	0	0	0	0	0	0	0	0	0	0	0	0	0	0	0	0	0	0	0	0	0	0	0	0	0	0	0	0	0	0	0	0	0	0	0	0	0	0	0	0	0	0	0	0	0	425
Serinicoccus	121	0	0	0	0	0	0	0	0	0	0	0	152	0	0	0	0	0	0	0	0	0	0	0	0	0	0	0	0	0	0	147	0	0	0	137	77	0	0	1017	0	0	0	0	0	1092	0	0	0
Serratia	128	0	0	0	0	0	0	0	0	0	0	0	151	0	0	0	0	0	0	0	0	0	0	0	200	0	0	0	498	0	0	240	0	0	0	188	37	0	0	0	0	0	0	0	0	0	0	0	0
Shewanella	5453	0	0	0	0	0	0	0	0	536	0	0	0	0	0	0	0	0	0	704	0	0	0	0	68	0	0	0	10662	0	0	133	0	0	0	0	112572	0	0	0	0	0	0	0	0	0	0	0	0
Shinella	0	0	0	0	0	0	0	0	0	0	0	0	120	0	0	0	0	0	0	0	0	0	0	0	0	0	0	0	0	0	0	156	0	0	0	501	0	0	0	0	0	0	0	0	0	0	0	0	0
Shuttleworthia	0	0	0	0	937	0	0	0	0	0	0	0	0	0	0	1444	0	0	0	0	0	0	0	0	0	968	0	0	0	0	0	0	729	357	747	0	0	0	0	0	0	0	0	0	0	0	327	730	664
Silanimonas	0	0	0	0	0	0	0	0	0	0	0	0	0	0	0	0	0	0	0	0	0	0	0	0	0	0	0	0	0	0	0	128	0	0	0	184	0	0	0	0	0	0	0	0	0	0	0	0	0
Simplicispira	0	0	0	0	0	0	0	0	0	0	0	0	0	0	927	0	0	0	666	0	0	0	0	0	0	0	0	0	0	0	0	0	0	0	0	0	46	0	0	0	0	0	0	0	0	0	0	0	0
Singulisphaera	0	0	0	0	0	0	0	0	0	0	0	0	0	0	0	0	0	0	0	0	0	0	0	0	0	0	0	0	0	0	0	175	0	0	0	152	0	0	0	0	0	0	0	0	0	0	0	0	0
Sinimarinibacterium	0	0	0	0	0	0	0	0	0	0	0	0	170	0	0	0	0	0	0	0	0	0	0	0	0	0	0	0	0	0	0	322	0	0	0	227	0	0	0	0	0	0	0	0	0	0	0	0	0
Sinorhizobium	0	0	0	0	0	0	0	0	0	0	0	0	538	0	0	0	0	0	0	0	0	0	0	0	105	0	0	0	201	0	0	755	0	0	0	1507	340	0	0	0	0	0	0	0	0	0	0	0	0
Sinosporangium	0	0	0	0	0	0	0	0	0	0	0	0	5939	0	0	0	0	0	0	0	0	0	0	0	0	0	0	0	0	0	0	4830	0	0	0	3176	0	0	0	0	0	0	0	0	0	0	0	0	0
Slackia	0	6205	6779	5674	6538	1122	7295	27484	18155	6991	4090	39908	0	10443	5085	30082	4299	10448	1079	1132	9347	1048	9937	19739	422	3225	6409	19540	179	7449	0	0	6897	6364	7105	261	0	1918	16463	5399	16156	5434	2227	1878	41320	14512	2696	8783	6732
Solimonas	0	0	0	0	0	0	0	0	0	0	0	0	596	0	0	0	0	0	0	0	0	0	0	0	0	0	0	0	0	0	0	1077	0	0	0	762	0	0	0	0	0	0	0	0	0	0	0	0	0
Solirubrobacter	0	0	0	0	0	0	0	0	0	0	0	0	2872	0	0	0	0	0	0	0	0	0	0	0	0	0	0	0	0	0	0	1174	0	0	0	5360	42	0	0	0	0	0	0	0	0	0	0	0	0
Solobacterium	0	591	733	570	891	0	630	3760	0	1217	686	1072	0	4476	2289	14358	0	2311	0	0	0	653	0	1016	0	2381	2082	27194	0	1378	0	0	678	435	469	0	0	800	782	2607	1726	389	630	0	4506	9186	425	1042	996
Sorangium	0	0	0	0	0	0	0	0	0	0	0	0	973	0	0	0	0	0	0	0	0	0	0	0	0	0	0	0	0	0	0	1430	0	0	0	804	0	0	0	0	0	0	0	0	0	0	0	0	0
Sphaerisporangium	0	0	0	0	0	0	0	0	0	0	0	0	5031	0	0	0	0	0	0	0	0	0	0	0	0	0	0	0	0	0	0	7451	0	0	0	5288	0	0	0	0	0	0	0	0	0	0	0	0	0
Sphaerobacter	0	0	0	0	0	0	0	0	0	0	0	0	131	0	0	0	0	0	0	0	0	0	0	0	0	0	0	0	0	0	0	172	0	0	0	131	0	0	0	0	0	0	0	0	0	0	0	0	0
Sphaerotilus	0	0	0	0	0	0	0	0	0	0	0	0	116	0	0	0	0	0	0	0	0	0	0	0	0	0	0	0	0	0	0	224	0	0	0	129	29	0	0	0	0	0	0	0	0	0	0	0	0
Sphingobacterium	0	0	0	0	0	0	0	0	0	0	0	0	0	0	0	0	0	0	0	0	0	0	0	0	0	0	0	0	431	0	0	0	0	0	0	0	0	0	0	0	0	0	0	0	0	0	0	0	0
Sphingobium	179	0	0	0	0	0	0	0	0	0	0	0	317	0	0	0	0	0	0	0	0	0	0	0	214	0	0	0	446	0	0	631	0	0	0	802	106	0	0	0	0	0	0	0	0	0	0	0	0
Sphingomonas	556	0	0	0	0	0	0	1328	0	0	0	0	1383	0	0	0	0	0	0	0	0	0	0	0	505	0	0	0	4604	0	0	2653	0	0	0	2954	549	0	0	0	0	0	0	0	0	0	0	0	0
Sphingopyxis	0	0	0	0	0	0	0	1168	0	0	0	0	356	0	0	0	0	0	0	0	0	0	0	0	71	0	0	0	203	0	0	8617	0	0	0	22407	98	0	0	0	0	0	0	0	0	0	0	0	0
Sphingosinicella	0	0	0	0	0	0	0	0	0	0	0	0	0	0	0	0	0	0	0	0	0	0	0	0	0	0	0	0	0	0	0	0	0	0	0	0	0	0	0	0	0	0	0	0	0	0	0	0	0
Spiribacter	0	0	0	0	0	0	0	0	0	0	0	0	170	0	0	0	0	0	0	0	0	0	0	0	0	0	0	0	0	0	0	257	0	0	0	187	0	0	0	0	0	0	0	0	0	0	0	0	0
Spirosoma	0	0	0	0	0	0	0	0	0	0	0	0	0	0	0	0	0	0	0	0	0	0	0	0	0	0	0	0	0	0	0	129	0	0	0	0	0	0	0	0	0	0	0	0	0	0	0	0	0
Sporichthya	0	0	0	0	0	0	0	0	0	0	0	0	155	0	0	0	0	0	0	0	0	0	0	0	0	0	0	0	0	0	0	0	0	0	0	120	0	0	0	0	0	0	0	0	0	0	0	0	0
Stackebrandtia	0	0	0	0	0	0	0	0	0	0	0	0	130	0	0	0	0	0	0	0	0	0	0	0	0	0	0	0	0	0	0	309	0	0	0	0	0	0	0	0	0	0	0	0	0	0	0	0	0
Staphylococcus	96	0	0	0	0	0	0	0	0	0	2787	0	205	0	0	0	0	0	0	0	0	0	0	0	102	686	0	0	3610	0	0	1617	0	0	0	536	359	0	0	0	0	0	0	0	0	0	0	0	0
Stappia	0	0	0	0	0	0	0	0	0	0	0	0	167	0	0	0	0	0	0	0	0	0	0	0	0	0	0	0	0	0	0	318	0	0	0	406	0	0	0	0	0	0	0	0	0	0	0	0	0
Starkeya	0	0	0	0	0	0	0	0	0	0	0	0	0	0	0	0	0	0	0	0	0	0	0	0	0	0	0	0	0	0	0	163	0	0	0	171	0	0	0	0	0	0	0	0	0	0	0	0	0
Stenotrophomonas	329	0	0	0	0	0	0	0	0	0	0	0	780	0	925	0	0	0	0	0	0	0	0	0	222	0	0	0	522	0	0	1270	0	0	0	3414	140	0	0	0	0	0	0	0	0	0	0	0	0
Steroidobacter	0	0	0	0	0	0	0	0	0	0	0	0	2186	0	0	0	0	0	0	0	0	0	0	0	0	0	0	0	0	0	0	3945	0	0	0	4176	0	0	0	0	0	0	0	0	0	0	0	0	0
Stigmatella	0	0	0	0	0	0	0	0	0	0	0	0	126	0	0	0	0	0	0	0	0	0	0	0	0	0	0	0	0	0	0	187	0	0	0	0	0	0	0	0	0	0	0	0	0	0	0	0	0
Stomatobaculum	0	0	0	0	0	0	0	0	0	0	0	1328	0	0	0	0	0	1411	0	0	0	0	0	0	0	482	0	1754	0	0	0	0	0	0	0	0	0	0	0	0	0	0	0	0	0	0	0	0	0
Streptacidiphilus	0	0	0	0	0	0	0	0	0	0	0	0	1153	0	0	0	0	0	0	0	0	0	0	0	0	0	0	0	0	0	0	1426	0	0	0	875	45	0	0	0	0	0	0	0	0	0	0	0	0
Streptobacillus	0	0	0	636	982	0	0	0	0	0	673	0	0	0	0	0	0	466	0	0	0	0	0	0	0	2748	0	0	0	0	0	0	863	0	760	0	0	0	0	0	305	422	0	0	0	0	354	971	1125
Streptococcus	137	271610	17214	57861	22691	856287	27710	583116	17893	38318	118058	46760	175	219793	161075	1035616	398232	96133	646726	205347	8857	439327	29017	174742	12470	60302	628426	1084476	2638	32754	417515	241	14643	34944	12124	574	196	564557	151305	1202935	93260	30072	606264	715384	202790	811584	128723	110058	22661
Streptomyces	4099	9230	5457	5987	4425	9156	7491	14594	5754	7331	6490	11850	79363	5695	2359	14880	7564	6609	12442	7755	5616	14194	6955	4901	2265	4486	9940	13244	4734	4706	9179	89933	4315	3754	4990	46905	4059	11996	4903	18576	4448	5918	5449	3195	15066	24640	4321	6026	6424
Streptosporangium	0	0	0	0	0	0	0	0	0	0	0	0	418381	0	0	0	0	0	0	0	0	0	0	0	0	0	0	0	0	0	0	368288	0	0	0	212186	0	0	0	0	0	0	0	0	0	0	0	0	0
Subdoligranulum	0	0	2890	2725	10670	0	0	2446	2116	868	1864	5158	0	0	0	2258	0	1271	0	0	1415	0	0	0	77	1333	0	1028	0	0	0	0	6028	4151	3966	0	0	0	954	0	1438	1236	0	0	1332	0	1057	6960	3214
Sulfuricaulis	0	0	0	0	0	0	0	0	0	0	0	0	183	0	0	0	0	0	0	0	0	0	0	0	0	0	0	0	0	0	0	261	0	0	0	146	0	0	0	0	0	0	0	0	0	0	0	0	0
Sulfurifustis	0	0	0	0	0	0	0	0	0	0	0	0	329	0	0	0	0	0	0	0	0	0	0	0	0	0	0	0	0	0	0	487	0	0	0	226	0	0	0	0	0	0	0	0	0	0	0	0	0
Sulfurisoma	0	0	0	0	0	0	0	0	0	0	0	0	145	0	0	0	0	0	0	0	0	0	0	0	0	0	0	0	0	0	0	244	0	0	0	0	0	0	0	0	0	0	0	0	0	0	0	0	0
Sulfuritalea	0	0	0	0	0	0	0	0	0	0	0	0	131	0	0	0	0	0	0	0	0	0	0	0	0	0	0	0	0	0	0	162	0	0	0	0	0	0	0	0	0	0	0	0	0	0	0	0	0
Synechococcus	0	0	0	0	0	0	0	0	0	0	0	0	130	0	0	0	0	0	0	0	0	0	0	0	0	0	0	0	0	0	0	190	0	0	0	0	0	0	0	0	0	0	0	0	0	0	0	0	0
Synergistes	0	0	0	0	586	0	0	2148	0	0	0	0	0	0	0	0	0	0	0	0	0	0	0	0	0	0	0	0	0	0	0	0	0	0	592	0	0	0	0	0	366	0	0	0	0	0	320	0	695
Syntrophomonas	0	0	0	0	0	0	0	0	0	0	0	0	0	0	0	0	0	0	0	0	0	0	0	0	0	0	0	0	0	0	0	0	619	0	0	0	0	0	0	0	0	0	0	0	0	0	0	0	0
Syntrophus	0	0	0	0	0	0	0	0	0	0	0	0	0	0	0	0	0	0	0	0	0	0	0	0	0	0	0	0	0	0	0	0	0	0	0	0	0	0	0	0	0	0	0	0	0	0	0	1030	0
Taibaiella	0	0	0	0	0	0	0	0	0	0	0	0	0	0	0	0	0	0	0	0	0	0	0	0	0	0	0	0	0	0	0	0	0	0	0	0	0	0	0	0	0	0	0	0	0	0	0	0	0
Tannerella	0	73850	45618	63339	60734	14955	47773	350654	39092	54315	42038	139968	0	61483	9674	189012	76359	57046	108755	43896	53253	55697	59384	103542	2240	17319	62447	126244	919	67699	32603	0	26395	55134	39603	136	0	34070	60645	148738	52448	46089	38272	16857	158468	137856	88086	70780	64794
Tardiphaga	0	0	0	0	0	0	0	0	0	0	0	0	0	0	0	0	0	0	0	0	0	0	0	0	0	0	0	0	79	0	0	213	0	0	0	262	46	0	0	0	0	0	0	0	0	0	0	0	0
Tenacibaculum	70	0	0	0	0	0	0	0	0	0	0	0	0	0	0	0	0	0	0	0	0	0	0	0	64	0	0	0	0	0	0	0	0	0	0	0	77	0	0	0	0	0	0	0	0	0	0	0	0
Tepidibacter	0	0	0	0	0	0	0	0	0	0	0	0	0	0	0	0	0	0	0	0	0	0	0	0	0	445	0	0	0	0	0	0	0	0	0	0	0	0	0	0	0	0	0	0	0	0	0	0	0
Tepidimonas	0	0	0	0	0	0	0	0	0	0	0	0	0	0	0	0	0	0	0	0	0	0	0	0	0	0	0	0	0	0	0	0	0	0	0	0	0	0	0	0	0	0	0	0	0	0	0	0	0
Tepidiphilus	0	0	0	0	0	0	0	0	0	0	0	0	0	0	0	0	0	0	0	0	0	0	0	0	0	0	0	0	0	0	0	165	0	0	0	0	0	0	0	0	0	0	0	0	0	0	0	0	0
Terrimonas	0	0	0	0	0	0	0	0	0	0	0	0	0	0	0	0	0	0	0	0	0	0	0	0	0	0	0	0	0	0	0	0	0	0	0	302	0	0	0	0	0	0	0	0	0	0	0	0	0
Tessaracoccus	0	3019	0	1172	0	5633	2529	1176	694	814	0	1028	0	1090	0	1652	2808	971	3423	3998	0	6685	3308	1041	74	0	3656	1838	0	0	7162	136	0	420	0	108	0	4856	1111	5458	452	1722	1720	1828	3168	6798	1597	898	827
Tetrasphaera	0	0	0	0	0	0	0	0	0	0	0	0	250	0	0	0	0	0	0	0	0	786	0	0	0	0	0	0	0	0	0	248	0	0	0	207	58	707	0	1155	0	0	0	0	0	1332	0	0	0
Thalassobaculum	0	0	0	0	0	0	0	0	0	0	0	0	148	0	0	0	0	0	0	0	0	0	0	0	0	0	0	0	0	0	0	255	0	0	0	193	0	0	0	0	0	0	0	0	0	0	0	0	0
Thauera	0	0	0	0	0	0	542	0	0	0	0	0	669	0	929	0	0	0	669	0	0	0	572	0	0	0	0	0	0	0	0	989	0	0	0	507	0	0	0	0	0	349	0	0	0	1022	327	0	0
Thermaerobacter	0	0	0	0	0	0	0	0	0	0	0	0	233	0	0	0	0	0	0	0	0	0	0	0	0	0	0	0	0	0	0	213	0	0	0	113	0	0	0	0	0	0	0	0	0	0	0	0	0
Thermanaerovibrio	0	651	870	1061	1791	0	1109	2068	1149	950	1503	2146	0	1353	0	882	715	898	0	587	0	0	1192	662	0	0	0	0	0	1326	0	0	1200	1121	1702	0	0	0	652	0	758	670	0	0	0	0	737	1629	1316
Thermoactinomyces	0	0	0	0	0	0	0	0	0	0	0	0	0	0	0	0	0	0	0	0	0	0	0	0	0	0	0	0	0	0	0	0	0	0	0	175	0	0	0	0	0	0	0	0	0	0	0	0	0
Thermoactinospora	0	0	0	0	0	0	0	0	0	0	0	0	3805	0	0	0	0	0	0	0	0	0	0	0	0	0	0	0	0	0	0	5413	0	0	0	4180	0	0	0	0	0	0	0	0	0	0	0	0	0
Thermoanaerobacter	0	0	0	0	0	0	0	0	0	0	0	0	0	0	0	0	0	0	0	0	0	0	0	0	0	442	0	0	0	0	0	0	0	0	0	0	0	0	0	0	0	0	0	0	0	0	0	0	0
Thermobifida	0	0	0	0	0	0	0	0	0	0	0	0	562	0	0	0	0	0	0	0	0	0	0	0	0	0	0	0	0	0	0	818	0	0	0	642	0	0	0	0	0	0	0	0	0	0	0	0	0
Thermobispora	0	0	0	0	0	0	0	0	0	0	0	0	1556	0	0	0	0	0	0	0	0	0	0	0	0	0	0	0	0	0	0	1808	0	0	0	1368	0	0	0	0	0	0	0	0	0	0	0	0	0
Thermocrispum	0	0	0	0	0	0	0	0	0	0	0	0	385	0	0	0	0	0	0	0	0	0	0	0	0	0	0	0	0	0	0	178	0	0	0	138	0	0	0	0	0	0	0	0	0	0	0	0	0
Thermoleophilum	0	0	0	0	0	0	0	0	0	0	0	0	495	0	0	0	0	0	0	0	0	0	0	0	0	0	0	0	0	0	0	170	0	0	0	857	0	0	0	0	0	0	0	0	0	0	0	0	0
Thermomonas	0	0	0	0	0	0	0	0	0	0	0	0	255	0	0	0	0	0	0	0	0	0	0	0	0	0	0	0	0	0	0	421	0	0	0	1407	0	0	0	0	0	0	0	0	0	0	0	0	0
Thermomonospora	0	0	0	0	0	0	0	0	0	0	0	0	537	0	0	0	0	0	0	0	0	0	0	0	0	0	0	0	0	0	0	705	0	0	0	504	0	0	0	0	0	0	0	0	0	0	0	0	0
Thermus	0	0	0	0	0	0	0	0	0	0	0	0	238	0	0	0	0	0	0	0	0	0	0	0	0	0	0	0	120	0	0	254	0	0	0	129	0	0	0	0	0	0	0	0	0	0	0	0	0
Thioalbus	0	0	0	0	0	0	0	0	0	0	0	0	133	0	0	0	0	0	0	0	0	0	0	0	0	0	0	0	0	0	0	181	0	0	0	141	0	0	0	0	0	0	0	0	0	0	0	0	0
Thioalkalivibrio	0	0	0	0	0	0	0	0	0	0	0	0	1133	0	0	0	0	0	0	0	0	0	0	0	0	0	0	0	0	0	0	1804	0	0	0	1191	0	0	0	0	0	0	0	0	0	0	0	0	0
Thiobacillus	0	0	0	0	0	0	0	0	0	0	0	0	268	0	0	0	0	0	0	0	0	0	0	0	0	0	0	0	0	0	0	426	0	0	0	219	0	0	0	0	0	0	0	0	0	0	0	0	0
Thiohalobacter	0	0	0	0	0	0	0	0	0	0	0	0	0	0	0	0	0	0	0	0	0	0	0	0	0	0	0	0	0	0	0	158	0	0	0	128	0	0	0	0	0	0	0	0	0	0	0	0	0
Thiomonas	0	0	0	0	0	0	0	0	0	0	0	0	309	0	0	0	0	0	616	0	0	0	0	0	0	0	0	0	159	0	0	452	0	0	0	281	0	0	0	0	0	0	0	0	0	0	0	0	0
Tindallia	0	0	0	0	0	0	0	0	0	0	0	0	0	0	0	0	0	0	0	0	0	0	0	0	0	434	0	0	0	0	0	0	0	0	0	0	0	0	0	0	0	0	0	0	0	0	0	0	0
Tissierella	0	1069	0	0	0	0	0	1234	0	0	2454	0	0	1779	0	0	0	883	0	0	0	0	0	0	0	0	0	0	0	1208	0	0	0	356	0	0	0	0	0	0	462	0	0	0	0	0	0	824	0
Tistlia	0	0	0	0	0	0	0	0	0	0	0	0	316	0	0	0	0	0	0	0	0	0	0	0	0	0	0	0	0	0	0	584	0	0	0	516	0	0	0	0	0	0	0	0	0	0	0	0	0
Tistrella	0	0	0	0	0	0	0	0	0	0	0	0	0	0	0	0	0	0	0	0	0	0	0	0	0	0	0	0	0	0	0	0	0	0	0	143	0	0	0	0	0	0	0	0	0	0	0	0	0
Tolypothrix	0	0	0	0	0	0	0	0	0	0	0	0	0	0	0	0	0	0	0	0	0	0	0	0	0	0	0	0	0	0	0	0	0	0	0	194	0	0	0	0	0	0	0	0	0	0	0	0	0
Treponema	0	74471	51084	70489	57628	3941	80034	112496	64580	45035	55740	122558	0	136792	49452	57666	73235	73721	23891	90059	31594	2673	106358	95073	1586	14257	56537	53712	785	119264	45366	0	51041	47976	42400	303	38	11806	62480	34329	61060	42910	20339	3523	85350	37098	45656	79648	46377
Trueperella	0	0	0	0	0	0	0	0	0	0	0	0	0	0	0	874	0	0	619	0	0	822	0	0	0	0	0	0	0	0	0	0	0	0	0	0	0	0	0	0	0	0	0	0	0	0	0	0	0
Tsukamurella	0	0	0	0	0	0	0	0	0	0	0	0	128	0	0	0	0	0	0	0	0	0	0	0	0	0	0	0	0	0	0	0	0	0	0	122	0	0	0	0	0	0	0	0	0	0	0	0	0
Tyzzerella	0	0	0	0	0	0	0	0	0	0	0	0	0	0	0	0	0	0	0	0	0	0	0	0	0	405	0	0	0	0	0	0	0	0	0	0	0	0	0	0	0	0	0	0	0	0	0	0	0
Umezawaea	0	0	0	0	0	0	0	0	0	0	0	0	332	0	0	0	0	0	0	0	0	0	0	0	0	0	0	0	0	0	0	210	0	0	0	171	0	0	0	0	0	0	0	0	0	0	0	0	0
Undibacterium	0	0	0	0	0	0	0	0	0	0	0	0	0	0	0	0	0	0	0	0	0	0	0	0	0	0	0	0	0	0	0	0	0	0	0	0	0	0	0	0	0	0	0	0	0	0	0	0	0
Urinacoccus	0	0	0	0	0	0	0	0	0	0	0	0	0	0	0	0	0	0	0	0	0	0	0	0	0	426	0	0	0	0	0	0	0	0	0	0	0	0	0	0	0	0	0	0	0	0	0	0	0
Variibacter	0	0	0	0	0	0	0	0	0	0	0	0	0	0	0	0	0	0	0	0	0	0	0	0	0	0	0	0	0	0	0	130	0	0	0	0	0	0	0	0	0	0	0	0	0	0	0	0	0
Variovorax	358	738	0	0	0	0	597	1034	0	0	0	0	1480	0	3119	0	954	0	1861	1058	0	1351	753	493	90	0	756	0	560	0	1539	2864	0	0	0	2127	290	684	0	1092	282	437	736	2293	0	1350	615	0	0
Veillonella	0	968	0	0	0	1909	0	2606	0	594	799	1004	0	0	1705	6388	0	0	0	0	0	2451	863	824	0	1355	5139	9834	0	0	0	0	0	0	0	0	0	4277	501	11384	718	366	2726	0	5842	5706	310	0	781
Verminephrobacter	0	0	0	0	0	0	0	0	0	0	0	0	0	0	8230	0	0	0	0	0	0	0	0	0	0	0	0	0	0	0	0	0	0	0	0	0	0	0	0	0	0	0	0	0	0	0	0	0	0
Verrucomicrobium	0	0	0	0	0	0	0	0	0	0	0	0	0	0	0	0	0	0	0	0	0	0	0	0	0	0	0	0	0	0	0	0	0	0	0	143	0	0	0	0	0	0	0	0	0	0	0	0	0
Verrucosispora	0	0	0	0	0	0	0	0	0	0	0	0	223	0	0	0	0	0	0	0	0	0	0	0	0	0	0	0	0	0	0	213	0	0	0	169	0	0	0	0	0	0	0	0	0	0	0	0	0
Vibrio	268	0	0	0	0	0	0	876	0	0	0	0	207	0	0	0	0	0	0	0	0	0	0	0	192	0	0	0	397	0	793	311	0	0	0	252	315	0	0	0	0	0	0	0	0	0	0	0	417
Vulgatibacter	0	0	0	0	0	0	0	0	0	0	0	0	0	0	0	0	0	0	0	0	0	0	0	0	0	0	0	0	0	0	0	193	0	0	0	0	0	0	0	0	0	0	0	0	0	0	0	0	0
Weissella	29368	0	0	0	0	0	0	0	0	0	0	0	0	0	0	0	0	0	0	0	0	0	0	0	628	0	0	0	87	0	0	0	0	0	0	0	0	0	0	0	0	0	0	0	0	0	0	0	0
Williamsia	0	0	0	0	0	0	0	0	0	0	0	0	0	0	0	0	0	0	0	0	0	0	0	0	0	0	0	0	92	0	0	0	0	0	0	0	0	0	0	0	0	0	0	0	0	0	0	0	0
Woeseia	0	0	0	0	0	0	0	0	0	0	0	0	0	0	0	0	0	0	0	0	0	0	0	0	0	0	0	0	0	0	0	132	0	0	0	0	0	0	0	0	0	0	0	0	0	0	0	0	0
Xanthobacter	0	0	0	0	0	0	0	0	0	0	0	0	0	0	0	0	0	0	0	0	0	0	0	0	0	0	0	0	0	0	0	129	0	0	0	176	0	0	0	0	0	0	0	0	0	0	0	0	0
Xanthomonas	252	655	0	476	0	0	0	1136	0	0	0	0	1888	0	2179	0	850	0	951	643	0	0	528	479	218	0	654	0	524	0	1337	3407	0	0	0	8297	464	0	0	0	0	0	622	1336	0	1288	343	0	0
Xenophilus	56	0	0	0	0	0	0	0	0	0	0	0	184	0	0	0	0	0	0	0	0	0	0	0	47	0	0	0	203	0	0	329	0	0	0	218	94	0	0	0	0	0	0	0	0	0	0	0	0
Xiangella	0	0	0	0	0	0	0	0	0	0	0	0	120	0	0	0	0	0	0	0	0	0	0	0	0	0	0	0	0	0	0	0	0	0	0	0	0	0	0	0	0	0	0	0	0	0	0	0	0
Xylanimonas	0	1358	0	0	0	7718	0	6852	0	480	0	1022	0	598	3216	19954	0	632	8448	665	0	14910	0	1225	363	0	3694	4946	0	0	0	0	0	0	0	0	0	7376	478	15861	731	399	695	0	4322	2764	446	0	0
Xylella	0	0	0	0	0	0	0	0	0	0	0	0	0	0	2453	0	0	0	0	0	0	0	0	0	0	0	0	0	0	0	0	0	0	0	0	0	0	0	0	0	0	0	0	0	0	0	0	0	0
Xylophilus	0	0	0	0	0	0	0	0	0	0	0	0	0	0	0	0	0	0	0	0	0	0	0	0	0	0	0	0	0	0	0	142	0	0	0	114	0	0	0	0	0	0	0	0	0	0	0	0	0
Yangia	0	0	0	0	0	0	0	0	0	0	0	0	0	0	0	0	0	0	0	0	0	0	0	0	0	0	0	0	0	0	0	0	0	0	0	110	0	0	0	0	0	0	0	0	0	0	0	0	0
Yersinia	0	0	0	0	0	0	0	0	0	0	0	0	0	0	0	0	0	0	0	0	0	0	0	0	0	0	0	0	158	0	0	0	0	0	0	0	31	0	0	0	0	0	0	0	0	0	0	0	0
Yuhushiella	0	0	0	0	0	0	0	0	0	0	0	0	313	0	0	0	0	0	0	0	0	0	0	0	0	0	0	0	0	0	0	159	0	0	0	173	0	0	0	0	0	0	0	0	0	0	0	0	0
[truncated: 54 more columns]
